# Supplementary material for: From Molecular Perturbations to Functional Decline: Multi-Omics Reveals Sperm Cryodamage in Sichuan Bream (Sinibrama taeniatus)
Source: Animals (Basel). 2026 Mar 26;16(7):1014. doi: 10.3390/ani16071014 (PMC13072233; doi:10.3390/ani16071014)
Supplement: Supplementary file 1 [file animals-16-01014-s001.zip]

Archive with 9 entries (9 files):
- Supplementary Figure S1.jpg
- Supplementary Figure S2.jpg
- Supplementary Table S1.csv
- Supplementary Table S2.csv
- Supplementary Table S3.csv
- Supplementary Table S4.csv
- Supplementary Table S5.csv
- Supplementary Table S6.csv
- Supplementary Table S7.csv
