# Supplementary material for: From Molecular Perturbations to Functional Decline: Multi-Omics Reveals Sperm Cryodamage in Sichuan Bream (Sinibrama taeniatus)
Source: Animals (Basel). 2026 Mar 26;16(7):1014. doi: 10.3390/ani16071014 (PMC13072233; doi:10.3390/ani16071014)
Supplement: Supplementary file 1 [file animals-16-01014-s001.zip › Supplementary Table S1.csv]

Accession	Protein Name	FC(Cryopreserved/Fresh)	Log2FC(Cryopreserved/Fresh)	P_value(Cryopreserved/Fresh)	Regulate	Significant	Cryopreserved	Fresh	Fresh1	Fresh2	Fresh3	Cryopre1	Cryopre2	Cryopre3	GO Term	GO ID	KO ID	KO Name	Pathway ID	Pathway_defition	EggNOG ID	EggNOG_Functional Categories	Pfam ID	Domain	Domain Description	Subcellular Loc
Sin0032590.1	HIST1H1B	2.7385	1.4534	0.02736	up	yes	245329.0052	89585.0208	71050.47656	98471.67188	99232.91406	174894.5625	328795.375	232297.0781	BP:nucleosome organization;BP:cellular component assembly;BP:macromolecular complex subunit organization;BP:cellular component organization or biogenesis;BP:protein-DNA complex subunit organization;BP:chromatin organization;BP:cellular component organization;BP:macromolecular complex assembly;BP:protein-DNA complex assembly;BP:developmental process;BP:cellular process;BP:biological_process;BP:chr…	GO:0034728;GO:0022607;GO:0043933;GO:0071840;GO:0071824;GO:0006325;GO:0016043;GO:0065003;GO:0065004;GO:0032502;GO:0009987;GO:0008150;GO:0006338;GO:0006334;GO:0048856GO:0043226;GO:0043229;GO:0000786;GO:0043227;GO:0005634;GO:0110165;GO:0043231;GO:0032991;GO:0032993;GO:0005575GO:0003677;GO:0003674;GO:0005488;GO:0003676;GO:1901363;GO:0030527;GO:0005198;GO:0097159	------	------	------	------	ENOG4112541	B:Chromatin structure and dynamics	PF00538.23	Linker_histone	linker histone H1 and H5 family	nuclear
Sin0169670.1	CFL2	0.4325	-1.2092	0.0003372	down	yes	83753.9505	193633.7396	199697.5156	177304.2813	203899.4219	89718.64063	87656.72656	73886.48438	BP:macromolecular complex subunit organization;BP:cellular component organization or biogenesis;BP:macromolecular complex disassembly;BP:fibril organization;BP:protein depolymerization;BP:cellular component organization;BP:cellular process;BP:actin polymerization or depolymerization;BP:biological_process;BP:actin filament depolymerization;BP:actin filament organization;BP:cellular component disas…	GO:0043933;GO:0071840;GO:0032984;GO:0097435;GO:0051261;GO:0016043;GO:0009987;GO:0008154;GO:0008150;GO:0030042;GO:0007015;GO:0022411GO:0015629;GO:0043229;GO:0043228;GO:0043226;GO:0005856;GO:0110165;GO:0043232;GO:0005575GO:0003674;GO:0005488;GO:0003779;GO:0008092;GO:0005515	K05765	CFL	dre04810	Regulation of actin cytoskeleton	ENOG41122P5	S:Function unknown	PF00241.24	Cofilin_ADF	Cofilin/tropomyosin-type actin-binding protein	cytoplasmic
Sin0144670.1	DUSP26	0.3642	-1.4572	0.003269	down	yes	68819.8203	188966.5938	186108.1094	203853.2969	176938.375	101951	43035.05078	61473.41016	BP:dephosphorylation;BP:cellular process;BP:cellular metabolic process;BP:phosphate-containing compound metabolic process;BP:biological_process;BP:metabolic process;BP:phosphorus metabolic processMF:myosin phosphatase activity;MF:phosphatase activity;MF:protein tyrosine/serine/threonine phosphatase activity;MF:hydrolase activity, acting on ester bonds;MF:hydrolase activity;MF:catalytic activity, …	GO:0016311;GO:0009987;GO:0044237;GO:0006796;GO:0008150;GO:0008152;GO:0006793GO:0017018;GO:0016791;GO:0008138;GO:0016788;GO:0016787;GO:0140096;GO:0004722;GO:0042578;GO:0003824;GO:0004721;GO:0003674;GO:0004725	------	------	------	------	COG2453	C:Energy production and conversion	PF00782.24	DSPc	Dual specificity phosphatase, catalytic domain	nuclear
Sin0109320.1	TPI1A	0.4255	-1.2328	0.0009491	down	yes	66147.707	155458.4792	156262.7344	144211.6875	165901.0156	82295.11719	58742.30469	57405.69922	BP:monosaccharide biosynthetic process;BP:small molecule biosynthetic process;BP:polyol catabolic process;BP:polyol metabolic process;BP:carboxylic acid metabolic process;BP:monosaccharide metabolic process;BP:cellular biosynthetic process;BP:small molecule metabolic process;BP:small molecule catabolic process;BP:cellular aldehyde metabolic process;BP:generation of precursor metabolites and energ…	GO:0046364;GO:0044283;GO:0046174;GO:0019751;GO:0019752;GO:0005996;GO:0044249;GO:0044281;GO:0044282;GO:0006081;GO:0006091;GO:0006090;GO:0009438;GO:0006096;GO:1901576;GO:1901575;GO:0019405;GO:0019563;GO:0090407;GO:0019682;GO:0042181;GO:0071704;GO:0019400;GO:0006071;GO:0006094;GO:0009987;GO:0046184;GO:0046166;GO:0046164;GO:0019318;GO:0019319;GO:0032787;GO:0009058;GO:0008150;GO:0019242;GO:0008152;GO:…	K01803	TPI, tpiA	dre01100;dre00051;dre00562;dre01230;dre00010;dre01200	Metabolic pathways;Fructose and mannose metabolism;Inositol phosphate metabolism;Biosynthesis of amino acids;Glycolysis / Gluconeogenesis;Carbon metabolism	COG0149	G:Carbohydrate transport and metabolism	PF00121.22	TIM	Triosephosphate isomerase	cytoplasmic
Sin0032550.1	HIST1H1B	2.6664	1.4149	0.002689	up	yes	145445.4141	54546.8945	47021.22656	62793.42578	53826.03125	126673.9453	170243.1094	139419.1875	BP:nucleosome organization;BP:cellular component assembly;BP:macromolecular complex subunit organization;BP:cellular component organization or biogenesis;BP:protein-DNA complex subunit organization;BP:chromatin organization;BP:cellular component organization;BP:macromolecular complex assembly;BP:protein-DNA complex assembly;BP:developmental process;BP:cellular process;BP:biological_process;BP:chr…	GO:0034728;GO:0022607;GO:0043933;GO:0071840;GO:0071824;GO:0006325;GO:0016043;GO:0065003;GO:0065004;GO:0032502;GO:0009987;GO:0008150;GO:0006338;GO:0006334;GO:0048856GO:0043226;GO:0043229;GO:0000786;GO:0043227;GO:0005634;GO:0110165;GO:0043231;GO:0032991;GO:0032993;GO:0005575GO:0003677;GO:0003674;GO:0005488;GO:0003676;GO:1901363;GO:0030527;GO:0005198;GO:0097159	------	------	------	------	ENOG4112541	O:Posttranslational modification, protein turnover, chaperones	PF00538.23	Linker_histone	linker histone H1 and H5 family	nuclear
Sin0068430.1	PRDX1	0.4842	-1.0463	0.005403	down	yes	64571.8529	133366.7812	122337.7422	157630.8125	120131.7891	70491.96875	59628.60156	63594.98828	MF:antioxidant activity;MF:peroxiredoxin activity;MF:catalytic activity;MF:molecular_function;MF:oxidoreductase activity, acting on peroxide as acceptor;MF:peroxidase activity;MF:oxidoreductase activity	GO:0016209;GO:0051920;GO:0003824;GO:0003674;GO:0016684;GO:0004601;GO:0016491	K13279	PRDX1	dre04146	Peroxisome	COG0450	S:Function unknown	PF00578.25;PF08534.14;PF10417.13	AhpC-TSA;Redoxin;1-cysPrx_C	AhpC/TSA family;Redoxin;C-terminal domain of 1-Cys peroxiredoxin	cytoplasmic
Sin0118670.1		0.2507	-1.996	0.002603	down	yes	36477.0716	145502.0365	113500.0781	165209.375	157796.6563	31907.80859	39408.83594	38114.57031	------	------	------	------	------	------	ENOG4110T9N;ENOG4110T15	S:Function unknown;	PF05355.15	Apo-CII	Apolipoprotein C-II	ER
Sin0126510.1	PRDX6	0.4558	-1.1335	0.0003996	down	yes	50766.944	111376.2448	107086.9531	106049.4688	120992.3125	51393.97266	55200.02344	45706.83594	BP:homeostatic process;BP:cellular homeostasis;BP:biological_process;BP:metabolic process;BP:cell redox homeostasisCC:intracellular organelle;CC:membrane-bounded organelle;CC:organelle;CC:mitochondrion;CC:cellular anatomical entity;CC:intracellular membrane-bounded organelle;CC:cytosol;CC:cellular_componentMF:molecular_function;MF:O-acyltransferase activity;MF:oxidoreductase activity;MF:transfera…	GO:0042592;GO:0019725;GO:0008150;GO:0008152;GO:0045454GO:0043229;GO:0043227;GO:0043226;GO:0005739;GO:0110165;GO:0043231;GO:0005829;GO:0005575GO:0003674;GO:0008374;GO:0016491;GO:0016740;GO:0016746;GO:0016747;GO:0016684;GO:0016787;GO:0016209;GO:0016788;GO:0003824;GO:0052689;GO:0047184;GO:0051920;GO:0004623;GO:0004620;GO:0016298;GO:0004601	K11188	PRDX6	dre00480;dre01100	Glutathione metabolism;Metabolic pathways	COG0450	F:Nucleotide transport and metabolism	PF00578.25;PF10417.13;PF08534.14	AhpC-TSA;1-cysPrx_C;Redoxin	AhpC/TSA family;C-terminal domain of 1-Cys peroxiredoxin;Redoxin	cytoplasmic
Sin0131440.1	HDDC2	0.3758	-1.412	0.005515	down	yes	41861.1973	111381.3099	119893.375	91343.96875	122906.5859	55649.47656	28442.43164	41491.68359	MF:cation binding;MF:phosphatase activity;MF:hydrolase activity;MF:hydrolase activity, acting on ester bonds;MF:ion binding;MF:phosphoric ester hydrolase activity;MF:catalytic activity;MF:molecular_function;MF:5'-deoxynucleotidase activity;MF:metal ion binding;MF:binding	GO:0043169;GO:0016791;GO:0016787;GO:0016788;GO:0043167;GO:0042578;GO:0003824;GO:0003674;GO:0002953;GO:0046872;GO:0005488	K07023	YGK1, HDDC2	dre00230;dre01100;dre01232;dre00240	Purine metabolism;Metabolic pathways;Nucleotide metabolism;Pyrimidine metabolism	COG1896	S:Function unknown	PF13023.10;PF12917.11;PF01966.26	HD_3;YfbR-like;HD	HD domain;5'-deoxynucleotidase YfbR-like;HD domain	cytoplasmic
Sin0144580.1	CYP1	0.4295	-1.2193	0.001041	down	yes	42032.25	97872.5729	107774.5469	96625.41406	89217.75781	46964.75	34734.61719	44397.38281	BP:protein folding;BP:cellular process;BP:biological_processMF:isomerase activity;MF:catalytic activity, acting on a protein;MF:cis-trans isomerase activity;MF:catalytic activity;MF:peptidyl-prolyl cis-trans isomerase activity;MF:molecular_function	GO:0006457;GO:0009987;GO:0008150GO:0016853;GO:0140096;GO:0016859;GO:0003824;GO:0003755;GO:0003674	K03767	PPIA	dre03250;dre04217	Viral life cycle - HIV-1;Necroptosis	COG0652	T:Signal transduction mechanisms	PF00160.25	Pro_isomerase	Cyclophilin type peptidyl-prolyl cis-trans isomerase/CLD	cytoplasmic
Sin0114850.1		0.1441	-2.7949	0.002891	down	yes	16499.3607	114515.8906	95773.70313	103446.0156	144327.9531	16451.19141	15533.86133	17513.0293	BP:primary metabolic process;BP:organonitrogen compound metabolic process;BP:protein metabolic process;BP:macromolecule metabolic process;BP:organic substance metabolic process;BP:nitrogen compound metabolic process;BP:biological_process;BP:metabolic process;BP:proteolysisMF:molecular_function;MF:hydrolase activity;MF:catalytic activity;MF:catalytic activity, acting on a protein;MF:peptidase acti…	GO:0044238;GO:1901564;GO:0019538;GO:0043170;GO:0071704;GO:0006807;GO:0008150;GO:0008152;GO:0006508GO:0003674;GO:0016787;GO:0003824;GO:0140096;GO:0008233;GO:0008234	------	------	------	------	COG4870	O:Posttranslational modification, protein turnover, chaperones	PF08246.16	Inhibitor_I29	Cathepsin propeptide inhibitor domain	lysosomal
Sin0103120.1	PHB2	2.2825	1.1906	0.009901	up	yes	88715.8021	38868.4492	36481.37109	42690.96875	37433.00781	72715.09375	108817.4766	84614.83594	CC:organelle membrane;CC:membrane;CC:organelle inner membrane;CC:mitochondrial membrane;CC:cellular_component;CC:mitochondrial inner membrane;CC:plasma membrane;CC:cellular anatomical entity	GO:0031090;GO:0016020;GO:0019866;GO:0031966;GO:0005575;GO:0005743;GO:0005886;GO:0110165	K17081	PHB2	------	------	COG0330	O:Posttranslational modification, protein turnover, chaperones	PF01145.29	Band_7	SPFH domain / Band 7 family	cytoplasmic
Sin0087300.1	UBE2N	0.4979	-1.0061	0.0008922	down	yes	41158.237	82662.1823	75007.03906	90580.53125	82398.97656	42341.39844	42552.09766	38581.21484	BP:regulation of primary metabolic process;BP:regulation of metabolic process;BP:positive regulation of response to stimulus;BP:regulation of response to stimulus;BP:signal transduction;BP:cell surface receptor signaling pathway;BP:regulation of histone modification;BP:organic cyclic compound metabolic process;BP:cellular response to stimulus;BP:double-strand break repair;BP:postreplication repai…	GO:0080090;GO:0019222;GO:0048584;GO:0048583;GO:0007165;GO:0007166;GO:0031056;GO:1901360;GO:0051716;GO:0006302;GO:0006301;GO:0009966;GO:0070647;GO:0032446;GO:0044093;GO:0048518;GO:0002682;GO:0043122;GO:0043123;GO:0051054;GO:0006282;GO:0006281;GO:0060255;GO:0051090;GO:2001141;GO:0046483;GO:0002429;GO:1901564;GO:0019538;GO:0002376;GO:0016567;GO:0033554;GO:1901873;GO:0009893;GO:0006807;GO:0050789;GO:…	K10580	UBE2N, BLU, UBC13	dre04120	Ubiquitin mediated proteolysis	COG5078	S:Function unknown	PF00179.30	UQ_con	Ubiquitin-conjugating enzyme	cytoplasmic
Sin0080410.1	UCHL3	0.4455	-1.1665	0.0003437	down	yes	34434.7839	77293.7057	82004.94531	74315.92969	75560.24219	36669.60156	38008.19531	28626.55469	BP:nitrogen compound metabolic process;BP:modification-dependent macromolecule catabolic process;BP:organic substance catabolic process;BP:macromolecule catabolic process;BP:organic substance metabolic process;BP:proteolysis;BP:proteolysis involved in cellular protein catabolic process;BP:modification-dependent protein catabolic process;BP:biological_process;BP:metabolic process;BP:catabolic proc…	GO:0006807;GO:0043632;GO:1901575;GO:0009057;GO:0071704;GO:0006508;GO:0051603;GO:0019941;GO:0008150;GO:0008152;GO:0009056;GO:0044238;GO:1901564;GO:0019538;GO:0043170;GO:0006511GO:0101005;GO:0003674;GO:0008234;GO:0019783;GO:0016787;GO:0140096;GO:0003824;GO:0004843;GO:0008233	K05609	UCHL3, YUH1	------	------	ENOG4111HNA	O:Posttranslational modification, protein turnover, chaperones	PF01088.25	Peptidase_C12	Ubiquitin carboxyl-terminal hydrolase, family 1	cytoplasmic
Sin0028250.1	PPIA	0.3783	-1.4024	0.04485	down	yes	26402.1471	69795.8216	63617.05078	47646.90625	98123.50781	29585.10938	22331.22266	27290.10938	BP:protein folding;BP:response to hypoxia;BP:response to oxygen levels;BP:cellular process;BP:response to stress;BP:biological_process;BP:response to abiotic stimulus;BP:response to decreased oxygen levels;BP:response to stimulusCC:intracellular organelle;CC:membrane-bounded organelle;CC:organelle;CC:cytoplasm;CC:cellular anatomical entity;CC:intracellular membrane-bounded organelle;CC:cellular_c…	GO:0006457;GO:0001666;GO:0070482;GO:0009987;GO:0006950;GO:0008150;GO:0009628;GO:0036293;GO:0050896GO:0043229;GO:0043227;GO:0043226;GO:0005737;GO:0110165;GO:0043231;GO:0005575GO:0003674;GO:0005488;GO:0042277;GO:0003755;GO:0033218;GO:0140096;GO:0003824;GO:0016853;GO:0016859;GO:0016018	K03767	PPIA	dre03250;dre04217	Viral life cycle - HIV-1;Necroptosis	COG0652	S:Function unknown	PF00160.25	Pro_isomerase	Cyclophilin type peptidyl-prolyl cis-trans isomerase/CLD	cytoplasmic
Sin0078610.1	HPX	0.1429	-2.8069	0.0009425	down	yes	11501.6829	80477.4505	96092.4375	72476.98438	72862.92969	12509.66406	9268.171875	12727.21289	BP:ion homeostasis;BP:homeostatic process;BP:inorganic ion homeostasis;BP:cellular homeostasis;BP:cellular iron ion homeostasis;BP:cellular ion homeostasis;BP:biological_process;BP:cellular cation homeostasis;BP:cation homeostasis;BP:cellular chemical homeostasis;BP:chemical homeostasisCC:cellular anatomical entity;CC:cellular_component;CC:extracellular regionMF:molecular_function;MF:binding;MF:c…	GO:0050801;GO:0042592;GO:0098771;GO:0019725;GO:0006879;GO:0006873;GO:0008150;GO:0030003;GO:0055080;GO:0055082;GO:0048878GO:0110165;GO:0005575;GO:0005576GO:0003674;GO:0005488;GO:0043169;GO:0015232;GO:0043167;GO:0046872;GO:0005215;GO:0022857	K18977	HPX	------	------	ENOG410XQ5D	O:Posttranslational modification, protein turnover, chaperones	PF00045.23	Hemopexin	Hemopexin	extracellular
Sin0182870.1	DYDC1	2.2005	1.1378	0.01433	up	yes	59284.263	26940.6953	23092.42383	34785.37109	22944.29102	55178.67969	72469.77344	50204.33594	CC:cellular_component;CC:macromolecular complex;CC:catalytic complex;CC:histone methyltransferase complex;CC:Set1C/COMPASS complex;CC:transferase complex;CC:methyltransferase complex	GO:0005575;GO:0032991;GO:1902494;GO:0035097;GO:0048188;GO:1990234;GO:0034708	------	------	------	------	ENOG410XYYJ	S:Function unknown	PF05186.17	Dpy-30	Dpy-30 motif	cytoplasmic
Sin0046090.1	TXN	0.4823	-1.052	0.0003692	down	yes	27570.0078	57169.1328	61211.47266	54149	56146.92578	29736.52148	28583.23047	24390.27148	MF:catalytic activity, acting on a protein;MF:catalytic activity;MF:molecular_function;MF:oxidoreductase activity, acting on a sulfur group of donors;MF:disulfide oxidoreductase activity;MF:protein disulfide oxidoreductase activity;MF:oxidoreductase activity	GO:0140096;GO:0003824;GO:0003674;GO:0016667;GO:0015036;GO:0015035;GO:0016491	------	------	------	------	COG0526	S:Function unknown	PF00085.24;PF04756.17;PF00578.25	Thioredoxin;OST3_OST6;AhpC-TSA	Thioredoxin;OST3 / OST6 family, transporter family;AhpC/TSA family	cytoplasmic
Sin0136830.1	AKR1B1	0.4444	-1.1701	0.002228	down	yes	25503.8646	57393.6042	65294.86328	51841.45703	55044.49219	25095.08789	29354.14844	22062.35742	MF:catalytic activity;MF:molecular_function;MF:oxidoreductase activity	GO:0003824;GO:0003674;GO:0016491	K00011	AKR1B	dre01100;dre00052;dre00051;dre00561;dre00790;dre00040	Metabolic pathways;Galactose metabolism;Fructose and mannose metabolism;Glycerolipid metabolism;Folate biosynthesis;Pentose and glucuronate interconversions	COG0656	S:Function unknown	PF00248.25	Aldo_ket_red	Aldo/keto reductase family	peroxisomal
Sin0004760.1	PGLS	0.4802	-1.0583	0.004633	down	yes	24741.3431	51518.3138	59056.63281	47912.91797	47585.39063	25959.6582	28829.59766	19434.77344	BP:NADP metabolic process;BP:cellular nitrogen compound metabolic process;BP:pentose-phosphate shunt;BP:nicotinamide nucleotide metabolic process;BP:purine-containing compound metabolic process;BP:generation of precursor metabolites and energy;BP:pyridine-containing compound metabolic process;BP:organic cyclic compound metabolic process;BP:nucleobase-containing compound metabolic process;BP:pyrid…	GO:0006739;GO:0034641;GO:0006098;GO:0046496;GO:0072521;GO:0006091;GO:0072524;GO:1901360;GO:0006139;GO:0019362;GO:0071704;GO:0006740;GO:0009987;GO:0006725;GO:0009117;GO:0008152;GO:0005975;GO:0055086;GO:0046483;GO:0044238;GO:1901564;GO:0051156;GO:1901135;GO:0044237;GO:0006163;GO:0006796;GO:0006807;GO:0006793;GO:0019637;GO:0008150;GO:0006753;GO:0044281GO:0003674;GO:0016787;GO:0017057;GO:0016788;GO:0…	K01057	PGLS, pgl, devB	dre01200;dre01100;dre00030	Carbon metabolism;Metabolic pathways;Pentose phosphate pathway	COG0363	I:Lipid transport and metabolism	PF01182.24	Glucosamine_iso	Glucosamine-6-phosphate isomerases/6-phosphogluconolactonase	peroxisomal
Sin0132840.1	HSP90AB1	0.476	-1.071	0.02254	down	yes	22638.3171	47563.2773	60793.58594	44341.18359	37555.0625	23109.81836	22367.63867	22437.49414	BP:regulation of primary metabolic process;BP:regulation of proteasomal ubiquitin-dependent protein catabolic process;BP:negative regulation of proteasomal ubiquitin-dependent protein catabolic process;BP:cellular response to heat;BP:positive regulation of response to stimulus;BP:regulation of response to stimulus;BP:regulation of cellular response to growth factor stimulus;BP:muscle organ develo…	GO:0080090;GO:0032434;GO:0032435;GO:0034605;GO:0048584;GO:0048583;GO:0090287;GO:0007517;GO:0010605;GO:0019222;GO:0009966;GO:0009967;GO:0048513;GO:1901799;GO:0048518;GO:0048519;GO:0060255;GO:0030162;GO:0010033;GO:0030511;GO:0016477;GO:0048870;GO:0002376;GO:0033554;GO:0009894;GO:0009895;GO:0006457;GO:0009890;GO:0050821;GO:0050789;GO:0090100;GO:0001568;GO:0065007;GO:0065008;GO:0017015;GO:0009889;GO:…	K04079	HSP90A, htpG	dre05132;dre04217;dre04621;dre04141;dre04914	Salmonella infection;Necroptosis;NOD-like receptor signaling pathway;Protein processing in endoplasmic reticulum;Progesterone-mediated oocyte maturation	COG0326	O:Posttranslational modification, protein turnover, chaperones	PF00183.22;PF13589.10;PF02518.30	HSP90;HATPase_c_3;HATPase_c	Hsp90 protein;Histidine kinase-, DNA gyrase B-, and HSP90-like ATPase;Histidine kinase-, DNA gyrase B-, and HSP90-like ATPase	nuclear
Sin0179580.1	POLR2A	0.4811	-1.0556	0.006171	down	yes	22358.5007	46470.3971	55176.78516	39919.52344	44314.88281	21463.05859	23341.9082	22270.53516	BP:primary metabolic process;BP:RNA biosynthetic process;BP:nucleobase-containing compound metabolic process;BP:metabolic process;BP:cellular biosynthetic process;BP:cellular nitrogen compound metabolic process;BP:nitrogen compound metabolic process;BP:organic cyclic compound biosynthetic process;BP:organic cyclic compound metabolic process;BP:organic substance biosynthetic process;BP:organic sub…	GO:0044238;GO:0032774;GO:0006139;GO:0008152;GO:0044249;GO:0034641;GO:0006807;GO:1901362;GO:1901360;GO:1901576;GO:0071704;GO:0006366;GO:0018130;GO:0009987;GO:0006725;GO:0009058;GO:0009059;GO:0008150;GO:0034654;GO:0044271;GO:0046483;GO:0016070;GO:0090304;GO:0044237;GO:0043170;GO:0006351;GO:0019438GO:0031974;GO:0030880;GO:0031981;GO:0110165;GO:1902494;GO:0061695;GO:1990234;GO:0032991;GO:0043233;GO:0…	K03006	RPB1, POLR2A	dre03020;dre03420	RNA polymerase;Nucleotide excision repair	COG0086	K:Transcription	PF04997.16;PF04998.21;PF00623.24;PF04992.18;PF04990.16;PF04983.22;PF05001.17;PF05000.21	RNA_pol_Rpb1_1;RNA_pol_Rpb1_5;RNA_pol_Rpb1_2;RNA_pol_Rpb1_6;RNA_pol_Rpb1_7;RNA_pol_Rpb1_3;RNA_pol_Rpb1_R;RNA_pol_Rpb1_4	RNA polymerase Rpb1, domain 1;RNA polymerase Rpb1, domain 5;RNA polymerase Rpb1, domain 2;RNA polymerase Rpb1, domain 6;RNA polymerase Rpb1, domain 7;RNA polymerase Rpb1, domain 3;RNA polymerase Rpb1 C-terminal repeat;RNA polymerase Rpb1, domain 4	cytoplasmic
Sin0134270.1	UBE2N	0.4747	-1.0749	0.0009645	down	yes	22041.084	46430.0404	41446.07422	47824.5	50019.54688	24079.84961	21839.13672	20204.26563	BP:regulation of primary metabolic process;BP:regulation of metabolic process;BP:positive regulation of response to stimulus;BP:regulation of response to stimulus;BP:signal transduction;BP:cell surface receptor signaling pathway;BP:regulation of histone modification;BP:organic cyclic compound metabolic process;BP:cellular response to stimulus;BP:double-strand break repair;BP:postreplication repai…	GO:0080090;GO:0019222;GO:0048584;GO:0048583;GO:0007165;GO:0007166;GO:0031056;GO:1901360;GO:0051716;GO:0006302;GO:0006301;GO:0009966;GO:0009967;GO:0070647;GO:0032446;GO:0044093;GO:0048518;GO:0002682;GO:0043122;GO:0043123;GO:0051054;GO:0006282;GO:0006281;GO:0060255;GO:0051090;GO:2001141;GO:0046483;GO:0002429;GO:1901564;GO:0019538;GO:0002376;GO:0016567;GO:0033554;GO:1901873;GO:0009893;GO:0006807;GO:…	K10580	UBE2N, BLU, UBC13	dre04120	Ubiquitin mediated proteolysis	COG5078	O:Posttranslational modification, protein turnover, chaperones	PF00179.30	UQ_con	Ubiquitin-conjugating enzyme	cytoplasmic
Sin0069570.1	TF2	0.1763	-2.5039	0.02544	down	yes	10213.2819	57935.2799	37207.59375	52760.70703	83837.53906	9939.483398	11643.88086	9056.481445	BP:iron ion transport;BP:localization;BP:transition metal ion transport;BP:inorganic cation transmembrane transport;BP:inorganic ion transmembrane transport;BP:transport;BP:cation transport;BP:ion transport;BP:cellular process;BP:ion transmembrane transport;BP:biological_process;BP:establishment of localization;BP:iron ion transmembrane transport;BP:transmembrane transport;BP:metal ion transport;…	GO:0006826;GO:0051179;GO:0000041;GO:0098662;GO:0098660;GO:0006810;GO:0006812;GO:0006811;GO:0009987;GO:0034220;GO:0008150;GO:0051234;GO:0034755;GO:0055085;GO:0030001;GO:0098655GO:0005615;GO:0110165;GO:0005575GO:0003674;GO:0005488;GO:0043169;GO:0043167;GO:0046872	K14736	TF	dre04350;dre04216	TGF-beta signaling pathway;Ferroptosis	ENOG410XQ36	O:Posttranslational modification, protein turnover, chaperones	PF00405.21;PF12974.11	Transferrin;Phosphonate-bd	Transferrin;ABC transporter, phosphonate, periplasmic substrate-binding protein	extracellular
Sin0167020.1	ARL3	0.4287	-1.222	0.004271	down	yes	20173.7135	47061.5195	54617.44531	46383.11328	40184	22777.12695	16430.50391	21313.50977	CC:microtubule organizing center;CC:cellular anatomical entity;CC:cellular_componentMF:purine ribonucleoside triphosphate binding;MF:molecular_function;MF:binding;MF:heterocyclic compound binding;MF:nucleoside phosphate binding;MF:anion binding;MF:guanyl nucleotide binding;MF:nucleotide binding;MF:guanyl ribonucleotide binding;MF:purine nucleotide binding;MF:GTP binding;MF:hydrolase activity;MF:G…	GO:0005815;GO:0110165;GO:0005575GO:0035639;GO:0003674;GO:0005488;GO:1901363;GO:1901265;GO:0043168;GO:0019001;GO:0000166;GO:0032561;GO:0017076;GO:0005525;GO:0016787;GO:0003924;GO:0017111;GO:0036094;GO:0003824;GO:0016818;GO:0043167;GO:0097367;GO:0097159;GO:0016817;GO:0016462;GO:0032555;GO:0032553	K07944	ARL3	------	------	ENOG410Y825	S:Function unknown	PF00025.25;PF00503.24;PF09439.14;PF08477.17;PF00071.26;PF04670.16;PF01926.27;PF00009.31	Arf;G-alpha;SRPRB;Roc;Ras;Gtr1_RagA;MMR_HSR1;GTP_EFTU	ADP-ribosylation factor family;G-protein alpha subunit;Signal recognition particle receptor beta subunit;Ras of Complex, Roc, domain of DAPkinase;Ras family;Gtr1/RagA G protein conserved region;50S ribosome-binding GTPase;Elongation factor Tu GTP binding domain	cytoplasmic
Sin0212240.1	UBE2V2	0.4762	-1.0704	0.0003034	down	yes	20848.7109	43784.4948	40073.75	45873.55078	45406.18359	21304.02539	21599.48242	19642.625	BP:nucleic acid metabolic process;BP:nitrogen compound metabolic process;BP:organic cyclic compound metabolic process;BP:nucleobase-containing compound metabolic process;BP:cellular response to stimulus;BP:postreplication repair;BP:organic substance metabolic process;BP:DNA repair;BP:cellular process;BP:cellular aromatic compound metabolic process;BP:cellular response to DNA damage stimulus;BP:re…	GO:0090304;GO:0006807;GO:1901360;GO:0006139;GO:0051716;GO:0006301;GO:0071704;GO:0006281;GO:0009987;GO:0006725;GO:0006974;GO:0006950;GO:0008150;GO:0008152;GO:0046483;GO:0044238;GO:0050896;GO:0034641;GO:0044237;GO:0043170;GO:0033554;GO:0006259GO:0043229;GO:0043227;GO:0043226;GO:0005634;GO:0110165;GO:0043231;GO:0005575	K10704	UBE2V	------	------	ENOG4111MDW	U:Intracellular trafficking, secretion, and vesicular transport	PF00179.30	UQ_con	Ubiquitin-conjugating enzyme	nuclear
Sin0053980.1	PEBP1	0.3748	-1.4158	0.0007497	down	yes	16895.4089	45078.1107	41401.96875	43051.74219	50780.62109	18674.5332	16473.79297	15537.90039	BP:regulation of cell communication;BP:negative regulation of signal transduction;BP:regulation of signal transduction;BP:negative regulation of response to stimulus;BP:regulation of response to stimulus;BP:negative regulation of biological process;BP:regulation of cellular process;BP:negative regulation of cellular process;BP:negative regulation of signaling;BP:biological regulation;BP:negative …	GO:0010646;GO:0009968;GO:0009966;GO:0048585;GO:0048583;GO:0048519;GO:0050794;GO:0048523;GO:0023057;GO:0065007;GO:0010648;GO:0023051;GO:1902532;GO:0008150;GO:1902531;GO:0050789;GO:0043409;GO:0043408	K06910	PEBP, TFS1	------	------	COG1881	D:Cell cycle control, cell division, chromosome partitioning	PF01161.24	PBP	Phosphatidylethanolamine-binding protein	nuclear
Sin0187840.1	RCC2	0.4743	-1.0761	0.00505	down	yes	19646.918	41421.0872	37690.23047	37408.10938	49164.92188	19178.38281	19184.9668	20577.4043	------	------	------	------	------	------	COG5184	G:Carbohydrate transport and metabolism	PF00415.22;PF13540.10	RCC1;RCC1_2	Regulator of chromosome condensation;Regulator of chromosome condensation	cytoplasmic
Sin0114970.1	FABP3	0.3957	-1.3375	0.01052	down	yes	16595.4284	41942.6732	52007.73438	33856.78906	39963.49609	16841.60352	19346.81445	13597.86719	MF:molecular_function;MF:lipid binding;MF:binding	GO:0003674;GO:0008289;GO:0005488	K08752	FABP3	dre03320	PPAR signaling pathway	ENOG4111US8	O:Posttranslational modification, protein turnover, chaperones	PF00061.27;PF14651.10	Lipocalin;Lipocalin_7	Lipocalin / cytosolic fatty-acid binding protein family;Lipocalin / cytosolic fatty-acid binding protein family	cytoplasmic
Sin0218720.1		0.4878	-1.0356	0.002212	down	yes	18898.6224	38746.3581	36903.72656	36103.04688	43232.30078	21779.66797	15797.86133	19118.33789	------	------	------	------	------	------	ENOG4111IY3	S:Function unknown	PF15112.10;PF00035.30	DUF4559;dsrm	Domain of unknown function;Double-stranded RNA binding motif	nuclear
Sin0114760.1	ANP32E	0.4243	-1.2368	0.001489	down	yes	17170.0361	40469.8685	40018.76953	35595.32422	45795.51172	16276.47559	18170.2832	17063.34961	CC:intracellular membrane-bounded organelle;CC:nucleus;CC:cellular_component;CC:intracellular organelle;CC:membrane-bounded organelle;CC:organelle;CC:cellular anatomical entity	GO:0043231;GO:0005634;GO:0005575;GO:0043229;GO:0043227;GO:0043226;GO:0110165	K18648	ANP32E	------	------	ENOG4111HZT	S:Function unknown	PF12799.11;PF14580.10;PF13855.10	LRR_4;LRR_9;LRR_8	Leucine Rich repeats;Leucine-rich repeat;Leucine rich repeat	nuclear
Sin0203000.1	RBBP7	0.4667	-1.0994	0.0001433	down	yes	17740.0443	38015.1276	39599.39453	36220.66797	38225.32031	16958.49609	19798.25781	16463.37891	CC:intracellular membrane-bounded organelle;CC:nucleus;CC:cellular_component;CC:intracellular organelle;CC:membrane-bounded organelle;CC:organelle;CC:cellular anatomical entity	GO:0043231;GO:0005634;GO:0005575;GO:0043229;GO:0043227;GO:0043226;GO:0110165	K10752	RBBP4, HAT2, CAF1, MIS16	dre04218;dre03082;dre03083	Cellular senescence;ATP-dependent chromatin remodeling;Polycomb repressive complex	ENOG410XNU9	S:Function unknown	PF00400.36;PF12265.12	WD40;CAF1C_H4-bd	WD domain, G-beta repeat;Histone-binding protein RBBP4 or subunit C of CAF1 complex	nuclear
Sin0054310.1	RANBP1	0.4781	-1.0646	0.001196	down	yes	16965.0055	35487.8262	32638.5332	35007.77734	38817.16797	18100.88867	18533.20508	14260.92285	BP:nuclear transport;BP:regulation of biological process;BP:positive regulation of cell cycle process;BP:positive regulation of cell cycle;BP:regulation of cell cycle process;BP:biological regulation;BP:positive regulation of biological process;BP:cellular process;BP:transport;BP:nucleocytoplasmic transport;BP:regulation of cellular process;BP:positive regulation of mitotic centrosome separation;…	GO:0051169;GO:0050789;GO:0090068;GO:0045787;GO:0010564;GO:0065007;GO:0048518;GO:0009987;GO:0006810;GO:0006913;GO:0050794;GO:0046604;GO:0046602;GO:0051649;GO:0051234;GO:0051179;GO:0051641;GO:0046907;GO:0051726;GO:0008150;GO:0048522GO:0005737;GO:0005813;GO:0005815;GO:0110165;GO:0032991;GO:0005643;GO:0005575	K15306	RANBP1	------	------	COG5171	U:Intracellular trafficking, secretion, and vesicular transport	PF00638.22	Ran_BP1	RanBP1 domain	nuclear
Sin0164220.1	PCBD1	0.4802	-1.0583	0.001032	down	yes	16030.3887	33379.7624	33154.29688	31504.92383	35480.06641	17620.17773	12686.65234	17784.33594	BP:polyol biosynthetic process;BP:polyol metabolic process;BP:diol metabolic process;BP:cellular biosynthetic process;BP:cellular nitrogen compound metabolic process;BP:diol biosynthetic process;BP:small molecule metabolic process;BP:small molecule biosynthetic process;BP:organic cyclic compound biosynthetic process;BP:organic cyclic compound metabolic process;BP:organic substance biosynthetic pr…	GO:0046173;GO:0019751;GO:0034311;GO:0044249;GO:0034641;GO:0034312;GO:0044281;GO:0044283;GO:1901362;GO:1901360;GO:1901576;GO:0042558;GO:0042559;GO:0071704;GO:0018130;GO:0006729;GO:0046165;GO:0009987;GO:0006725;GO:0009058;GO:0046146;GO:0008150;GO:0008152;GO:1901564;GO:0046483;GO:0044271;GO:1901566;GO:0044237;GO:0006066;GO:0006807;GO:0019438;GO:1901617;GO:1901615GO:0008124;GO:0003674;GO:0016829;GO:0…	K01724	PCBD, phhB	dre01100;dre00790	Metabolic pathways;Folate biosynthesis	COG2154	J:Translation, ribosomal structure and biogenesis	PF01329.23	Pterin_4a	Pterin 4 alpha carbinolamine dehydratase	cytoplasmic
Sin0183850.1	EXOSC10	2.0472	1.0337	0.004207	up	yes	31730.793	15499.4635	17435.10156	11959.75586	17103.5332	29409.44336	35969.51563	29813.41992	BP:nuclear polyadenylation-dependent ncRNA catabolic process;BP:histone mRNA catabolic process;BP:CUT metabolic process;BP:regulation of metabolic process;BP:antisense RNA transcript catabolic process;BP:organic cyclic compound metabolic process;BP:organic cyclic compound catabolic process;BP:negative regulation of macromolecule metabolic process;BP:nuclear polyadenylation-dependent antisense tra…	GO:0071046;GO:0071044;GO:0071043;GO:0019222;GO:0071041;GO:1901360;GO:1901361;GO:0010605;GO:0071040;GO:0048519;GO:0034470;GO:0060255;GO:0000467;GO:0046483;GO:0019439;GO:0009892;GO:0009890;GO:0006807;GO:0034661;GO:0034660;GO:0050789;GO:0070918;GO:1901575;GO:0043144;GO:0065007;GO:0006364;GO:0031126;GO:0009889;GO:0046700;GO:0008150;GO:0008152;GO:0034655;GO:0050794;GO:0016070;GO:0016071;GO:0016072;GO:…	K12591	RRP6, EXOSC10	dre03018	RNA degradation	COG0349	J:Translation, ribosomal structure and biogenesis	PF01612.24;PF08066.16;PF00570.27	DNA_pol_A_exo1;PMC2NT;HRDC	3'-5' exonuclease;PMC2NT;HRDC domain	nuclear
Sin0179570.1	SHBG	0.1836	-2.4454	0.001272	down	yes	7047.7703	38393.3815	30725.3125	42604.37109	41850.46094	7346.703125	7787.945801	6008.662109	------	------	K25754	SHBG	------	------	ENOG410YKMT	O:Posttranslational modification, protein turnover, chaperones	PF00054.27;PF02210.28	Laminin_G_1;Laminin_G_2	Laminin G domain;Laminin G domain	extracellular
Sin0080260.1	TSN	0.4986	-1.004	0.0008584	down	yes	15027.141	30141.5339	28980.25	29287.36914	32156.98242	17139.31055	12514.83203	15427.28027	BP:nucleic acid metabolic process;BP:cellular nitrogen compound metabolic process;BP:nitrogen compound metabolic process;BP:organic cyclic compound metabolic process;BP:nucleobase-containing compound metabolic process;BP:organic substance metabolic process;BP:cellular process;BP:cellular aromatic compound metabolic process;BP:biological_process;BP:metabolic process;BP:heterocycle metabolic proces…	GO:0090304;GO:0034641;GO:0006807;GO:1901360;GO:0006139;GO:0071704;GO:0009987;GO:0006725;GO:0008150;GO:0008152;GO:0046483;GO:0016070;GO:0044238;GO:0044237;GO:0043170GO:0043227;GO:0005634;GO:0043226;GO:0110165;GO:0043231;GO:0043229;GO:0005575GO:0043169;GO:0003674;GO:0005488;GO:0003676;GO:0003677;GO:0043167;GO:1901363;GO:0046872;GO:0003697;GO:0043565;GO:0097159;GO:0003723	------	------	------	------	ENOG410XR87	S:Function unknown	PF01997.20	Translin	Translin family	cytoplasmic
Sin0133320.1	HSP90AA1	0.4592	-1.1228	0.01356	down	yes	14075.0413	30651.778	38447.24219	27127.39648	26380.69531	14336.83301	14772.69238	13115.59863	BP:response to heat;BP:response to stress;BP:biological_process;BP:response to temperature stimulus;BP:response to cold;BP:response to chemical;BP:response to abiotic stimulus;BP:response to stimulus;BP:response to antibioticCC:intracellular organelle;CC:membrane-bounded organelle;CC:organelle;CC:cytoplasm;CC:nucleus;CC:cellular anatomical entity;CC:intracellular membrane-bounded organelle;CC:cel…	GO:0009408;GO:0006950;GO:0008150;GO:0009266;GO:0009409;GO:0042221;GO:0009628;GO:0050896;GO:0046677GO:0043229;GO:0043227;GO:0043226;GO:0005737;GO:0005634;GO:0110165;GO:0043231;GO:0005575GO:0035639;GO:1901363;GO:0003674;GO:0005488;GO:0016887;GO:0043167;GO:1901265;GO:0051082;GO:0000166;GO:0017076;GO:0016787;GO:0017111;GO:0036094;GO:0003824;GO:0016818;GO:0030554;GO:0097367;GO:0097159;GO:0044183;GO:00…	K04079	HSP90A, htpG	dre05132;dre04217;dre04621;dre04141;dre04914	Salmonella infection;Necroptosis;NOD-like receptor signaling pathway;Protein processing in endoplasmic reticulum;Progesterone-mediated oocyte maturation	COG0326	S:Function unknown	PF00183.22;PF13589.10;PF02518.30	HSP90;HATPase_c_3;HATPase_c	Hsp90 protein;Histidine kinase-, DNA gyrase B-, and HSP90-like ATPase;Histidine kinase-, DNA gyrase B-, and HSP90-like ATPase	nuclear
Sin0068730.1	CMPK	0.407	-1.2969	0.001046	down	yes	12277.9928	30165.8809	33668.96484	30193.16797	26635.50977	12579.28613	13031.81348	11222.87891	BP:phosphorylation;BP:pyrimidine-containing compound biosynthetic process;BP:cellular biosynthetic process;BP:cellular nitrogen compound metabolic process;BP:nucleotide biosynthetic process;BP:small molecule metabolic process;BP:organic substance biosynthetic process;BP:organic cyclic compound biosynthetic process;BP:organic cyclic compound metabolic process;BP:pyrimidine-containing compound meta…	GO:0016310;GO:0072528;GO:0044249;GO:0034641;GO:0009165;GO:0044281;GO:1901576;GO:1901362;GO:1901360;GO:0072527;GO:0006221;GO:0019856;GO:0006206;GO:0006207;GO:0071704;GO:0046112;GO:0018130;GO:0006220;GO:0006139;GO:0009987;GO:0006725;GO:0009058;GO:0009117;GO:0008152;GO:0019438;GO:0034654;GO:0044271;GO:0090407;GO:0055086;GO:0046483;GO:0044238;GO:1901564;GO:1901566;GO:0009112;GO:0044237;GO:0006796;GO:…	K13800	CMPK1, UMPK	dre00240;dre01100;dre01240;dre01232;dre00983	Pyrimidine metabolism;Metabolic pathways;Biosynthesis of cofactors;Nucleotide metabolism;Drug metabolism - other enzymes	COG0563	S:Function unknown	PF00406.26;PF13207.10;PF02223.21	ADK;AAA_17;Thymidylate_kin	Adenylate kinase;AAA domain;Thymidylate kinase	cytoplasmic
Sin0038290.1	STK33	0.3921	-1.3507	0.0003185	down	yes	11475.891	29269.8626	28119.07031	27519.55664	32170.96094	12435.55371	10979.18359	11012.93555	BP:phosphorylation;BP:cellular process;BP:phosphorus metabolic process;BP:biological_process;BP:metabolic process;BP:cellular metabolic process;BP:phosphate-containing compound metabolic processMF:purine ribonucleoside triphosphate binding;MF:molecular_function;MF:binding;MF:ion binding;MF:heterocyclic compound binding;MF:nucleoside phosphate binding;MF:anion binding;MF:nucleotide binding;MF:prot…	GO:0016310;GO:0009987;GO:0006793;GO:0008150;GO:0008152;GO:0044237;GO:0006796GO:0035639;GO:0003674;GO:0005488;GO:0043167;GO:1901363;GO:1901265;GO:0043168;GO:0000166;GO:0004674;GO:0016740;GO:0004672;GO:0017076;GO:0005524;GO:0016301;GO:0140096;GO:0036094;GO:0003824;GO:0030554;GO:0016773;GO:0016772;GO:0097367;GO:0032559;GO:0097159;GO:0032555;GO:0032553	K08813	STK33	------	------	ENOG410XRMJ	S:Function unknown	PF00069.29;PF07714.21;PF06293.18	Pkinase;PK_Tyr_Ser-Thr;Kdo	Protein kinase domain;Protein tyrosine and serine/threonine kinase;Lipopolysaccharide kinase	cytoplasmic
Sin0088390.1	PNP	0.3058	-1.7093	0.001287	down	yes	9295.5472	30394.5749	29957.22656	35082.74219	26143.75586	10004.54102	9195.663086	8686.4375	BP:cellular nitrogen compound metabolic process;BP:nitrogen compound metabolic process;BP:small molecule metabolic process;BP:organic cyclic compound metabolic process;BP:nucleobase-containing compound metabolic process;BP:organic substance metabolic process;BP:cellular process;BP:cellular aromatic compound metabolic process;BP:biological_process;BP:nucleoside metabolic process;BP:metabolic proce…	GO:0034641;GO:0006807;GO:0044281;GO:1901360;GO:0006139;GO:0071704;GO:0009987;GO:0006725;GO:0008150;GO:0009116;GO:0008152;GO:0055086;GO:0046483;GO:0044238;GO:1901564;GO:1901135;GO:0044237;GO:1901657GO:0005737;GO:0110165;GO:0005575GO:0003674;GO:0004731;GO:0016740;GO:0016763;GO:0003824;GO:0016757	K03783	punA, PNP	dre00760;dre00230;dre01100;dre01232	Nicotinate and nicotinamide metabolism;Purine metabolism;Metabolic pathways;Nucleotide metabolism	COG0005	F:Nucleotide transport and metabolism	PF01048.24	PNP_UDP_1	Phosphorylase superfamily	cytoplasmic
Sin0119660.1	STEAP4	0.4444	-1.1701	0.02203	down	yes	11754.0339	26446.8691	20082.39648	26488.19922	32770.01172	8955.894531	14843.48535	11462.72168	BP:transition metal ion transport;BP:iron ion transport;BP:localization;BP:inorganic cation transmembrane transport;BP:inorganic ion transmembrane transport;BP:ion transport;BP:cellular process;BP:cation transport;BP:transport;BP:biological_process;BP:establishment of localization;BP:iron ion transmembrane transport;BP:transmembrane transport;BP:ion transmembrane transport;BP:metal ion transport;…	GO:0000041;GO:0006826;GO:0051179;GO:0098662;GO:0098660;GO:0006811;GO:0009987;GO:0006812;GO:0006810;GO:0008150;GO:0051234;GO:0034755;GO:0055085;GO:0034220;GO:0030001;GO:0098655GO:0010008;GO:0031090;GO:0016020;GO:0110165;GO:0098588;GO:0030659;GO:0012506;GO:0005575	K19876	STEAP4	------	------	COG2085	S:Function unknown	PF03807.21;PF01794.23	F420_oxidored;Ferric_reduct	NADP oxidoreductase coenzyme F420-dependent;Ferric reductase like transmembrane component	cytoplasmic
Sin0088460.1		0.4148	-1.2695	2.54E-05	down	yes	10352.4173	24957.8405	24978.72266	24957.51953	24937.2793	11631.4834	10026.75	9399.018555	BP:protein localization to nucleus;BP:nucleobase-containing compound transport;BP:nuclear transport;BP:protein localization;BP:mRNA transport;BP:cellular macromolecule localization;BP:nitrogen compound transport;BP:organic substance transport;BP:macromolecule localization;BP:transport;BP:establishment of protein localization to organelle;BP:cellular process;BP:protein import into nucleus;BP:nucle…	GO:0034504;GO:0015931;GO:0051169;GO:0008104;GO:0051028;GO:0070727;GO:0071705;GO:0071702;GO:0033036;GO:0006810;GO:0072594;GO:0009987;GO:0006606;GO:0006913;GO:0045184;GO:0033365;GO:0051170;GO:0051649;GO:0051236;GO:0051234;GO:0051179;GO:0051641;GO:0050658;GO:0046907;GO:0050657;GO:0015031;GO:0008150;GO:0006886GO:0043229;GO:0043227;GO:0043226;GO:0005737;GO:0005575;GO:0005634;GO:0044613;GO:0110165;GO:0…	------	------	------	------	ENOG4111QUX	S:Function unknown	PF02136.24	NTF2	Nuclear transport factor 2	cytoplasmic
Sin0081760.1	PHGDH	0.3587	-1.4792	0.01813	down	yes	9190.3644	25618.873	28151.41992	17770.1875	30935.01172	11034.7334	6367.01416	10169.3457	BP:carboxylic acid metabolic process;BP:cellular biosynthetic process;BP:nitrogen compound metabolic process;BP:small molecule biosynthetic process;BP:serine family amino acid metabolic process;BP:organic substance biosynthetic process;BP:L-serine biosynthetic process;BP:L-serine metabolic process;BP:cellular amino acid metabolic process;BP:organic substance metabolic process;BP:alpha-amino acid …	GO:0019752;GO:0044249;GO:0006807;GO:0044283;GO:0009069;GO:1901576;GO:0006564;GO:0006563;GO:0006520;GO:0071704;GO:1901605;GO:1901607;GO:0008652;GO:0009987;GO:0009058;GO:0008150;GO:0008152;GO:0043436;GO:0009070;GO:0044238;GO:1901564;GO:1901566;GO:0006082;GO:0046394;GO:0016053;GO:0044237;GO:0044281GO:0051287;GO:0003674;GO:0005488;GO:1901363;GO:1901265;GO:0016491;GO:0016616;GO:0000166;GO:0004617;GO:0…	K00058	serA, PHGDH	dre01200;dre00260;dre01100;dre00270;dre01230	Carbon metabolism;Glycine, serine and threonine metabolism;Metabolic pathways;Cysteine and methionine metabolism;Biosynthesis of amino acids	COG0111	S:Function unknown	PF02826.23;PF00389.34;PF19304.3	2-Hacid_dh_C;2-Hacid_dh;PGDH_inter	D-isomer specific 2-hydroxyacid dehydrogenase, NAD binding domain;D-isomer specific 2-hydroxyacid dehydrogenase, catalytic domain;D-3-phosphoglycerate dehydrogenase intervening domain	cytoplasmic
Sin0051250.1	CYYR1	0.2928	-1.772	0.03973	down	yes	7754.4248	26479.4766	14172.12891	31855.54688	33410.75391	6107.01123	8117.481934	9038.78125	------	------	------	------	------	------	ENOG410ZHK4;ENOG4111XHF	S:Function unknown;	PF10873.12;PF00735.22;PF04548.20;PF01926.27;PF00009.31	CYYR1;Septin;AIG1;MMR_HSR1;GTP_EFTU	Cysteine and tyrosine-rich protein 1;Septin;AIG1 family;50S ribosome-binding GTPase;Elongation factor Tu GTP binding domain	cytoplasmic
Sin0126750.1	SERPINA	0.1877	-2.4135	0.0009013	down	yes	5406.3945	28803.6126	24501.97656	28383.58789	33525.27344	6093.889648	5437.958008	4687.335938	CC:cellular_component;CC:cellular anatomical entity;CC:extracellular spaceMF:endopeptidase inhibitor activity;MF:endopeptidase regulator activity;MF:peptidase regulator activity;MF:molecular_function;MF:peptidase inhibitor activity;MF:serine-type endopeptidase inhibitor activity;MF:enzyme inhibitor activity;MF:molecular function regulator;MF:enzyme regulator activity	GO:0005575;GO:0110165;GO:0005615GO:0004866;GO:0061135;GO:0061134;GO:0003674;GO:0030414;GO:0004867;GO:0004857;GO:0098772;GO:0030234	K04525	SERPINA	------	------	COG4826	O:Posttranslational modification, protein turnover, chaperones	PF00079.24	Serpin	Serpin	extracellular
Sin0030710.1	IPO7	0.4925	-1.0218	0.001017	down	yes	11215.9505	22775.7806	25066.02734	20569.63281	22691.68164	11788.92871	11314.49902	10544.42383	BP:protein localization;BP:cellular macromolecule localization;BP:intracellular protein transport;BP:nitrogen compound transport;BP:organic substance transport;BP:macromolecule localization;BP:transport;BP:cellular process;BP:establishment of protein localization;BP:biological_process;BP:establishment of localization in cell;BP:establishment of localization;BP:localization;BP:cellular localizatio…	GO:0008104;GO:0070727;GO:0006886;GO:0071705;GO:0071702;GO:0033036;GO:0006810;GO:0009987;GO:0045184;GO:0008150;GO:0051649;GO:0051234;GO:0051179;GO:0051641;GO:0046907;GO:0015031GO:0005737;GO:0110165;GO:0005575GO:0019899;GO:0031267;GO:0051020;GO:0003674;GO:0005488;GO:0005515	K20223	IPO7, RANBP7	dre03013	Nucleocytoplasmic transport	COG5656	Q:Secondary metabolites biosynthesis, transport and catabolism	PF03810.23;PF08506.14	IBN_N;Cse1	Importin-beta N-terminal domain;Cse1	cytoplasmic
Sin0192220.1	TXNL1	0.468	-1.0954	0.001019	down	yes	10691.5059	22843.9199	21502.49219	21601.9082	25427.35938	11790.49414	9792.970703	10491.05273	CC:cytosol;CC:cellular_component;CC:cellular anatomical entityMF:catalytic activity, acting on a protein;MF:catalytic activity;MF:molecular_function;MF:oxidoreductase activity, acting on a sulfur group of donors;MF:oxidoreductase activity;MF:protein disulfide oxidoreductase activity;MF:disulfide oxidoreductase activity	GO:0005829;GO:0005575;GO:0110165GO:0140096;GO:0003824;GO:0003674;GO:0016667;GO:0016491;GO:0015035;GO:0015036	------	------	------	------	ENOG410YQ2G	O:Posttranslational modification, protein turnover, chaperones	PF06201.17;PF00085.24	PITH;Thioredoxin	PITH domain;Thioredoxin	cytoplasmic
Sin0194470.1	SET	0.4259	-1.2314	0.01305	down	yes	9991.2503	23460.3535	29057.15625	19952.59766	21371.30664	8598.55957	12816.76563	8558.425781	BP:nucleosome organization;BP:protein-DNA complex subunit organization;BP:cellular component assembly;BP:chromatin remodeling;BP:chromatin organization;BP:nucleosome assembly;BP:cellular process;BP:cellular component organization;BP:macromolecular complex assembly;BP:macromolecular complex subunit organization;BP:biological_process;BP:protein-DNA complex assembly;BP:cellular component organizatio…	GO:0034728;GO:0071824;GO:0022607;GO:0006338;GO:0006325;GO:0006334;GO:0009987;GO:0016043;GO:0065003;GO:0043933;GO:0008150;GO:0065004;GO:0071840GO:0005575;GO:0043231;GO:0043226;GO:0043229;GO:0110165;GO:0043227;GO:0005634	K11290	SET, TAF1, I2PP2A	------	------	ENOG410XQRX	S:Function unknown	PF00956.22	NAP	Nucleosome assembly protein	nuclear
Sin0119530.1	SEC61B	0.4957	-1.0125	0.001686	down	yes	10903.4987	21997.5189	21514.66797	19832.57617	24645.3125	11411.01855	10021.56836	11277.90918	BP:protein localization;BP:cellular macromolecule localization;BP:intracellular protein transport;BP:nitrogen compound transport;BP:organic substance transport;BP:macromolecule localization;BP:transport;BP:cellular process;BP:establishment of protein localization;BP:biological_process;BP:establishment of localization in cell;BP:establishment of localization;BP:localization;BP:cellular localizatio…	GO:0008104;GO:0070727;GO:0006886;GO:0071705;GO:0071702;GO:0033036;GO:0006810;GO:0009987;GO:0045184;GO:0008150;GO:0051649;GO:0051234;GO:0051179;GO:0051641;GO:0046907;GO:0015031GO:0005784;GO:0071256;GO:0032991;GO:0005575;GO:0098796	K09481	SEC61B, SBH2	dre04145;dre04141;dre03060	Phagosome;Protein processing in endoplasmic reticulum;Protein export	ENOG4111UAR	U:Intracellular trafficking, secretion, and vesicular transport	PF03911.20	Sec61_beta	Sec61beta family	mitochondrial
Sin0169840.1	HPRT1	0.4208	-1.2488	0.00312	down	yes	9541.2633	22673.9473	21718.86133	20309.4668	25993.51367	8896.882813	11784.41211	7942.495117	BP:purine ribonucleoside monophosphate metabolic process;BP:nucleotide biosynthetic process;BP:small molecule metabolic process;BP:ribonucleoside monophosphate metabolic process;BP:organic cyclic compound biosynthetic process;BP:purine ribonucleoside monophosphate biosynthetic process;BP:guanine salvage;BP:GMP biosynthetic process;BP:GMP metabolic process;BP:purine ribonucleoside biosynthetic pro…	GO:0009167;GO:0009165;GO:0044281;GO:0009161;GO:1901362;GO:0009168;GO:0006178;GO:0006177;GO:0046037;GO:0046129;GO:0046128;GO:0042455;GO:0046483;GO:1901564;GO:1901566;GO:0006163;GO:1901137;GO:0042451;GO:0006166;GO:0006164;GO:0019637;GO:0019438;GO:0032261;GO:0009163;GO:0044283;GO:0006807;GO:1901576;GO:0009127;GO:1901360;GO:0018130;GO:0006139;GO:0009156;GO:0009152;GO:0009150;GO:0008150;GO:0006188;GO:…	K00760	hprT, hpt, HPRT1	dre00230;dre01100;dre01232;dre00983	Purine metabolism;Metabolic pathways;Nucleotide metabolism;Drug metabolism - other enzymes	COG0634	F:Nucleotide transport and metabolism	PF00156.31	Pribosyltran	Phosphoribosyl transferase domain	cytoplasmic
Sin0028780.1	UBE2L3	0.3376	-1.5666	0.00012	down	yes	7953.7604	23556.3092	24146.06641	22272.07617	24250.78516	8402.351563	6342	9116.929688	BP:metabolic process;BP:nitrogen compound metabolic process;BP:modification-dependent macromolecule catabolic process;BP:organic substance catabolic process;BP:organic substance metabolic process;BP:proteolysis;BP:primary metabolic process;BP:modification-dependent protein catabolic process;BP:biological_process;BP:organonitrogen compound metabolic process;BP:catabolic process;BP:macromolecule ca…	GO:0008152;GO:0006807;GO:0043632;GO:1901575;GO:0071704;GO:0006508;GO:0044238;GO:0019941;GO:0008150;GO:1901564;GO:0009056;GO:0009057;GO:0051603;GO:0019538;GO:0043170;GO:0006511GO:0043229;GO:0043227;GO:0043226;GO:0005634;GO:0110165;GO:1902494;GO:1990234;GO:0032991;GO:0043231;GO:0000151;GO:0005575GO:0044389;GO:0035639;GO:0061650;GO:0019899;GO:0032553;GO:0003674;GO:0005488;GO:0000166;GO:1901265;GO:00…	K04552	UBE2L3, UBCH7	dre04120	Ubiquitin mediated proteolysis	COG5078	O:Posttranslational modification, protein turnover, chaperones	PF00179.30	UQ_con	Ubiquitin-conjugating enzyme	cytoplasmic
Sin0077480.1	SUMO3L	0.3548	-1.4949	0.0009161	down	yes	8169.3395	23026.597	21081.88281	21925.33984	26072.56836	7375.50293	7604.871094	9527.644531	BP:cell development;BP:embryo development;BP:nitrogen compound metabolic process;BP:protein modification by small protein conjugation;BP:cellular developmental process;BP:protein modification by small protein conjugation or removal;BP:peptidyl-amino acid modification;BP:multicellular organism development;BP:organic substance metabolic process;BP:chordate embryonic development;BP:developmental pro…	GO:0048468;GO:0009790;GO:0006807;GO:0032446;GO:0048869;GO:0070647;GO:0018193;GO:0007275;GO:0071704;GO:0043009;GO:0032502;GO:0032501;GO:0043687;GO:0009987;GO:0043412;GO:0036211;GO:0008150;GO:0008152;GO:0060216;GO:0016925;GO:0044238;GO:1901564;GO:0018205;GO:0048856;GO:0043170;GO:0019538;GO:0009792;GO:0030097GO:0043229;GO:0043227;GO:0043226;GO:0005737;GO:0016605;GO:0016604;GO:0005634;GO:0110165;GO:0…	K12160	SUMO, SMT3	dre03013	Nucleocytoplasmic transport	COG5227	S:Function unknown	PF11976.12;PF00240.27	Rad60-SLD;ubiquitin	Ubiquitin-2 like Rad60 SUMO-like;Ubiquitin family	cytoplasmic
Sin0074120.1		0.1688	-2.5666	0.02458	down	yes	4496.8354	26633.1497	19398.54688	39172.64063	21328.26172	4306.43457	4193.255859	4990.815918	------	------	------	------	------	------	ENOG410XPJ1;ENOG410ZS9I	S:Function unknown;	PF00059.25	Lectin_C	Lectin C-type domain	extracellular
Sin0039220.1	NEDD8	0.4195	-1.2533	0.005821	down	yes	8875.3265	21156.8125	25084.49414	18937.56836	19448.375	11164.50195	8113.649902	7347.827637	------	------	K12158	NEDD8	------	------	COG5272	S:Function unknown	PF00240.27;PF11976.12	ubiquitin;Rad60-SLD	Ubiquitin family;Ubiquitin-2 like Rad60 SUMO-like	cytoplasmic
Sin0048170.1	UGDH	0.474	-1.077	0.03077	down	yes	9653.4092	20367.694	17388.72852	17044.16211	26670.19141	9258.509766	11352.26953	8349.448242	BP:carboxylic acid metabolic process;BP:cellular biosynthetic process;BP:cellular nitrogen compound metabolic process;BP:nitrogen compound metabolic process;BP:small molecule biosynthetic process;BP:organic cyclic compound biosynthetic process;BP:nucleobase-containing compound metabolic process;BP:cellular nitrogen compound biosynthetic process;BP:organic substance metabolic process;BP:organic cy…	GO:0019752;GO:0044249;GO:0034641;GO:0006807;GO:0044283;GO:1901362;GO:0006139;GO:0044271;GO:0071704;GO:1901360;GO:0018130;GO:0009987;GO:1901576;GO:0009225;GO:0009226;GO:0006725;GO:0009058;GO:0008150;GO:0008152;GO:0034654;GO:0055086;GO:0046483;GO:0044238;GO:0046398;GO:0006082;GO:1901137;GO:1901135;GO:0016053;GO:0044237;GO:0046394;GO:0006065;GO:0006793;GO:0043436;GO:0019438;GO:0005975;GO:0044281GO:0…	K00012	UGDH, ugd	dre01100;dre00053;dre01240;dre01250;dre00040;dre00520	Metabolic pathways;Ascorbate and aldarate metabolism;Biosynthesis of cofactors;Biosynthesis of nucleotide sugars;Pentose and glucuronate interconversions;Amino sugar and nucleotide sugar metabolism	COG1004	M:Cell wall/membrane/envelope biogenesis	PF03721.18;PF11027.12;PF00984.23;PF03720.19	UDPG_MGDP_dh_N;DUF2615;UDPG_MGDP_dh;UDPG_MGDP_dh_C	UDP-glucose/GDP-mannose dehydrogenase family, NAD binding domain;Protein of unknown function;UDP-glucose/GDP-mannose dehydrogenase family, central domain;UDP-glucose/GDP-mannose dehydrogenase family, UDP binding domain	peroxisomal
Sin0195850.1	CBR1	0.3323	-1.5894	3.14E-05	down	yes	7211.0081	21700.6055	21518.29102	21554.10352	22029.42188	8102.452148	5885.396973	7645.175293	MF:catalytic activity;MF:molecular_function;MF:oxidoreductase activity, acting on CH-OH group of donors;MF:oxidoreductase activity, acting on the CH-OH group of donors, NAD or NADP as acceptor;MF:oxidoreductase activity	GO:0003824;GO:0003674;GO:0016614;GO:0016616;GO:0016491	K00079	CBR1	dre00590;dre01100;dre00980;dre00790	Arachidonic acid metabolism;Metabolic pathways;Metabolism of xenobiotics by cytochrome P450;Folate biosynthesis	COG1028	S:Function unknown	PF00106.29;PF13561.10;PF08659.14	adh_short;adh_short_C2;KR	short chain dehydrogenase;Enoyl;KR domain	cytoplasmic
Sin0103590.1	AKR1A1B	0.4947	-1.0154	0.002842	down	yes	9196.7319	18590.6393	19080.49219	17650.57422	19040.85156	7856.320313	11915.98535	7817.890137	BP:cellular catabolic process;BP:organic substance catabolic process;BP:organic substance metabolic process;BP:aldehyde catabolic process;BP:cellular process;BP:biological_process;BP:metabolic process;BP:catabolic process;BP:cellular aldehyde metabolic process;BP:cellular metabolic processCC:plasma membrane region;CC:membrane;CC:cellular anatomical entity;CC:apical plasma membrane;CC:cytosol;CC:c…	GO:0044248;GO:1901575;GO:0071704;GO:0046185;GO:0009987;GO:0008150;GO:0008152;GO:0009056;GO:0006081;GO:0044237GO:0098590;GO:0016020;GO:0110165;GO:0016324;GO:0005829;GO:0005575GO:0004033;GO:0008106;GO:0003674;GO:0016491;GO:0003824;GO:0016614;GO:0016616	K00002	AKR1A1, adh	dre01100;dre00053;dre00561;dre00010;dre01240;dre00040;dre00620	Metabolic pathways;Ascorbate and aldarate metabolism;Glycerolipid metabolism;Glycolysis / Gluconeogenesis;Biosynthesis of cofactors;Pentose and glucuronate interconversions;Pyruvate metabolism	COG0656	S:Function unknown	PF00248.25	Aldo_ket_red	Aldo/keto reductase family	mitochondrial
Sin0167590.1	MSH6	0.4529	-1.1427	0.008255	down	yes	8532.8919	18841.6566	15789.38574	17866.51758	22869.06641	8266.414063	9088.143555	8244.118164	BP:mismatch repair;BP:nucleic acid metabolic process;BP:cellular nitrogen compound metabolic process;BP:nitrogen compound metabolic process;BP:organic cyclic compound metabolic process;BP:nucleobase-containing compound metabolic process;BP:cellular response to stimulus;BP:organic substance metabolic process;BP:DNA repair;BP:cellular process;BP:cellular aromatic compound metabolic process;BP:cellu…	GO:0006298;GO:0090304;GO:0034641;GO:0006807;GO:1901360;GO:0006139;GO:0051716;GO:0071704;GO:0006281;GO:0009987;GO:0006725;GO:0006974;GO:0006950;GO:0008150;GO:0008152;GO:0046483;GO:0044238;GO:0050896;GO:0044237;GO:0043170;GO:0033554;GO:0006259GO:0035639;GO:0030983;GO:0003674;GO:0005488;GO:0003676;GO:0003677;GO:0043167;GO:1901363;GO:0043168;GO:0036094;GO:0000166;GO:1901265;GO:0017076;GO:0003690;GO:0…	K08737	MSH6	dre03430	Mismatch repair	COG0249	L:Replication, recombination and repair	PF00488.25;PF05192.22;PF01624.24;PF00855.21;PF05190.22;PF05188.21	MutS_V;MutS_III;MutS_I;PWWP;MutS_IV;MutS_II	MutS domain V;MutS domain III;MutS domain I;PWWP domain;MutS family domain IV;MutS domain II	nuclear
Sin0097430.1	EIF4H	0.2666	-1.9073	0.0001739	down	yes	5735.7951	21517.9766	23040.50781	19444.06836	22069.35352	5884.600098	6447.692871	4875.092285	CC:polysome;CC:macromolecular complex;CC:ribonucleoprotein complex;CC:cellular_component;CC:perinuclear region of cytoplasm;CC:cellular anatomical entityMF:translation regulator activity, nucleic acid binding;MF:translation regulator activity;MF:organic cyclic compound binding;MF:translation factor activity, RNA binding;MF:molecular_function;MF:RNA binding;MF:nucleic acid binding;MF:translation i…	GO:0005844;GO:0032991;GO:1990904;GO:0005575;GO:0048471;GO:0110165GO:0090079;GO:0045182;GO:0097159;GO:0008135;GO:0003674;GO:0003723;GO:0003676;GO:0003743;GO:1901363;GO:0005488	K24086	EIF4H	------	------	COG0724	O:Posttranslational modification, protein turnover, chaperones	PF00076.26	RRM_1	RNA recognition motif	nuclear
Sin0039190.1	PTGR1	0.4683	-1.0945	0.007538	down	yes	8632.6452	18435.5775	14721.56055	19463.84961	21121.32227	9380.647461	8606.329102	7910.958984	BP:fatty acid metabolic process;BP:carboxylic acid metabolic process;BP:small molecule metabolic process;BP:organic substance metabolic process;BP:lipid metabolic process;BP:primary metabolic process;BP:cellular process;BP:monocarboxylic acid metabolic process;BP:biological_process;BP:metabolic process;BP:oxoacid metabolic process;BP:cellular lipid metabolic process;BP:organic acid metabolic proc…	GO:0006631;GO:0019752;GO:0044281;GO:0071704;GO:0006629;GO:0044238;GO:0009987;GO:0032787;GO:0008150;GO:0008152;GO:0043436;GO:0044255;GO:0006082;GO:0044237;GO:0006690;GO:0006693;GO:0006692;GO:0033559GO:0005737;GO:0110165;GO:0005575GO:0047522;GO:0003674;GO:0016491;GO:0016628;GO:0016627;GO:0032440;GO:0003824;GO:0036132;GO:0016614;GO:0016616	------	------	------	------	COG2130	S:Function unknown	PF00085.24;PF16884.9;PF00107.30;PF08534.14;PF00578.25	Thioredoxin;ADH_N_2;ADH_zinc_N;Redoxin;AhpC-TSA	Thioredoxin;N-terminal domain of oxidoreductase;Zinc-binding dehydrogenase;Redoxin;AhpC/TSA family	cytoplasmic
Sin0021410.1	NCL	0.4512	-1.1482	0.0001608	down	yes	8322.6914	18447.0573	19812.25195	17296.75391	18232.16602	8340.466797	8370.725586	8256.881836	BP:ossification;BP:developmental process;BP:RNA biosynthetic process;BP:regulation of biological process;BP:regulation of signaling;BP:regulation of cartilage development;BP:nucleic acid metabolic process;BP:cellular biosynthetic process;BP:ncRNA metabolic process;BP:anatomical structure morphogenesis;BP:organic cyclic compound metabolic process;BP:nucleobase-containing compound metabolic process…	GO:0001503;GO:0032502;GO:0032774;GO:0050789;GO:0023051;GO:0061035;GO:0090304;GO:0044249;GO:0034660;GO:0009653;GO:1901360;GO:0006139;GO:0090287;GO:0010646;GO:0009966;GO:1901362;GO:0003143;GO:0001947;GO:0098781;GO:0065007;GO:0006364;GO:0048729;GO:0060562;GO:0018130;GO:0048598;GO:0032501;GO:0035239;GO:1901576;GO:0050793;GO:0048583;GO:0009987;GO:0006725;GO:0009303;GO:0050794;GO:0071704;GO:0009058;GO:…	K11294	NCL, NSR1	------	------	ENOG410XR5X;ENOG410XSFV	T:Signal transduction mechanisms;S:Function unknown	PF00076.26	RRM_1	RNA recognition motif	nuclear
Sin0166980.1	GABRA2	2.1626	1.1128	0.03035	up	yes	18125.5234	8381.4272	6077.603027	9634.693359	9431.985352	16650.56836	23420.18164	14305.82031	BP:anion transport;BP:chloride transport;BP:signal transduction;BP:gamma-aminobutyric acid signaling pathway;BP:regulation of biological quality;BP:G-protein coupled receptor signaling pathway;BP:anterograde trans-synaptic signaling;BP:regulation of biological process;BP:biological regulation;BP:inorganic anion transmembrane transport;BP:inorganic ion transmembrane transport;BP:ion transport;BP:t…	GO:0006820;GO:0006821;GO:0007165;GO:0007214;GO:0065008;GO:0007186;GO:0098916;GO:0050789;GO:0065007;GO:0098661;GO:0098660;GO:0006811;GO:0006810;GO:0050794;GO:0008150;GO:0060078;GO:0051234;GO:0099536;GO:0099537;GO:0042391;GO:0023052;GO:0009987;GO:0055085;GO:0051932;GO:0015698;GO:1902476;GO:0034220;GO:0007268;GO:0007267;GO:0007154;GO:0051179;GO:0098656GO:0030425;GO:0030054;GO:0097060;GO:0016020;GO:1…	------	------	------	------	ENOG410XNQG	U:Intracellular trafficking, secretion, and vesicular transport	PF02932.20;PF02931.27;PF00631.26	Neur_chan_memb;Neur_chan_LBD;G-gamma	Neurotransmitter-gated ion-channel transmembrane region;Neurotransmitter-gated ion-channel ligand binding domain;GGL domain	cytoplasmic
Sin0095890.1	ANKMY2	2.0698	1.0495	0.02016	up	yes	17771.6514	8586.1999	8150.130371	9681.302734	7927.166504	14889.55859	22526.06055	15899.33496	MF:cation binding;MF:metal ion binding;MF:molecular_function;MF:binding;MF:ion binding	GO:0043169;GO:0046872;GO:0003674;GO:0005488;GO:0043167	K24633	ANKMY2, ZMYND20, DAF25	------	------	ENOG410XPNY	S:Function unknown	PF12796.11;PF13637.10;PF00023.34;PF13857.10;PF01753.22;PF13606.10	Ank_2;Ank_4;Ank;Ank_5;zf-MYND;Ank_3	Ankyrin repeats;Ankyrin repeats;Ankyrin repeat;Ankyrin repeats;MYND finger;Ankyrin repeat	cytoplasmic
Sin0209150.1	IPO4	0.474	-1.077	0.0008927	down	yes	8373.7531	17666.5527	18246.9668	18418.7832	16333.9082	9967.533203	7798.402344	7355.32373	BP:protein localization to nucleus;BP:nuclear transport;BP:protein localization;BP:cellular localization;BP:cellular macromolecule localization;BP:nitrogen compound transport;BP:transport;BP:establishment of protein localization to organelle;BP:macromolecule localization;BP:cellular process;BP:organic substance transport;BP:protein import into nucleus;BP:nucleocytoplasmic transport;BP:establishme…	GO:0034504;GO:0051169;GO:0008104;GO:0051641;GO:0070727;GO:0071705;GO:0006810;GO:0072594;GO:0033036;GO:0009987;GO:0071702;GO:0006606;GO:0006913;GO:0045184;GO:0033365;GO:0051170;GO:0051649;GO:0051234;GO:0051179;GO:0046907;GO:0015031;GO:0008150;GO:0006886GO:0043229;GO:0043227;GO:0043226;GO:0005737;GO:0005634;GO:0110165;GO:0043231;GO:0005575GO:0140142;GO:0061608;GO:0003674;GO:0005488;GO:0042277;GO:00…	K20221	IPO4, RANBP4	dre03013	Nucleocytoplasmic transport	ENOG410XP2Z	U:Intracellular trafficking, secretion, and vesicular transport	PF13513.10;PF13646.10;PF02985.26;PF12717.11;PF03810.23;PF08167.16	HEAT_EZ;HEAT_2;HEAT;Cnd1;IBN_N;RIX1	HEAT-like repeat;HEAT repeats;HEAT repeat;non-SMC mitotic condensation complex subunit 1;Importin-beta N-terminal domain;rRNA processing/ribosome biogenesis	cytoplasmic
Sin0086440.1	SEPHS1	0.4731	-1.0798	0.0006449	down	yes	8322.9354	17591.5973	18393.10938	16129.1416	18252.54102	8347.523438	9386.625977	7234.656738	BP:phosphorylation;BP:carboxylic acid metabolic process;BP:cellular biosynthetic process;BP:nitrogen compound metabolic process;BP:small molecule metabolic process;BP:small molecule biosynthetic process;BP:serine family amino acid metabolic process;BP:organic substance biosynthetic process;BP:cellular amino acid metabolic process;BP:organic substance metabolic process;BP:alpha-amino acid metaboli…	GO:0016310;GO:0019752;GO:0044249;GO:0006807;GO:0044281;GO:0044283;GO:0009069;GO:1901576;GO:0006520;GO:0071704;GO:1901605;GO:1901607;GO:0016260;GO:0008652;GO:0009987;GO:0009058;GO:0008150;GO:0008152;GO:0043436;GO:0009070;GO:0044238;GO:1901564;GO:1901566;GO:0006082;GO:0046394;GO:0016053;GO:0044237;GO:0016259;GO:0006796;GO:0006793GO:0016020;GO:0005737;GO:0031090;GO:0031965;GO:0005886;GO:0005575;GO:0…	K01008	selD, SEPHS	dre00450;dre01100	Selenocompound metabolism;Metabolic pathways	COG0709	E:Amino acid transport and metabolism	PF02769.26;PF00586.28	AIRS_C;AIRS	AIR synthase related protein, C-terminal domain;AIR synthase related protein, N-terminal domain	cytoplasmic
Sin0137920.1	PPP6R2	0.4804	-1.0577	0.0003904	down	yes	8405.6248	17497.0469	17420.04883	16218.1875	18852.9043	8746.926758	8712.561523	7757.38623	MF:enzyme binding;MF:protein phosphatase binding;MF:phosphatase binding;MF:molecular_function;MF:binding;MF:protein binding	GO:0019899;GO:0019903;GO:0019902;GO:0003674;GO:0005488;GO:0005515	K15500	PPP6R2, SAPS2	------	------	ENOG410XRM1	U:Intracellular trafficking, secretion, and vesicular transport	PF04499.19	SAPS	SIT4 phosphatase-associated protein	cytoplasmic
Sin0159210.1	MTHFD1	0.4659	-1.1019	0.008748	down	yes	8091.5225	17366.4255	17585.50977	13958.28613	20555.48047	8339.844727	8525.765625	7408.957031	BP:one-carbon metabolic process;BP:nitrogen compound metabolic process;BP:cellular metabolic process;BP:tetrahydrofolate metabolic process;BP:organic cyclic compound metabolic process;BP:tetrahydrofolate interconversion;BP:pteridine-containing compound metabolic process;BP:organic substance metabolic process;BP:folic acid-containing compound metabolic process;BP:cellular process;BP:cellular aroma…	GO:0006730;GO:0006807;GO:0044237;GO:0046653;GO:1901360;GO:0035999;GO:0042558;GO:0071704;GO:0006760;GO:0009987;GO:0006725;GO:0008150;GO:0008152;GO:0046483;GO:1901564;GO:0006575;GO:0044281GO:0110165;GO:0005829;GO:0005575GO:0005488;GO:0035639;GO:0016646;GO:0003674;GO:0043167;GO:1901363;GO:0016491;GO:0043168;GO:0004329;GO:0016645;GO:0000166;GO:0019238;GO:1901265;GO:0017076;GO:0004486;GO:0016787;GO:00…	K00288	MTHFD	dre00670;dre01100;dre01240	One carbon pool by folate;Metabolic pathways;Biosynthesis of cofactors	COG0190	H:Coenzyme transport and metabolism	PF01268.23;PF02882.23;PF00763.27	FTHFS;THF_DHG_CYH_C;THF_DHG_CYH	Formate--tetrahydrofolate ligase;Tetrahydrofolate dehydrogenase/cyclohydrolase, NA;Tetrahydrofolate dehydrogenase/cyclohydrolase, catalytic domain	cytoplasmic
Sin0077050.1	NSNH	0.3248	-1.6224	0.004662	down	yes	6233.7725	19194.1178	21219.51758	19236.57813	17126.25781	8309.043945	2358.216553	8034.057129	------	------	------	------	------	------	COG1957	S:Function unknown	PF01156.23	IU_nuc_hydro	Inosine-uridine preferring nucleoside hydrolase	cytoplasmic
Sin0164750.1	ASRGL1	0.4324	-1.2096	0.003136	down	yes	7597.0306	17571.2624	18912.86914	16496.79688	17304.12109	7191.205566	10197.13477	5402.751465	MF:hydrolase activity;MF:beta-aspartyl-peptidase activity;MF:omega peptidase activity;MF:hydrolase activity, acting on carbon-nitroge;MF:catalytic activity, acting on a protein;MF:catalytic activity;MF:threonine-type peptidase activity;MF:molecular_function;MF:peptidase activity;MF:hydrolase activity, acting on carbon-nitroge;MF:asparaginase activity	GO:0016787;GO:0008798;GO:0008242;GO:0016811;GO:0140096;GO:0003824;GO:0070003;GO:0003674;GO:0008233;GO:0016810;GO:0004067	------	------	------	------	COG1446	S:Function unknown	PF01112.22	Asparaginase_2	Asparaginase	mitochondrial
Sin0200680.1	MYG1	0.4216	-1.2461	6.24E-06	down	yes	7307.4062	17333.265	17932.58398	17045.9082	17021.30273	7118.419434	7512.223633	7291.575684	------	------	K25877	MYG1	------	------	COG4286	S:Function unknown	PF03690.17	UPF0160	Uncharacterised protein family	cytoplasmic
Sin0106100.1	ATP5E	3.3628	1.7497	0.006092	up	yes	18806.7832	5592.5566	6537.880371	4924.352539	5315.437012	14319.89063	19362.13672	22738.32227	CC:proton-transporting ATP synthase complex, catalytic core;CC:inner mitochondrial membrane protein complex;CC:mitochondrial proton-transporting ATP synthase complex, catalytic core;CC:proton-transporting two-sector ATPase complex, catalytic domain;CC:macromolecular complex;CC:cellular_component;CC:membrane protein complex;CC:mitochondrial protein complexMF:cation channel activity;MF:molecular_fu…	GO:0045261;GO:0098800;GO:0000275;GO:0033178;GO:0032991;GO:0005575;GO:0098796;GO:0098798GO:0005261;GO:0003674;GO:0015075;GO:0046933;GO:0015318;GO:0015252;GO:0022803;GO:0005215;GO:0005216;GO:0008324;GO:0003824;GO:0016874;GO:0022890;GO:0022857;GO:0015267;GO:0015078	K02135	ATPeF1E, ATP5E, ATP15	dre01100;dre00190	Metabolic pathways;Oxidative phosphorylation	ENOG410Y5P5	C:Energy production and conversion	PF04627.17	ATP-synt_Eps	Mitochondrial ATP synthase epsilon chain	mitochondrial
Sin0043240.1	MRI1	0.2545	-1.9743	0.003371	down	yes	4843.5096	19033.7438	15585.87402	20314.58008	21200.77734	6984.811523	2044.180298	5501.537109	BP:L-methionine salvage;BP:carboxylic acid metabolic process;BP:L-methionine biosynthetic process;BP:cellular biosynthetic process;BP:nitrogen compound metabolic process;BP:aspartate family amino acid biosynthetic process;BP:small molecule metabolic process;BP:small molecule biosynthetic process;BP:organic substance biosynthetic process;BP:L-methionine biosynthetic process from methylthioadenosin…	GO:0071267;GO:0019752;GO:0071265;GO:0044249;GO:0006807;GO:0009067;GO:0044281;GO:0044283;GO:1901576;GO:0019509;GO:0006520;GO:0071704;GO:0019284;GO:0043102;GO:1901605;GO:0000096;GO:0044238;GO:0000097;GO:0009987;GO:0009058;GO:0008150;GO:0008152;GO:0043436;GO:0043094;GO:0008652;GO:1901564;GO:1901566;GO:0006082;GO:0044272;GO:0046394;GO:0006555;GO:0016053;GO:0044237;GO:0006790;GO:1901607;GO:0009086;GO:…	K08963	mtnA	dre01100;dre00270	Metabolic pathways;Cysteine and methionine metabolism	COG0182	J:Translation, ribosomal structure and biogenesis	PF01008.21	IF-2B	Initiation factor 2 subunit family	cytoplasmic
Sin0050090.1	PMM2	0.4536	-1.1405	0.005224	down	yes	7019.4798	15475.7887	17559.75977	12623.39551	16244.21094	7342.995117	7491.4375	6224.006836	BP:GDP-mannose metabolic process;BP:GDP-mannose biosynthetic process;BP:cellular biosynthetic process;BP:cellular nitrogen compound metabolic process;BP:nitrogen compound metabolic process;BP:small molecule metabolic process;BP:organic cyclic compound biosynthetic process;BP:organic cyclic compound metabolic process;BP:nucleobase-containing compound metabolic process;BP:organic substance metaboli…	GO:0019673;GO:0009298;GO:0044249;GO:0034641;GO:0006807;GO:0044281;GO:1901362;GO:1901360;GO:0006139;GO:0071704;GO:0018130;GO:0009226;GO:1901576;GO:0009225;GO:0009987;GO:0006725;GO:0009058;GO:0008150;GO:0008152;GO:0034654;GO:0055086;GO:0046483;GO:0044238;GO:0044271;GO:1901137;GO:1901135;GO:0044237;GO:0019438GO:0005737;GO:0110165;GO:0005575GO:0003674;GO:0016868;GO:0016866;GO:0004615;GO:0003824;GO:00…	K17497	PMM	dre00051;dre01100;dre01240;dre00520;dre01250	Fructose and mannose metabolism;Metabolic pathways;Biosynthesis of cofactors;Amino sugar and nucleotide sugar metabolism;Biosynthesis of nucleotide sugars	COG0561	S:Function unknown	PF03332.17	PMM	Eukaryotic phosphomannomutase	cytoplasmic
Sin0115230.1	LYPLA2	0.3559	-1.4905	0.002563	down	yes	5902.7682	16586.1068	18989.76758	13755.87109	17012.68164	6806.102539	5441.492676	5460.709473	CC:cytoplasm;CC:cellular_component;CC:cellular anatomical entityMF:hydrolase activity;MF:thiolester hydrolase activity;MF:palmitoyl hydrolase activity;MF:catalytic activity, acting on a protein;MF:hydrolase activity, acting on ester bonds;MF:catalytic activity;MF:molecular_function;MF:carboxylic ester hydrolase activity;MF:palmitoyl	GO:0005737;GO:0005575;GO:0110165GO:0016787;GO:0016790;GO:0098599;GO:0140096;GO:0016788;GO:0003824;GO:0003674;GO:0052689;GO:0008474	K06130	LYPLA2	dre00564	Glycerophospholipid metabolism	COG0400	S:Function unknown	PF02230.20;PF12146.12;PF07859.17;PF00561.24	Abhydrolase_2;Hydrolase_4;Abhydrolase_3;Abhydrolase_1	Phospholipase/Carboxylesterase;Serine aminopeptidase, S33;alpha/beta hydrolase fold;alpha/beta hydrolase fold	cytoplasmic
Sin0151470.1	TMED7	2.0058	1.0042	0.00153	up	yes	14971.3991	7463.9183	7345.446777	7317.408691	7728.899414	13066.9834	15642.95508	16204.25879	BP:protein localization;BP:cellular macromolecule localization;BP:nitrogen compound transport;BP:organic substance transport;BP:macromolecule localization;BP:transport;BP:cellular process;BP:establishment of protein localization;BP:biological_process;BP:establishment of localization;BP:localization;BP:cellular localization;BP:protein transportCC:endoplasmic reticulum-Golgi intermediate compartmen…	GO:0008104;GO:0070727;GO:0071705;GO:0071702;GO:0033036;GO:0006810;GO:0009987;GO:0045184;GO:0008150;GO:0051234;GO:0051179;GO:0051641;GO:0015031GO:0033116;GO:0005789;GO:0043229;GO:0043227;GO:0043226;GO:0031090;GO:0016020;GO:0110165;GO:0005794;GO:0098588;GO:0043231;GO:0005575	K20349	TMED7	------	------	ENOG4111JPD	U:Intracellular trafficking, secretion, and vesicular transport	PF01105.28	EMP24_GP25L	emp24/gp25L/p24 family/GOLD	ER
Sin0149410.1	GCLM	0.3915	-1.3529	0.000303	down	yes	6293.4058	16073.4434	15228.47949	15760.08105	17231.76953	6876.226563	6871.894531	5132.096191	BP:cellular biosynthetic process;BP:cellular nitrogen compound metabolic process;BP:nitrogen compound metabolic process;BP:organic substance biosynthetic process;BP:peptide biosynthetic process;BP:organic substance metabolic process;BP:nonribosomal peptide biosynthetic process;BP:glutathione metabolic process;BP:cellular process;BP:biosynthetic process;BP:biological_process;BP:metabolic process;B…	GO:0044249;GO:0034641;GO:0006807;GO:1901576;GO:0043043;GO:0071704;GO:0019184;GO:0006749;GO:0009987;GO:0009058;GO:0008150;GO:0008152;GO:0044271;GO:0043604;GO:1901564;GO:0043603;GO:1901566;GO:0044237;GO:0006750;GO:0006518GO:0035226;GO:0019899;GO:0003674;GO:0005488;GO:0003824;GO:0016874;GO:0005515	K11205	GCLM	dre00480;dre01100;dre01240;dre00270;dre04216	Glutathione metabolism;Metabolic pathways;Biosynthesis of cofactors;Cysteine and methionine metabolism;Ferroptosis	COG0656	S:Function unknown	PF00248.25	Aldo_ket_red	Aldo/keto reductase family	cytoplasmic
Sin0037310.1	ANP32A	0.46	-1.1203	0.005132	down	yes	6988.5742	15193.2627	14341.95703	13384.65332	17853.17773	6042.584961	8038.000488	6885.137207	CC:intracellular membrane-bounded organelle;CC:nucleus;CC:cellular_component;CC:intracellular organelle;CC:membrane-bounded organelle;CC:organelle;CC:cellular anatomical entity	GO:0043231;GO:0005634;GO:0005575;GO:0043229;GO:0043227;GO:0043226;GO:0110165	K18646	ANP32A_C_D	------	------	ENOG4111HZT	S:Function unknown	PF14580.10;PF12799.11;PF13855.10;PF13516.10	LRR_9;LRR_4;LRR_8;LRR_6	Leucine-rich repeat;Leucine Rich repeats;Leucine rich repeat;Leucine Rich repeat	nuclear
Sin0091730.1	FARSB	0.4964	-1.0104	0.004077	down	yes	7281.5949	14668.1393	12778.73438	16988.98633	14236.69727	7063.146484	7641.293457	7140.344727	BP:phenylalanyl-tRNA aminoacylation;BP:carboxylic acid metabolic process;BP:nucleic acid metabolic process;BP:cellular nitrogen compound metabolic process;BP:nitrogen compound metabolic process;BP:small molecule metabolic process;BP:ncRNA metabolic process;BP:organic cyclic compound metabolic process;BP:nucleobase-containing compound metabolic process;BP:cellular amino acid metabolic process;BP:o…	GO:0006432;GO:0019752;GO:0090304;GO:0034641;GO:0006807;GO:0044281;GO:0034660;GO:1901360;GO:0006139;GO:0006520;GO:0071704;GO:0009987;GO:0006725;GO:0008150;GO:0008152;GO:0043436;GO:0046483;GO:0016070;GO:0044238;GO:1901564;GO:0006082;GO:0044237;GO:0043170;GO:0006399;GO:0043038;GO:0043039;GO:0006418GO:0005737;GO:0110165;GO:0005575GO:0000287;GO:0035639;GO:0003674;GO:0003676;GO:0005524;GO:0000166;GO:19…	K01890	FARSB, pheT	dre00970	Aminoacyl-tRNA biosynthesis	COG0072	I:Lipid transport and metabolism	PF17759.5;PF18262.5;PF03484.19;PF03483.21	tRNA_synthFbeta;PhetRS_B1;B5;B3_4	Phenylalanyl tRNA synthetase beta chain CLM domain;Phe-tRNA synthetase beta subunit B1 domain;tRNA synthetase B5 domain;B3/4 domain	cytoplasmic
Sin0182750.1	LHPP	0.4922	-1.0227	0.01084	down	yes	7018.7056	14260.0257	13630.2959	12082.70508	17067.07617	7838.728027	7483.116211	5734.272461	BP:dephosphorylation;BP:cellular process;BP:biological_process;BP:metabolic process;BP:cellular metabolic process;BP:phosphate-containing compound metabolic process;BP:phosphorus metabolic processCC:intracellular organelle;CC:membrane-bounded organelle;CC:organelle;CC:nucleus;CC:cellular anatomical entity;CC:intracellular membrane-bounded organelle;CC:cytosol;CC:cellular_componentMF:phosphatase a…	GO:0016311;GO:0009987;GO:0008150;GO:0008152;GO:0044237;GO:0006796;GO:0006793GO:0043229;GO:0043227;GO:0043226;GO:0005634;GO:0110165;GO:0043231;GO:0005829;GO:0005575GO:0016791;GO:0042578;GO:0003674;GO:0005488;GO:0043169;GO:0004427;GO:0043167;GO:0046872;GO:0016787;GO:0016788;GO:0003824;GO:0016818;GO:0016817;GO:0016462	K11725	LHPP	dre00190	Oxidative phosphorylation	COG0647	C:Energy production and conversion	PF13242.10;PF13344.10;PF00702.30;PF13419.10	Hydrolase_like;Hydrolase_6;Hydrolase;HAD_2	HAD-hyrolase-like;Haloacid dehalogenase-like hydrolase;haloacid dehalogenase-like hydrolase;Haloacid dehalogenase-like hydrolase	cytoplasmic
Sin0183510.1	KRT2	2.2705	1.183	0.04372	up	yes	14735.8392	6490.1834	4874.535156	5737.508301	8858.506836	10004.48926	18810.57617	15392.45215	BP:cellular component organization or biogenesis;BP:fibril organization;BP:cellular component organization;BP:keratinization;BP:multicellular organismal process;BP:cellular process;BP:biological_process;BP:organelle organization;BP:cytoskeleton organization;BP:intermediate filament organization;BP:intermediate filament cytoskeleton organization;BP:intermediate filament-based processCC:supramolecu…	GO:0071840;GO:0097435;GO:0016043;GO:0031424;GO:0032501;GO:0009987;GO:0008150;GO:0006996;GO:0007010;GO:0045109;GO:0045104;GO:0045103GO:0099512;GO:0099513;GO:0045095;GO:0005737;GO:0099080;GO:0005654;GO:0016363;GO:0110165;GO:0005882;GO:0005575;GO:0099081GO:0003674;GO:0030280;GO:0005198	K07605	KRT2	------	------	ENOG410YY6B	S:Function unknown	PF00038.25;PF16208.9;PF07926.16;PF10473.13	Filament;Keratin_2_head;TPR_MLP1_2;CENP-F_leu_zip	Intermediate filament protein;Keratin type II head;TPR/MLP1/MLP2-like protein;Leucine-rich repeats of kinetochore protein Cenp-F/LEK1	cytoplasmic
Sin0003890.1	ARHGDIA	0.381	-1.3921	0.0003787	down	yes	5779.8005	15170.6628	16644.50977	13976.2207	14891.25781	6319.382324	5190.510742	5829.508301	BP:cellular process;BP:regulation of cellular process;BP:regulation of biological process;BP:biological regulation;BP:biological_process;BP:signal transduction;BP:Rho protein signal transduction;BP:Ras protein signal transduction;BP:small GTPase mediated signal transduction;BP:intracellular signal transductionCC:cytoplasm;CC:cellular_component;CC:cellular anatomical entityMF:molecular_function;MF…	GO:0009987;GO:0050794;GO:0050789;GO:0065007;GO:0008150;GO:0007165;GO:0007266;GO:0007265;GO:0007264;GO:0035556GO:0005737;GO:0005575;GO:0110165GO:0003674;GO:0098772;GO:0030695;GO:0005092;GO:0030234;GO:0005094;GO:0060589	K12462	ARHGDI, RHOGDI	------	------	ENOG4111K44	O:Posttranslational modification, protein turnover, chaperones	PF02115.21	Rho_GDI	RHO protein GDP dissociation inhibitor	cytoplasmic
Sin0170730.1	FRMA	0.322	-1.6349	0.01547	down	yes	5077.1246	15767.416	18143.90234	18097.74023	11060.60547	6686.547852	2742.5354	5802.290527	MF:oxidoreductase activity;MF:cation binding;MF:transition metal ion binding;MF:ion binding;MF:catalytic activity;MF:molecular_function;MF:binding;MF:metal ion binding;MF:zinc ion binding	GO:0016491;GO:0043169;GO:0046914;GO:0043167;GO:0003824;GO:0003674;GO:0005488;GO:0046872;GO:0008270	K00121	frmA, ADH5, adhC	dre00071;dre01100;dre00010;dre00830;dre01200;dre00620;dre00980;dre00350;dre00982	Fatty acid degradation;Metabolic pathways;Glycolysis / Gluconeogenesis;Retinol metabolism;Carbon metabolism;Pyruvate metabolism;Metabolism of xenobiotics by cytochrome P450;Tyrosine metabolism;Drug metabolism - cytochrome P450	COG1062	C:Energy production and conversion	PF00107.30;PF08240.16	ADH_zinc_N;ADH_N	Zinc-binding dehydrogenase;Alcohol dehydrogenase GroES-like domain	cytoplasmic
Sin0041730.1	PIN1	0.392	-1.3511	0.0002993	down	yes	5867.0387	14968.6006	16171.41211	14826.17188	13908.21777	6116.229004	6417.17041	5067.716797	BP:regulation of primary metabolic process;BP:regulation of metabolic process;BP:regulation of apoptotic signaling pathway;BP:cell projection organization;BP:motor neuron axon guidance;BP:regulation of response to stimulus;BP:regulation of signaling;BP:plasma membrane bounded cell projection organization;BP:axon guidance;BP:regulation of cell communication;BP:regulation of apoptotic process;BP:re…	GO:0080090;GO:0019222;GO:2001233;GO:0030030;GO:0008045;GO:0048583;GO:0023051;GO:0120036;GO:0007411;GO:0010646;GO:0042981;GO:0050789;GO:0071840;GO:0097485;GO:0009966;GO:0016043;GO:0043067;GO:0065007;GO:0031175;GO:2001242;GO:1902229;GO:0008283;GO:0009987;GO:0050794;GO:0008150;GO:0051171;GO:1902531;GO:0080135;GO:0080134GO:0043229;GO:0005737;GO:0043227;GO:0005634;GO:0043226;GO:0110165;GO:0043231;GO:0…	K09578	PIN1	dre03250;dre04622	Viral life cycle - HIV-1;RIG-I-like receptor signaling pathway	COG0760	S:Function unknown	PF00639.25;PF13616.10;PF00397.30	Rotamase;Rotamase_3;WW	PPIC-type PPIASE domain;PPIC-type PPIASE domain;WW domain	cytoplasmic
Sin0040150.1	FTH1	0.3809	-1.3925	0.003232	down	yes	5731.0337	15047.0423	13487.0918	13696.83984	17957.19531	6184.910156	5333.797363	5674.393555	BP:ion homeostasis;BP:homeostatic process;BP:inorganic ion homeostasis;BP:maintenance of location in cell;BP:cellular chemical homeostasis;BP:transition metal ion transport;BP:intracellular sequestering of iron ion;BP:sequestering of iron ion;BP:cellular homeostasis;BP:metal ion transport;BP:transport;BP:cellular iron ion homeostasis;BP:cation transport;BP:ion transport;BP:cellular process;BP:cel…	GO:0050801;GO:0042592;GO:0098771;GO:0051651;GO:0055082;GO:0000041;GO:0006880;GO:0097577;GO:0019725;GO:0030001;GO:0006810;GO:0006879;GO:0006812;GO:0006811;GO:0009987;GO:0006873;GO:0008150;GO:0030003;GO:0051238;GO:0055080;GO:0051235;GO:0051234;GO:0051179;GO:0048878;GO:0006826GO:0005737;GO:0110165;GO:0005575GO:0003674;GO:0005488;GO:0043169;GO:0046914;GO:0043167;GO:0005506;GO:0046872;GO:1901681;GO:00…	K00522	FTH1	dre04216;dre04217	Ferroptosis;Necroptosis	COG1528	S:Function unknown	PF00210.28	Ferritin	Ferritin-like domain	cytoplasmic
Sin0206580.1		0.3227	-1.6317	0.02732	down	yes	5060.256	15679.7402	19684.65234	17698.50391	9656.064453	4352.894531	6261.162109	4566.711426	------	------	------	------	------	------	------	------	PF03247.18	Prothymosin	Prothymosin/parathymosin family	nuclear
Sin0062520.1	STIP1	0.4393	-1.1867	0.004892	down	yes	6222.5734	14165.9574	16321.85938	11669.5625	14506.4502	6597.936523	6639.609375	5430.174316	CC:cytoplasm;CC:cellular_component;CC:cellular anatomical entity	GO:0005737;GO:0005575;GO:0110165	K09553	STIP1	------	------	ENOG410XTCJ	S:Function unknown	PF00515.32;PF07719.21;PF17830.5;PF13414.10;PF13181.10;PF13428.10;PF13432.10;PF13424.10;PF13431.10;PF14559.10;PF12895.11;PF17874.5	TPR_1;TPR_2;STI1-HOP_DP;TPR_11;TPR_8;TPR_14;TPR_16;TPR_12;TPR_17;TPR_19;ANAPC3;TPR_MalT	Tetratricopeptide repeat;Tetratricopeptide repeat;STI1/HOP, DP domain;TPR repeat;Tetratricopeptide repeat;Tetratricopeptide repeat;Tetratricopeptide repeat;Tetratricopeptide repeat;Tetratricopeptide repeat;Tetratricopeptide repeat;Anaphase-promoting complex, cyclosome, subunit 3;MalT-like TPR region	cytoplasmic
Sin0101080.1	GORASP2	0.4914	-1.025	0.001172	down	yes	6675.3394	13585.1839	13543.73633	14903.97656	12307.83887	7194.925781	5956.818848	6874.273438	CC:Golgi apparatus;CC:intracellular membrane-bounded organelle;CC:membrane;CC:cellular_component;CC:intracellular organelle;CC:membrane-bounded organelle;CC:organelle;CC:cellular anatomical entity	GO:0005794;GO:0043231;GO:0016020;GO:0005575;GO:0043229;GO:0043227;GO:0043226;GO:0110165	K26797	GORASP, GRASP65_55	dre04140	Autophagy - animal	COG5233	U:Intracellular trafficking, secretion, and vesicular transport	PF04495.18;PF17820.5;PF13180.10	GRASP55_65;PDZ_6;PDZ_2	GRASP55/65 PDZ-like domain;PDZ domain;PDZ domain	cytoplasmic
Sin0083500.1	BLVRB	0.4135	-1.274	0.003842	down	yes	5746.5244	13895.6872	11870.7207	13443.09668	16373.24414	6356.624023	5402.500977	5480.448242	------	------	K05901	BLVRB	dre01100;dre00740;dre00860	Metabolic pathways;Riboflavin metabolism;Porphyrin metabolism	ENOG4111JAS	S:Function unknown	PF13460.10;PF01370.25;PF05368.17	NAD_binding_10;Epimerase;NmrA	NA;NAD dependent epimerase/dehydratase family;NmrA-like family	extracellular
Sin0039040.1	OTUB1	0.4245	-1.2362	0.005995	down	yes	5621.5846	13242.751	13979.88281	15205.24414	10543.12598	5011.446777	5753.12207	6100.185059	BP:negative regulation of metabolic process;BP:regulation of primary metabolic process;BP:regulation of metabolic process;BP:negative regulation of response to stimulus;BP:regulation of cellular metabolic process;BP:regulation of biological process;BP:nitrogen compound metabolic process;BP:negative regulation of DNA metabolic process;BP:negative regulation of nucleobase-containing compound metabo…	GO:0009892;GO:0080090;GO:0019222;GO:0048585;GO:0031323;GO:0050789;GO:0006807;GO:0051053;GO:0045934;GO:0051172;GO:0071704;GO:0065007;GO:0060255;GO:0006508;GO:0031324;GO:0006282;GO:0051052;GO:0019219;GO:0048583;GO:0050794;GO:2000780;GO:0008150;GO:0051171;GO:0008152;GO:0048519;GO:0010605;GO:0044238;GO:1901564;GO:0019538;GO:0080134;GO:0080135;GO:0043170;GO:2000779;GO:0045738;GO:0048523GO:0043229;GO:0…	K09602	OTUB1	------	------	ENOG410ZMN7	O:Posttranslational modification, protein turnover, chaperones	PF10275.13;PF02338.23	Peptidase_C65;OTU	Peptidase C65 Otubain;OTU-like cysteine protease	cytoplasmic
Sin0092150.1	RAB34	0.4656	-1.1028	0.0009959	down	yes	5665.4733	12167.7035	12284.55762	10888.34961	13330.20313	5157.162598	5807.720703	6031.536621	MF:purine ribonucleoside triphosphate binding;MF:molecular_function;MF:binding;MF:ion binding;MF:heterocyclic compound binding;MF:nucleoside phosphate binding;MF:anion binding;MF:guanyl nucleotide binding;MF:nucleotide binding;MF:guanyl ribonucleotide binding;MF:purine nucleotide binding;MF:GTP binding;MF:hydrolase activity;MF:GTPase activity;MF:nucleoside-triphosphatase activity;MF:small molecul…	GO:0035639;GO:0003674;GO:0005488;GO:0043167;GO:1901363;GO:1901265;GO:0043168;GO:0019001;GO:0000166;GO:0032561;GO:0017076;GO:0005525;GO:0016787;GO:0003924;GO:0017111;GO:0036094;GO:0003824;GO:0016818;GO:0097367;GO:0097159;GO:0016817;GO:0016462;GO:0032555;GO:0032553	K07921	RAB34	------	------	ENOG410XPBI	U:Intracellular trafficking, secretion, and vesicular transport	PF00071.26;PF08477.17;PF00025.25;PF01926.27	Ras;Roc;Arf;MMR_HSR1	Ras family;Ras of Complex, Roc, domain of DAPkinase;ADP-ribosylation factor family;50S ribosome-binding GTPase	cytoplasmic
Sin0049460.1	HPF1	0.423	-1.2413	1.26E-05	down	yes	5263.4722	12443.3864	12728.19336	12118.93555	12483.03027	5629.300293	4905.603027	5255.513184	BP:cellular response to stimulus;BP:response to stimulus;BP:cellular process;BP:cellular response to DNA damage stimulus;BP:response to stress;BP:biological_process;BP:cellular response to stressMF:histone binding;MF:protein binding;MF:binding;MF:molecular_function	GO:0051716;GO:0050896;GO:0009987;GO:0006974;GO:0006950;GO:0008150;GO:0033554GO:0042393;GO:0005515;GO:0005488;GO:0003674	K26250	HPF1	------	------	ENOG410XQRN	S:Function unknown	PF10228.13	HPF1	Histone PARylation factor 1	cytoplasmic
Sin0047470.1		0.2217	-2.1733	0.01614	down	yes	3201.2049	14438.4593	9021.307617	15898.56445	18395.50586	2925.259521	3588.283691	3090.071533	------	------	------	------	------	------	ENOG410XQ5D	O:Posttranslational modification, protein turnover, chaperones	PF00045.23	Hemopexin	Hemopexin	extracellular
Sin0117370.1		0.4319	-1.2112	0.003499	down	yes	5209.0625	12061.6507	11799.46484	10737.41895	13648.06836	5107.040527	6493.146484	4027.000488	------	------	------	------	------	------	ENOG4110RVW	S:Function unknown	------	------	------	cytoplasmic
Sin0009480.1	TMEM11	2.1809	1.1249	0.003519	up	yes	11581.762	5310.5815	5559.754395	4524.196777	5847.793457	10510.08203	13444.46094	10790.74316	BP:organelle organization;BP:cellular process;BP:cellular component organization or biogenesis;BP:cellular component organization;BP:biological_process;BP:mitochondrion organizationCC:organelle membrane;CC:membrane;CC:organelle inner membrane;CC:mitochondrial membrane;CC:cellular_component;CC:mitochondrial inner membrane;CC:cellular anatomical entity	GO:0006996;GO:0009987;GO:0071840;GO:0016043;GO:0008150;GO:0007005GO:0031090;GO:0016020;GO:0019866;GO:0031966;GO:0005575;GO:0005743;GO:0110165	------	------	------	------	ENOG410Z9AV	S:Function unknown	PF14972.10;PF14542.10	Mito_morph_reg;Acetyltransf_CG	Mitochondrial morphogenesis regulator;GCN5-related N-acetyl-transferase	cytoplasmic
Sin0207360.1	MGEA5	0.445	-1.1681	0.01195	down	yes	5116.1501	11497.8115	11059.04395	9323.460938	14110.92969	4803.271484	5938.046387	4607.132324	BP:nitrogen compound metabolic process;BP:glycoprotein metabolic process;BP:organic substance metabolic process;BP:biological_process;BP:metabolic process;BP:primary metabolic process;BP:organonitrogen compound metabolic process;BP:protein metabolic process;BP:carbohydrate derivative metabolic process;BP:macromolecule metabolic processMF:beta-N-acetylglucosaminidase activity;MF:hydrolase activity…	GO:0006807;GO:0009100;GO:0071704;GO:0008150;GO:0008152;GO:0044238;GO:1901564;GO:0019538;GO:1901135;GO:0043170GO:0016231;GO:0016798;GO:0003674;GO:0005488;GO:0003676;GO:1901363;GO:0004563;GO:0016787;GO:0015929;GO:0003824;GO:0097159;GO:0003723;GO:0004553	K15719	NCOAT, MGEA5	------	------	ENOG410XPBQ	S:Function unknown	PF07555.17	NAGidase	beta-N-acetylglucosaminidase	cytoplasmic
Sin0126980.1	BPNT1	0.4723	-1.0822	0.001592	down	yes	5317.6572	11259.8281	12521.74023	11254.74512	10002.99902	5869.30957	5141.991699	4941.67041	BP:glycerophospholipid metabolic process;BP:cellular biosynthetic process;BP:organic substance biosynthetic process;BP:cellular lipid metabolic process;BP:organic substance metabolic process;BP:phosphatidylinositol phosphorylation;BP:phosphatidylinositol biosynthetic process;BP:phospholipid metabolic process;BP:lipid metabolic process;BP:glycerolipid biosynthetic process;BP:cellular process;BP:bi…	GO:0006650;GO:0044249;GO:1901576;GO:0044255;GO:0071704;GO:0046854;GO:0006661;GO:0006644;GO:0006629;GO:0045017;GO:0009987;GO:0009058;GO:0046488;GO:0008152;GO:0046474;GO:0046486;GO:0090407;GO:0008610;GO:0044238;GO:0008654;GO:0044237;GO:0006796;GO:0006793;GO:0019637;GO:0008150GO:0003674;GO:0005488;GO:0043169;GO:0043167;GO:0046872	K01082	cysQ, MET22, BPNT1	dre00920;dre01100	Sulfur metabolism;Metabolic pathways	ENOG410XNMV	F:Nucleotide transport and metabolism	PF00459.29	Inositol_P	Inositol monophosphatase family	cytoplasmic
Sin0021260.1	KNG	0.1505	-2.7322	2.78E-05	down	yes	2161.1854	14359.7441	13500.33398	14210.7998	15368.09863	2264.530518	1841.710815	2377.314941	MF:endopeptidase inhibitor activity;MF:endopeptidase regulator activity;MF:peptidase regulator activity;MF:molecular_function;MF:peptidase inhibitor activity;MF:cysteine-type endopeptidase inhibitor activity;MF:enzyme inhibitor activity;MF:molecular function regulator;MF:enzyme regulator activity	GO:0004866;GO:0061135;GO:0061134;GO:0003674;GO:0030414;GO:0004869;GO:0004857;GO:0098772;GO:0030234	K03898	KNG, BK	dre04080;dre04810	Neuroactive ligand-receptor interaction;Regulation of actin cytoskeleton	ENOG4111ZQ8	O:Posttranslational modification, protein turnover, chaperones	PF00031.25;PF00666.21	Cystatin;Cathelicidins	Cystatin domain;Cathelicidin	extracellular
Sin0168160.1	ITLN	0.2395	-2.0619	0.02844	down	yes	3146.6353	13140.7466	7888.724121	18196.6875	13336.82813	3300.828857	2964.053467	3175.023682	------	------	K17527	ITLN	------	------	ENOG4110R6N	S:Function unknown	PF00147.22	Fibrinogen_C	Fibrinogen beta and gamma chains, C-terminal globular domain	lysosomal
Sin0111280.1	CBX3	0.497	-1.0087	0.02842	down	yes	5263.4451	10590.7871	13593.98438	8560.681641	9617.695313	5536.032715	4447.257813	5807.044922	BP:regulation of primary metabolic process;BP:regulation of metabolic process;BP:negative regulation of cellular biosynthetic process;BP:regulation of cellular biosynthetic process;BP:negative regulation of cellular metabolic process;BP:regulation of cellular metabolic process;BP:macromolecular complex subunit organization;BP:negative regulation of metabolic process;BP:regulation of biological pr…	GO:0080090;GO:0019222;GO:0031327;GO:0031326;GO:0031324;GO:0031323;GO:0043933;GO:0009892;GO:0050789;GO:0071840;GO:0071824;GO:0010605;GO:0009890;GO:0000122;GO:0006325;GO:0016043;GO:0019219;GO:0010556;GO:0065007;GO:0010468;GO:0045934;GO:0008150;GO:0060255;GO:0009987;GO:0009889;GO:0048519;GO:0050794;GO:0045892;GO:0051171;GO:0051172;GO:2001141;GO:1902679;GO:0051253;GO:0051252;GO:0006355;GO:0006357;GO:…	K11586	CBX3, HP1G	dre03083	Polycomb repressive complex	ENOG4111JKD	S:Function unknown	PF01393.23;PF00385.28	Chromo_shadow;Chromo	Chromo shadow domain;Chromo	nuclear
Sin0183950.1	G6PD	0.3435	-1.5416	0.0009525	down	yes	4050.7987	11793.6989	11572.38477	10421.99414	13386.71777	4238.517578	3633.595215	4280.283203	BP:NADP metabolic process;BP:nucleotide metabolic process;BP:monosaccharide metabolic process;BP:cellular nitrogen compound metabolic process;BP:pentose-phosphate shunt;BP:purine-containing compound metabolic process;BP:generation of precursor metabolites and energy;BP:pyridine-containing compound metabolic process;BP:nucleobase-containing compound metabolic process;BP:pyridine nucleotide metabol…	GO:0006739;GO:0009117;GO:0005996;GO:0034641;GO:0006098;GO:0072521;GO:0006091;GO:0072524;GO:0006139;GO:0019362;GO:0071704;GO:1901360;GO:0044281;GO:0006740;GO:0019318;GO:0009987;GO:0006725;GO:0051156;GO:0008152;GO:1901564;GO:0055086;GO:0046483;GO:0044238;GO:0005975;GO:1901135;GO:0044237;GO:0006163;GO:0006796;GO:0006807;GO:0006793;GO:0019637;GO:0008150;GO:0006006;GO:0006753;GO:0046496GO:0003674;GO:0…	K00036	G6PD, zwf	dre01200;dre00480;dre01100;dre00030	Carbon metabolism;Glutathione metabolism;Metabolic pathways;Pentose phosphate pathway	COG0364	S:Function unknown	PF02781.20;PF00479.26	G6PD_C;G6PD_N	Glucose-6-phosphate dehydrogenase, C-terminal domain;Glucose-6-phosphate dehydrogenase, NAD binding domain	mitochondrial
Sin0048880.1	PGM2	0.4103	-1.2852	0.0004685	down	yes	4609.8461	11234.6344	12030.78027	10776.09668	10897.02637	4721.924805	5396.571777	3711.041748	BP:cellular component organization or biogenesis;BP:fibril organization;BP:cellular component organization;BP:organic substance metabolic process;BP:primary metabolic process;BP:cellular process;BP:biological_process;BP:metabolic process;BP:actin filament organization;BP:carbohydrate metabolic processCC:intracellular organelle;CC:non-membrane-bounded organelle;CC:organelle;CC:cytoskeleton;CC:cell…	GO:0071840;GO:0097435;GO:0016043;GO:0071704;GO:0044238;GO:0009987;GO:0008150;GO:0008152;GO:0007015;GO:0005975GO:0043229;GO:0043228;GO:0043226;GO:0005856;GO:0110165;GO:0043232;GO:0005575GO:0003674;GO:0005488;GO:0016868;GO:0016866;GO:0043169;GO:0000287;GO:0043167;GO:0003779;GO:0004614;GO:0046872;GO:0003824;GO:0003785;GO:0016853;GO:0008092;GO:0005515	K15779	PGM2	dre01100;dre00052;dre00010;dre01250;dre00500;dre00230;dre00030;dre00520	Metabolic pathways;Galactose metabolism;Glycolysis / Gluconeogenesis;Biosynthesis of nucleotide sugars;Starch and sucrose metabolism;Purine metabolism;Pentose phosphate pathway;Amino sugar and nucleotide sugar metabolism	COG1109	S:Function unknown	PF02878.20;PF02879.20;PF02880.20	PGM_PMM_I;PGM_PMM_II;PGM_PMM_III	Phosphoglucomutase/phosphomannomutase, alpha/beta/alpha domain I;Phosphoglucomutase/phosphomannomutase, alpha/beta/alpha domain II;Phosphoglucomutase/phosphomannomutase, alpha/beta/alpha domain III	cytoplasmic
Sin0004430.1	FARSA	0.4893	-1.0312	0.0008131	down	yes	5086.5952	10396.5029	9624.34668	11292.46484	10272.69727	4576.697754	5691.083984	4992.003906	BP:anatomical structure development;BP:phenylalanyl-tRNA aminoacylation;BP:carboxylic acid metabolic process;BP:nucleic acid metabolic process;BP:cellular nitrogen compound metabolic process;BP:nitrogen compound metabolic process;BP:ncRNA metabolic process;BP:organic cyclic compound metabolic process;BP:nucleobase-containing compound metabolic process;BP:cellular amino acid metabolic process;BP:o…	GO:0048856;GO:0006432;GO:0019752;GO:0090304;GO:0034641;GO:0006807;GO:0034660;GO:1901360;GO:0006139;GO:0006520;GO:0071704;GO:0032502;GO:0009987;GO:0006725;GO:0008150;GO:0008152;GO:0043436;GO:0046483;GO:0016070;GO:0044238;GO:1901564;GO:0006082;GO:0044237;GO:0043170;GO:0006399;GO:0043038;GO:0043039;GO:0006418;GO:0044281GO:0005737;GO:0110165;GO:0005575GO:0035639;GO:0003674;GO:0005488;GO:0003676;GO:00…	K01889	FARSA, pheS	dre00970	Aminoacyl-tRNA biosynthesis	COG0016	J:Translation, ribosomal structure and biogenesis	PF01409.24;PF18552.5;PF18553.5;PF18554.5	tRNA-synt_2d;PheRS_DBD1;PheRS_DBD3;PheRS_DBD2	tRNA synthetases class II core domain;PheRS DNA binding domain 1;PheRS DNA binding domain 3;PheRS DNA binding domain 2	cytoplasmic
Sin0172740.1	UBE2D2	0.4946	-1.0157	0.009636	down	yes	4941.6724	9990.2718	12038.74023	8670.342773	9261.732422	5567.754395	4678.714844	4578.547852	BP:regulation of smoothened signaling pathway;BP:negative regulation of response to stimulus;BP:regulation of response to stimulus;BP:protein K48-linked ubiquitination;BP:negative regulation of signal transduction;BP:regulation of signal transduction;BP:protein modification by small protein conjugation or removal;BP:protein modification by small protein conjugation;BP:negative regulation of biolo…	GO:0008589;GO:0048585;GO:0048583;GO:0070936;GO:0009968;GO:0009966;GO:0070647;GO:0032446;GO:0048519;GO:1901564;GO:0019538;GO:0051865;GO:0006807;GO:1901575;GO:0016567;GO:0065007;GO:0045879;GO:0050794;GO:0043412;GO:0036211;GO:0008150;GO:0008152;GO:0051603;GO:0006511;GO:0023057;GO:0010648;GO:0023051;GO:0010646;GO:0000209;GO:0009057;GO:0006508;GO:0043687;GO:0019941;GO:0043170;GO:0043632;GO:0050789;GO:…	K06689	UBE2D, UBC4, UBC5	dre04141;dre04120;dre03083	Protein processing in endoplasmic reticulum;Ubiquitin mediated proteolysis;Polycomb repressive complex	COG5078	S:Function unknown	PF00179.30	UQ_con	Ubiquitin-conjugating enzyme	cytoplasmic
Sin0021770.1	AHSG	0.1523	-2.715	0.02984	down	yes	1970.1897	12937.3031	19392.43164	11027.15918	8392.318359	1941.076172	2268.748779	1700.744263	MF:endopeptidase inhibitor activity;MF:endopeptidase regulator activity;MF:peptidase regulator activity;MF:molecular_function;MF:peptidase inhibitor activity;MF:cysteine-type endopeptidase inhibitor activity;MF:enzyme inhibitor activity;MF:molecular function regulator;MF:enzyme regulator activity	GO:0004866;GO:0061135;GO:0061134;GO:0003674;GO:0030414;GO:0004869;GO:0004857;GO:0098772;GO:0030234	K23409	AHSG, FETUA	------	------	ENOG4111RIP	E:Amino acid transport and metabolism	PF00031.25;PF00666.21	Cystatin;Cathelicidins	Cystatin domain;Cathelicidin	extracellular
Sin0111100.1	NGLY1	0.4752	-1.0734	8.37E-05	down	yes	4786.9901	10073.1149	9879.232422	9669.59082	10670.52148	4778.259766	4987.282227	4595.428223	BP:nitrogen compound metabolic process;BP:glycoprotein metabolic process;BP:organic substance catabolic process;BP:organic substance metabolic process;BP:biological_process;BP:protein catabolic process;BP:metabolic process;BP:catabolic process;BP:macromolecule catabolic process;BP:primary metabolic process;BP:organonitrogen compound metabolic process;BP:organonitrogen compound catabolic process;B…	GO:0006807;GO:0009100;GO:1901575;GO:0071704;GO:0008150;GO:0030163;GO:0008152;GO:0009056;GO:0009057;GO:0044238;GO:1901564;GO:1901565;GO:0019538;GO:1901136;GO:1901135;GO:0043170;GO:0006516GO:0005737;GO:0110165;GO:0005575GO:0003674;GO:0000224;GO:0016787;GO:0003824;GO:0016811;GO:0016810	K01456	E3.5.1.52, NGLY1, PNG1	dre04141	Protein processing in endoplasmic reticulum	ENOG410XP69	O:Posttranslational modification, protein turnover, chaperones	PF04721.21;PF09409.14;PF01841.23;PF03835.19	PAW;PUB;Transglut_core;Rad4	PNGase C-terminal domain, mannose-binding module PAW;PUB domain;Transglutaminase-like superfamily;Rad4 transglutaminase-like domain	cytoplasmic
Sin0209740.1	TPK1	0.4664	-1.1004	7.94E-05	down	yes	4658.7065	9989.2829	9528.200195	10448.25293	9991.395508	4628.433105	4992.541992	4355.144531	BP:thiamine metabolic process;BP:phosphorylation;BP:pyrimidine-containing compound biosynthetic process;BP:cellular biosynthetic process;BP:cellular nitrogen compound metabolic process;BP:nitrogen compound metabolic process;BP:small molecule metabolic process;BP:small molecule biosynthetic process;BP:organic cyclic compound biosynthetic process;BP:organic cyclic compound metabolic process;BP:pyri…	GO:0006772;GO:0016310;GO:0072528;GO:0044249;GO:0034641;GO:0006807;GO:0044281;GO:0044283;GO:1901362;GO:1901360;GO:0072527;GO:1901576;GO:0042723;GO:0042724;GO:0042357;GO:0071704;GO:0018130;GO:0006767;GO:0006766;GO:0009229;GO:0009987;GO:0006725;GO:0009058;GO:0009110;GO:0008150;GO:0008152;GO:0044271;GO:0034308;GO:0090407;GO:0046483;GO:1901564;GO:1901566;GO:0044272;GO:0042364;GO:0044237;GO:0006066;GO:…	K00949	thiN, TPK1, THI80	dre01100;dre01240;dre00730	Metabolic pathways;Biosynthesis of cofactors;Thiamine metabolism	COG1564	H:Coenzyme transport and metabolism	PF04263.20;PF04265.18	TPK_catalytic;TPK_B1_binding	Thiamin pyrophosphokinase, catalytic domain;Thiamin pyrophosphokinase, vitamin B1 binding domain	cytoplasmic
Sin0165370.1	PPM1B	0.4174	-1.2605	0.02168	down	yes	4275.7825	10244.9598	12884.87695	10564.14746	7285.85498	4298.316895	3967.716553	4561.313965	CC:cytosol;CC:membrane;CC:cellular_component;CC:cellular anatomical entityMF:myosin phosphatase activity;MF:manganese ion binding;MF:magnesium ion binding;MF:phosphatase activity;MF:transition metal ion binding;MF:hydrolase activity;MF:catalytic activity, acting on a protein;MF:protein serine/threonine phosphatase activity;MF:phosphoprotein phosphatase activity;MF:ion binding;MF:catalytic activit…	GO:0005829;GO:0016020;GO:0005575;GO:0110165GO:0017018;GO:0030145;GO:0000287;GO:0016791;GO:0046914;GO:0016787;GO:0140096;GO:0004722;GO:0004721;GO:0043167;GO:0003824;GO:0043169;GO:0003674;GO:0016788;GO:0042578;GO:0046872;GO:0005488	K04461	PPM1B, PP2CB	dre04010	MAPK signaling pathway	COG0631	T:Signal transduction mechanisms	PF00481.25;PF07830.17	PP2C;PP2C_C	Protein phosphatase 2C;Protein serine/threonine phosphatase 2C, C-terminal domain	cytoplasmic
Sin0067770.1	PTER	0.4906	-1.0274	0.004441	down	yes	4764.4307	9712.1742	8900.726563	8950.726563	11285.06934	4702.226074	5375.72998	4215.335938	BP:biological_process;BP:metabolic process;BP:catabolic processMF:cation binding;MF:transition metal ion binding;MF:ion binding;MF:zinc ion binding;MF:molecular_function;MF:metal ion binding;MF:binding	GO:0008150;GO:0008152;GO:0009056GO:0043169;GO:0046914;GO:0043167;GO:0008270;GO:0003674;GO:0046872;GO:0005488	K07048	PTER, php	------	------	COG1735	S:Function unknown	PF02126.22	PTE	Phosphotriesterase family	cytoplasmic
Sin0065240.1	BLVRA	0.453	-1.1424	0.01873	down	yes	4203.1673	9277.8682	7664.683594	8301.498047	11867.42285	4158.598145	4618.289063	3832.614746	BP:porphyrin-containing compound metabolic process;BP:cellular catabolic process;BP:cellular nitrogen compound metabolic process;BP:nitrogen compound metabolic process;BP:organic cyclic compound metabolic process;BP:organic substance catabolic process;BP:pigment metabolic process;BP:catabolic process;BP:porphyrin-containing compound catabolic process;BP:organic substance metabolic process;BP:tetr…	GO:0006778;GO:0044248;GO:0034641;GO:0006807;GO:1901360;GO:1901575;GO:0042440;GO:0009056;GO:0006787;GO:0071704;GO:0033015;GO:0033013;GO:1901361;GO:0042168;GO:0006725;GO:0009987;GO:0042167;GO:0046700;GO:0008150;GO:0008152;GO:0046149;GO:0046483;GO:1901564;GO:0044270;GO:0044237;GO:0019439;GO:1901565GO:0110165;GO:0005829;GO:0005575GO:0008270;GO:0003674;GO:0005488;GO:0043167;GO:1901363;GO:0016491;GO:00…	K00214	BLVRA, bvdR	dre01100;dre00860	Metabolic pathways;Porphyrin metabolism	ENOG4111FZX	O:Posttranslational modification, protein turnover, chaperones	PF09166.14;PF01408.26	Biliv-reduc_cat;GFO_IDH_MocA	Biliverdin reductase, catalytic;Oxidoreductase family, NAD-binding Rossmann fold	cytoplasmic
Sin0007200.1		0.3111	-1.6845	0.04869	down	yes	3158.0774	10152.4578	5243.290527	12954.64453	12259.43848	2895.195801	2627.076904	3951.959473	CC:cellular_component;CC:membrane;CC:cellular anatomical entity	GO:0005575;GO:0016020;GO:0110165	------	------	------	------	ENOG4111XUQ	S:Function unknown	PF07654.19;PF13927.10;PF00047.29	C1-set;Ig_3;ig	Immunoglobulin C1-set domain;Immunoglobulin domain;Immunoglobulin domain	cytoplasmic
Sin0174950.1	GSTP1	0.4618	-1.1147	0.006718	down	yes	4195.4441	9084.4686	8821.458008	8048.61377	10383.33398	5220.680664	2979.45874	4386.192871	BP:organic substance metabolic process;BP:metabolic process;BP:glutathione metabolic process;BP:biological_processCC:intracellular membrane-bounded organelle;CC:nucleus;CC:mitochondrion;CC:cellular_component;CC:intracellular organelle;CC:membrane-bounded organelle;CC:organelle;CC:cellular anatomical entityMF:glutathione transferase activity;MF:catalytic activity;MF:transferase activity;MF:transfe…	GO:0071704;GO:0008152;GO:0006749;GO:0008150GO:0043231;GO:0005634;GO:0005739;GO:0005575;GO:0043229;GO:0043227;GO:0043226;GO:0110165GO:0004364;GO:0003824;GO:0016740;GO:0016765;GO:0003674	K23790	GSTP	dre00480;dre01100;dre00980;dre00982;dre00983	Glutathione metabolism;Metabolic pathways;Metabolism of xenobiotics by cytochrome P450;Drug metabolism - cytochrome P450;Drug metabolism - other enzymes	ENOG4111VAU	O:Posttranslational modification, protein turnover, chaperones	PF14497.10;PF00043.29	GST_C_3;GST_C	Glutathione S-transferase, C-terminal domain;Glutathione S-transferase, C-terminal domain	cytoplasmic
Sin0182040.1	GLRX3	0.3946	-1.3415	0.001351	down	yes	3740.5287	9479.2471	8574.523438	8995.040039	10868.17773	3998.533203	3471.803955	3751.249023	BP:hemoglobin metabolic process;BP:ion homeostasis;BP:homeostatic process;BP:nitrogen compound metabolic process;BP:inorganic ion homeostasis;BP:macromolecule metabolic process;BP:organic substance metabolic process;BP:cellular homeostasis;BP:multicellular organismal process;BP:cellular iron ion homeostasis;BP:cellular ion homeostasis;BP:multicellular organismal iron ion homeostasis;BP:biological…	GO:0020027;GO:0050801;GO:0042592;GO:0006807;GO:0098771;GO:0043170;GO:0071704;GO:0019725;GO:0032501;GO:0006879;GO:0006873;GO:0060586;GO:0008150;GO:0030003;GO:0055080;GO:0055082;GO:0008152;GO:0044238;GO:1901564;GO:0048871;GO:0019538;GO:0048878GO:0043229;GO:0043227;GO:0043226;GO:0005634;GO:0110165;GO:0043231;GO:0005829;GO:0005575GO:0003674;GO:0005488;GO:0043169;GO:0051540;GO:0043167;GO:0046872;GO:00…	------	------	------	------	COG0278	O:Posttranslational modification, protein turnover, chaperones	PF00462.28;PF00085.24;PF13098.10	Glutaredoxin;Thioredoxin;Thioredoxin_2	Glutaredoxin;Thioredoxin;Thioredoxin-like domain	cytoplasmic
Sin0206650.1	PARK7	0.3952	-1.3393	0.03015	down	yes	3667.97	9282.2404	12232.67383	9281.886719	6332.160645	3777.998779	3512.902832	3713.008301	BP:protein localization;BP:regulation of metabolic process;BP:regulation of transport;BP:behavior;BP:regulation of neuron apoptotic process;BP:small molecule metabolic process;BP:small molecule biosynthetic process;BP:regulation of ion transmembrane transport;BP:phosphate-containing compound metabolic process;BP:regulation of transmembrane transport;BP:cellular response to stimulus;BP:guanine deg…	GO:0008104;GO:0019222;GO:0051049;GO:0007610;GO:0043523;GO:0044281;GO:0044283;GO:0034765;GO:0006796;GO:0034762;GO:0051716;GO:0106044;GO:0070727;GO:0048869;GO:0046879;GO:0044093;GO:0048518;GO:0048519;GO:0033036;GO:0051050;GO:0009441;GO:0032787;GO:0045184;GO:1990748;GO:0061919;GO:0043436;GO:0071692;GO:0046483;GO:0065008;GO:1901564;GO:0019538;GO:0009566;GO:0034641;GO:0048878;GO:0033554;GO:0019637;GO:…	K05687	PARK7	------	------	COG0693	S:Function unknown	PF01965.28	DJ-1_PfpI	DJ-1/PfpI family	cytoplasmic
Sin0071780.1	BAG1	0.3892	-1.3614	0.004703	down	yes	3603.7166	9259.3966	10495.30371	7410.73291	9872.15332	3549.567871	4177.060547	3084.52124	BP:protein stabilization;BP:biological regulation;BP:regulation of biological quality;BP:biological_process;BP:regulation of protein stabilityCC:membrane;CC:intracellular organelle;CC:membrane-bounded organelle;CC:organelle;CC:cytoplasm;CC:nucleus;CC:cellular anatomical entity;CC:intracellular membrane-bounded organelle;CC:cytosol;CC:cellular_componentMF:heterocyclic compound binding;MF:molecular…	GO:0050821;GO:0065007;GO:0065008;GO:0008150;GO:0031647GO:0016020;GO:0043229;GO:0043227;GO:0043226;GO:0005737;GO:0005634;GO:0110165;GO:0043231;GO:0005829;GO:0005575GO:1901363;GO:0003674;GO:0005488;GO:0060590;GO:0098772;GO:1901265;GO:0051087;GO:0000166;GO:0017076;GO:0036094;GO:0000774;GO:0030554;GO:0097159;GO:0005515	K09555	BAG1	dre04141	Protein processing in endoplasmic reticulum	ENOG4111SUG	O:Posttranslational modification, protein turnover, chaperones	PF02179.20;PF00240.27	BAG;ubiquitin	BAG domain;Ubiquitin family	cytoplasmic
Sin0178810.1	PGP	0.4383	-1.19	0.02945	down	yes	3896.0968	8888.4614	11828.36914	7314.992188	7522.022949	4530.310547	3595.075684	3562.904053	MF:cation binding;MF:phosphatase activity;MF:hydrolase activity;MF:hydrolase activity, acting on ester bonds;MF:ion binding;MF:phosphoric ester hydrolase activity;MF:catalytic activity;MF:molecular_function;MF:binding;MF:metal ion binding	GO:0043169;GO:0016791;GO:0016787;GO:0016788;GO:0043167;GO:0042578;GO:0003824;GO:0003674;GO:0005488;GO:0046872	K19269	PGP, PGLP	dre01200;dre01100;dre00630	Carbon metabolism;Metabolic pathways;Glyoxylate and dicarboxylate metabolism	COG0647	G:Carbohydrate transport and metabolism	PF13344.10;PF13242.10;PF00702.30;PF13419.10	Hydrolase_6;Hydrolase_like;Hydrolase;HAD_2	Haloacid dehalogenase-like hydrolase;HAD-hyrolase-like;haloacid dehalogenase-like hydrolase;Haloacid dehalogenase-like hydrolase	cytoplasmic
Sin0004470.1	HSPBP1	0.3401	-1.556	0.002195	down	yes	3227.6049	9489.2874	9190.748047	8125.540039	11151.57422	3169.780273	3465.511475	3047.522949	------	------	K09562	HSPBP1, FES1	dre04141	Protein processing in endoplasmic reticulum	ENOG410Y90B	J:Translation, ribosomal structure and biogenesis	PF08609.14;PF00514.27	Fes1;Arm	Nucleotide exchange factor Fes1;Armadillo/beta-catenin-like repeat	cytoplasmic
Sin0085050.1	PDCD5	0.4851	-1.0436	1.05E-05	down	yes	4130.0894	8514.0404	8472.960938	8473.894531	8595.265625	4251.613281	4315.684082	3822.970703	CC:intracellular membrane-bounded organelle;CC:cytosol;CC:organelle;CC:cellular_component;CC:intracellular organelle;CC:membrane-bounded organelle;CC:nucleus;CC:cellular anatomical entityMF:organic cyclic compound binding;MF:heterocyclic compound binding;MF:molecular_function;MF:binding;MF:nucleic acid binding;MF:DNA binding	GO:0043231;GO:0005829;GO:0043226;GO:0005575;GO:0043229;GO:0043227;GO:0005634;GO:0110165GO:0097159;GO:1901363;GO:0003674;GO:0005488;GO:0003676;GO:0003677	K06875	PDCD5, TFAR19	------	------	COG2118	S:Function unknown	PF01984.24	dsDNA_bind	Double-stranded DNA-binding domain	nuclear
Sin0027680.1	ACTR1B	0.4985	-1.0043	0.04556	down	yes	4201.4205	8428.4831	11136.34961	7744.520996	6404.578613	4489.596191	3345.857178	4768.808105	------	------	K16575	ACTR1, ARP1	dre05132;dre04814	Salmonella infection;Motor proteins	COG5277	O:Posttranslational modification, protein turnover, chaperones	PF00022.23	Actin	Actin	cytoplasmic
Sin0111600.1	CLIC1	0.4379	-1.1913	0.002899	down	yes	3807.3143	8694.5505	8969.052734	7843.424805	9271.173828	3395.992188	5015.869141	3010.081543	BP:regulation of transport;BP:regulation of ion transmembrane transport;BP:regulation of biological process;BP:regulation of transmembrane transport;BP:biological regulation;BP:regulation of ion transport;BP:regulation of cellular process;BP:biological_process;BP:regulation of localizationCC:chloride channel complex;CC:cytoplasm;CC:membrane protein complex;CC:cellular anatomical entity;CC:transme…	GO:0051049;GO:0034765;GO:0050789;GO:0034762;GO:0065007;GO:0043269;GO:0050794;GO:0008150;GO:0032879GO:0034707;GO:0005737;GO:0098796;GO:0110165;GO:1902495;GO:1990351;GO:0032991;GO:0005575;GO:0034702GO:0003674;GO:0015075;GO:0015318;GO:0008509;GO:0015103;GO:0022803;GO:0005253;GO:0005254;GO:0015108;GO:0005215;GO:0005216;GO:1901702;GO:0022832;GO:0022857;GO:0015267;GO:0022836;GO:0022839;GO:0005244	K05021	CLIC1	------	------	ENOG410ZZZX;ENOG41122V2	U:Intracellular trafficking, secretion, and vesicular transport;O:Posttranslational modification, protein turnover, chaperones	PF13409.10	GST_N_2	Glutathione S-transferase, N-terminal domain	cytoplasmic
Sin0046870.1	PUDP	0.4121	-1.2789	0.01914	down	yes	3624.9535	8795.4178	9795.791016	10184.875	6405.587402	4850.48584	2676.647949	3347.726563	MF:hydrolase activity;MF:phosphatase activity;MF:hydrolase activity, acting on ester bonds;MF:phosphoric ester hydrolase activity;MF:catalytic activity;MF:molecular_function	GO:0016787;GO:0016791;GO:0016788;GO:0042578;GO:0003824;GO:0003674	K17623	PUDP, HDHD1	------	------	COG0637	S:Function unknown	PF13419.10;PF00702.30	HAD_2;Hydrolase	Haloacid dehalogenase-like hydrolase;haloacid dehalogenase-like hydrolase	cytoplasmic
Sin0022430.1	ENOPH1	0.452	-1.1456	0.001468	down	yes	3841.8676	8499.3674	8085.954102	7806.647949	9605.5	4260.051758	3705.693604	3559.857422	BP:L-methionine salvage;BP:carboxylic acid metabolic process;BP:L-methionine biosynthetic process;BP:cellular biosynthetic process;BP:nitrogen compound metabolic process;BP:aspartate family amino acid biosynthetic process;BP:small molecule metabolic process;BP:small molecule biosynthetic process;BP:L-methionine biosynthetic process from S-adenosylmethionine;BP:organic substance biosynthetic proce…	GO:0071267;GO:0019752;GO:0071265;GO:0044249;GO:0006807;GO:0009067;GO:0044281;GO:0044283;GO:0019284;GO:1901576;GO:0019509;GO:0006520;GO:0071704;GO:0043102;GO:1901605;GO:0000096;GO:0044238;GO:0000097;GO:0009987;GO:0009058;GO:0008150;GO:0008152;GO:0043436;GO:0043094;GO:0008652;GO:1901564;GO:1901566;GO:0006082;GO:0044272;GO:0046394;GO:0006555;GO:0016053;GO:0044237;GO:0006790;GO:1901607;GO:0009086;GO:…	K09880	mtnC, ENOPH1	dre01100;dre00270	Metabolic pathways;Cysteine and methionine metabolism	COG4229	C:Energy production and conversion	PF00702.30	Hydrolase	haloacid dehalogenase-like hydrolase	cytoplasmic
Sin0082820.1	TALDO1	0.3964	-1.335	0.007174	down	yes	3487.675	8798.0789	10685.37793	8307.732422	7401.126465	4236.867676	3182.411621	3043.74585	BP:NADP metabolic process;BP:nucleotide metabolic process;BP:cellular nitrogen compound metabolic process;BP:pentose-phosphate shunt;BP:nicotinamide nucleotide metabolic process;BP:purine-containing compound metabolic process;BP:generation of precursor metabolites and energy;BP:pyridine-containing compound metabolic process;BP:organic cyclic compound metabolic process;BP:purine nucleotide metabol…	GO:0006739;GO:0009117;GO:0034641;GO:0006098;GO:0046496;GO:0072521;GO:0006091;GO:0072524;GO:1901360;GO:0006163;GO:0019362;GO:0071704;GO:0006740;GO:0006139;GO:0009987;GO:0006725;GO:0051156;GO:0008152;GO:1901564;GO:0055086;GO:0046483;GO:0044238;GO:0005975;GO:1901135;GO:0044237;GO:0006796;GO:0006807;GO:0006793;GO:0019637;GO:0008150;GO:0006753;GO:0044281GO:0005737;GO:0110165;GO:0005575GO:0003674;GO:00…	K00616	TALDO1, talB, talA	dre01200;dre01230;dre01100;dre00030	Carbon metabolism;Biosynthesis of amino acids;Metabolic pathways;Pentose phosphate pathway	COG0176	G:Carbohydrate transport and metabolism	PF00923.23	TAL_FSA	Transaldolase/Fructose-6-phosphate aldolase	cytoplasmic
Sin0218080.1	ADAL	0.4928	-1.0209	0.002035	down	yes	4032.7958	8183.4377	8141.5625	7753.306152	8655.444336	3785.865967	5029.96582	3282.555664	BP:developmental process;BP:ribonucleoside catabolic process;BP:nucleobase-containing compound catabolic process;BP:cellular catabolic process;BP:cellular biosynthetic process;BP:cellular nitrogen compound metabolic process;BP:nitrogen compound metabolic process;BP:cellular metabolic process;BP:small molecule catabolic process;BP:small molecule biosynthetic process;BP:purine-containing compound m…	GO:0032502;GO:0042454;GO:0034655;GO:0044248;GO:0044249;GO:0034641;GO:0006807;GO:0044237;GO:0044282;GO:0044283;GO:0072521;GO:0072522;GO:0072523;GO:1901362;GO:0046129;GO:1901360;GO:1901361;GO:0006139;GO:1901575;GO:0046128;GO:1901565;GO:0046130;GO:0042278;GO:0071704;GO:0048513;GO:0042455;GO:0046085;GO:0006152;GO:0009163;GO:0006154;GO:0018130;GO:0009119;GO:0044270;GO:1901576;GO:0019439;GO:0009987;GO:…	------	------	------	------	COG1816	Q:Secondary metabolites biosynthesis, transport and catabolism	PF00962.26	A_deaminase	Adenosine deaminase	cytoplasmic
Sin0181250.1	GALK1	0.3549	-1.4945	0.02665	down	yes	3192.9469	8997.5838	12263.93945	8039.257324	6689.554688	3552.101807	2766.361816	3260.376953	BP:monosaccharide metabolic process;BP:organic substance metabolic process;BP:galactose metabolic process;BP:hexose metabolic process;BP:biological_process;BP:metabolic process;BP:primary metabolic process;BP:carbohydrate metabolic process;BP:small molecule metabolic processCC:cytoplasm;CC:cellular_component;CC:cellular anatomical entityMF:carbohydrate kinase activity;MF:purine ribonucleoside tri…	GO:0005996;GO:0071704;GO:0006012;GO:0019318;GO:0008150;GO:0008152;GO:0044238;GO:0005975;GO:0044281GO:0005737;GO:0005575;GO:0110165GO:0019200;GO:0035639;GO:0003674;GO:0005488;GO:0043167;GO:1901363;GO:1901265;GO:0097367;GO:0000166;GO:0016740;GO:0017076;GO:0005524;GO:0043168;GO:0016301;GO:0036094;GO:0003824;GO:0030554;GO:0016773;GO:0016772;GO:0004335;GO:0032559;GO:0097159;GO:0032555;GO:0032553	K00849	galK	dre01100;dre00052;dre00520;dre01250	Metabolic pathways;Galactose metabolism;Amino sugar and nucleotide sugar metabolism;Biosynthesis of nucleotide sugars	COG0153	G:Carbohydrate transport and metabolism	PF10509.13;PF08544.17;PF00288.30	GalKase_gal_bdg;GHMP_kinases_C;GHMP_kinases_N	Galactokinase galactose-binding signature;GHMP kinases C terminal;GHMP kinases N terminal domain	cytoplasmic
Sin0097840.1		0.1467	-2.7691	0.03203	down	yes	1542.3494	10512.1971	15651.30859	9519.454102	6365.828613	2316.991211	1800.970364	509.0865784	BP:cellular process;BP:cell-cell adhesion;BP:biological_process;BP:cell adhesionCC:membrane;CC:cellular_component;CC:cellular anatomical entity	GO:0009987;GO:0098609;GO:0008150;GO:0007155GO:0016020;GO:0005575;GO:0110165	------	------	------	------	ENOG410Y7FC	U:Intracellular trafficking, secretion, and vesicular transport	PF13927.10;PF07679.20	Ig_3;I-set	Immunoglobulin domain;Immunoglobulin I-set domain	plasma membrane
Sin0193240.1	PSMD5	0.4229	-1.2416	0.01072	down	yes	3544.8376	8382.9242	10294.74219	6712.406738	8141.623535	4054.817871	3253.394775	3326.300293	BP:macromolecular complex assembly;BP:cellular component assembly;BP:macromolecular complex subunit organization;BP:cellular process;BP:cellular component organization;BP:biological_process;BP:proteasome assembly;BP:cellular component organization or biogenesisCC:macromolecular complex;CC:catalytic complex;CC:cellular_component;CC:peptidase complex;CC:endopeptidase complex;CC:proteasome complex	GO:0065003;GO:0022607;GO:0043933;GO:0009987;GO:0016043;GO:0008150;GO:0043248;GO:0071840GO:0032991;GO:1902494;GO:0005575;GO:1905368;GO:1905369;GO:0000502	K06692	PSMD5	------	------	ENOG410XTFA	O:Posttranslational modification, protein turnover, chaperones	PF10508.13	Proteasom_PSMB	Proteasome non-ATPase 26S subunit	cytoplasmic
Sin0162380.1	ACTN1	0.4998	-1.0006	0.001458	down	yes	3953.048	7909.9419	8311.731445	7054.031738	8364.0625	3863.259277	3533.150391	4462.734375	MF:cation binding;MF:cytoskeletal protein binding;MF:ion binding;MF:actin binding;MF:molecular_function;MF:calcium ion binding;MF:protein binding;MF:metal ion binding;MF:binding	GO:0043169;GO:0008092;GO:0043167;GO:0003779;GO:0003674;GO:0005509;GO:0005515;GO:0046872;GO:0005488	K05699	ACTN1_4	dre04520;dre04530;dre04810;dre04510	Adherens junction;Tight junction;Regulation of actin cytoskeleton;Focal adhesion	COG5069	U:Intracellular trafficking, secretion, and vesicular transport	PF00435.25;PF00307.35;PF08726.14;PF00036.36;PF13405.10;PF13499.10	Spectrin;CH;EFhand_Ca_insen;EF-hand_1;EF-hand_6;EF-hand_7	Spectrin repeat;Calponin homology;Ca2+ insensitive EF hand;EF hand;EF-hand domain;EF-hand domain pair	cytoplasmic
Sin0112640.1	MTX1	2.0093	1.0067	0.04429	up	yes	7840.8654	3902.363	4036.778809	3526.626221	4143.684082	6472.874512	10533.73047	6515.991211	BP:protein localization;BP:mitochondrion organization;BP:cellular macromolecule localization;BP:cellular component organization;BP:nitrogen compound transport;BP:cellular component organization or biogenesis;BP:organic substance transport;BP:macromolecule localization;BP:transport;BP:cellular process;BP:establishment of protein localization;BP:biological_process;BP:establishment of localization;B…	GO:0008104;GO:0007005;GO:0070727;GO:0016043;GO:0071705;GO:0071840;GO:0071702;GO:0033036;GO:0006810;GO:0009987;GO:0045184;GO:0008150;GO:0051234;GO:0051179;GO:0051641;GO:0006996;GO:0015031GO:0005737;GO:0005742;GO:0110165;GO:0032991;GO:0001401;GO:0005575;GO:0098796;GO:0098799;GO:0098798	K17776	MTX	------	------	ENOG41100SS	U:Intracellular trafficking, secretion, and vesicular transport	PF10568.13;PF17171.8;PF17172.8	Tom37;GST_C_6;GST_N_4	Outer mitochondrial membrane transport complex protein;Glutathione S-transferase, C-terminal domain;Glutathione S-transferase N-terminal domain	cytoplasmic
Sin0144030.1	MFSD2A	0.3801	-1.3955	0.0004644	down	yes	3109.5846	8180.5021	8935.62207	7760.600586	7845.283691	3363.834717	2512.098389	3452.820557	BP:transport;BP:carbohydrate transport;BP:biological_process;BP:organic substance transport;BP:establishment of localization;BP:localizationCC:membrane;CC:cellular_component;CC:cellular anatomical entityMF:secondary active transmembrane transporter activity;MF:isomerase activity;MF:symporter activity;MF:transporter activity;MF:catalytic activity, acting on a protein;MF:cis-trans isomerase activit…	GO:0006810;GO:0008643;GO:0008150;GO:0071702;GO:0051234;GO:0051179GO:0016020;GO:0005575;GO:0110165GO:0015291;GO:0016853;GO:0015293;GO:0005215;GO:0140096;GO:0016859;GO:0003824;GO:0022857;GO:0022804;GO:0003755;GO:0003674	K23894	MFSD2A	------	------	COG2211	G:Carbohydrate transport and metabolism	PF13347.10;PF00254.32	MFS_2;FKBP_C	MFS/sugar transport protein;FKBP-type peptidyl-prolyl cis-trans isomerase	plasma membrane
Sin0011380.1	TBCD	0.4574	-1.1285	0.005569	down	yes	3530.7206	7718.9344	9202.378906	7133.61377	6820.810547	3230.349609	3881.635986	3480.17627	BP:cellular component assembly;BP:protein folding;BP:macromolecular complex subunit organization;BP:adherens junction organization;BP:cell junction organization;BP:retina layer formation;BP:cell-cell junction assembly;BP:cellular component organization or biogenesis;BP:tubulin complex assembly;BP:post-chaperonin tubulin folding pathway;BP:cellular component organization;BP:macromolecular complex …	GO:0022607;GO:0006457;GO:0043933;GO:0034332;GO:0034330;GO:0010842;GO:0007043;GO:0071840;GO:0007021;GO:0007023;GO:0016043;GO:0065003;GO:0034333;GO:0048513;GO:0120193;GO:0120192;GO:0048646;GO:0032502;GO:0009987;GO:0000226;GO:0008150;GO:0045216;GO:0034329;GO:0006996;GO:0007017;GO:0007010;GO:0007420;GO:0048856;GO:0070830GO:0016328;GO:0005575;GO:0110165GO:0005488;GO:0008047;GO:0098772;GO:0015631;GO:00…	K21767	TBCD	------	------	COG5234;COG5234	O:Posttranslational modification, protein turnover, chaperones;Z:Cytoskeleton	PF12612.12	TFCD_C	Tubulin folding cofactor D C terminal	cytoplasmic
Sin0146590.1	GSTM3	0.3658	-1.4509	0.03311	down	yes	2955.5483	8078.6198	6585.23291	11269.5752	6381.05127	3051.322998	2648.045166	3167.276611	MF:glutathione transferase activity;MF:catalytic activity;MF:transferase activity, transferring alkyl or ary;MF:transferase activity;MF:molecular_function;MF:binding;MF:protein binding;MF:identical protein binding	GO:0004364;GO:0003824;GO:0016765;GO:0016740;GO:0003674;GO:0005488;GO:0005515;GO:0042802	K00799	GST, gst	dre00480;dre01100;dre00980;dre00982;dre00983	Glutathione metabolism;Metabolic pathways;Metabolism of xenobiotics by cytochrome P450;Drug metabolism - cytochrome P450;Drug metabolism - other enzymes	ENOG4110YU0;ENOG4111JM8	O:Posttranslational modification, protein turnover, chaperones;S:Function unknown	PF14497.10;PF02798.24;PF00043.29	GST_C_3;GST_N;GST_C	Glutathione S-transferase, C-terminal domain;Glutathione S-transferase, N-terminal domain;Glutathione S-transferase, C-terminal domain	cytoplasmic
Sin0086120.1	CALUB	0.369	-1.4383	0.0004496	down	yes	2962.4471	8028.0999	7924.402344	8325.319336	7834.578125	2346.560303	2693.010986	3847.77002	CC:endoplasmic reticulum;CC:membrane-enclosed lumen;CC:pigment granule;CC:endoplasmic reticulum lumen;CC:endoplasmic reticulum membrane;CC:intracellular organelle;CC:membrane-bounded organelle;CC:organelle;CC:organelle membrane;CC:cytoplasmic vesicle;CC:membrane;CC:cellular anatomical entity;CC:sarcoplasmic reticulum lumen;CC:Golgi apparatus;CC:intracellular vesicle;CC:vesicle;CC:melanosome;CC:in…	GO:0005783;GO:0031974;GO:0048770;GO:0005788;GO:0005789;GO:0043229;GO:0043227;GO:0043226;GO:0031090;GO:0031410;GO:0016020;GO:0110165;GO:0033018;GO:0005794;GO:0097708;GO:0031982;GO:0042470;GO:0043231;GO:0043233;GO:0005575;GO:0070013;GO:0005576GO:0003674;GO:0005488;GO:0043169;GO:0043167;GO:0005509;GO:0046872	K23901	CALU	------	------	ENOG410XRVE	S:Function unknown	PF00036.36;PF13499.10;PF13405.10;PF13202.10	EF-hand_1;EF-hand_7;EF-hand_6;EF-hand_5	EF hand;EF-hand domain pair;EF-hand domain;EF hand	ER
Sin0217110.1	ADA2A	0.2629	-1.9274	0.005497	down	yes	2260.7574	8599.0093	9195.085938	10210.91113	6391.030762	1837.468506	2543.520264	2401.283447	BP:cellular metabolic process;BP:cellular catabolic process;BP:cellular nitrogen compound metabolic process;BP:nitrogen compound metabolic process;BP:small molecule metabolic process;BP:small molecule catabolic process;BP:purine-containing compound metabolic process;BP:purine-containing compound catabolic process;BP:purine ribonucleoside catabolic process;BP:adenosine metabolic process;BP:organic…	GO:0044237;GO:0044248;GO:0034641;GO:0006807;GO:0044281;GO:0044282;GO:0072521;GO:0072523;GO:0046130;GO:0046085;GO:1901360;GO:1901361;GO:0006139;GO:0042278;GO:0071704;GO:0006152;GO:0042454;GO:0006154;GO:0044270;GO:0009987;GO:0006725;GO:1901575;GO:0046700;GO:0008150;GO:0009116;GO:0008152;GO:0034655;GO:0009119;GO:0046128;GO:0009056;GO:0055086;GO:0046483;GO:0044238;GO:1901564;GO:1901565;GO:1901136;GO:…	K19572	CECR1, ADA2	dre00230;dre01100;dre01232	Purine metabolism;Metabolic pathways;Nucleotide metabolism	COG1816	F:Nucleotide transport and metabolism	PF00962.26;PF08451.15	A_deaminase;A_deaminase_N	Adenosine deaminase;Adenosine/AMP deaminase N-terminal	extracellular
Sin0162320.1	LGALS3	0.4815	-1.0544	0.0003289	down	yes	3527.6316	7325.6921	7528.456055	7569.293457	6879.32666	3907.007568	3072.007813	3603.879395	MF:molecular_function;MF:carbohydrate binding;MF:binding	GO:0003674;GO:0030246;GO:0005488	K06831	LGALS3	------	------	ENOG4111EA0	S:Function unknown	PF00337.26	Gal-bind_lectin	Galactoside-binding lectin	cytoplasmic
Sin0128320.1	NUDT14	0.4092	-1.2891	0.001034	down	yes	3127.9822	7643.4784	8182.967773	7556.940918	7190.526367	3965.200684	2460.257568	2958.488281	BP:cellular nitrogen compound metabolic process;BP:nitrogen compound metabolic process;BP:organic cyclic compound metabolic process;BP:organic substance metabolic process;BP:nucleobase-containing compound metabolic process;BP:cellular process;BP:cellular aromatic compound metabolic process;BP:biological_process;BP:metabolic process;BP:nucleobase-containing small molecule metabolic process;BP:hete…	GO:0034641;GO:0006807;GO:1901360;GO:0071704;GO:0006139;GO:0009987;GO:0006725;GO:0008150;GO:0008152;GO:0055086;GO:0046483;GO:0044238;GO:1901135;GO:0044237;GO:0006796;GO:0006793;GO:0019637;GO:0019693;GO:0006753;GO:0044281GO:0008768;GO:0003674;GO:0005488;GO:0043169;GO:0043167;GO:0046872;GO:0016787;GO:0003824;GO:0016818;GO:0016817;GO:0016462	K08077	NUDT14	------	------	COG0494	E:Amino acid transport and metabolism	PF00293.32	NUDIX	NUDIX domain	cytoplasmic
Sin0200610.1	IARS	0.4217	-1.2457	0.004045	down	yes	3194.7414	7576.5505	7630.162109	6288.922852	8810.566406	3433.54248	3034.851807	3115.829834	BP:carboxylic acid metabolic process;BP:nucleic acid metabolic process;BP:cellular nitrogen compound metabolic process;BP:nitrogen compound metabolic process;BP:small molecule metabolic process;BP:ncRNA metabolic process;BP:organic cyclic compound metabolic process;BP:nucleobase-containing compound metabolic process;BP:cellular amino acid metabolic process;BP:organic substance metabolic process;B…	GO:0019752;GO:0090304;GO:0034641;GO:0006807;GO:0044281;GO:0034660;GO:1901360;GO:0006139;GO:0006520;GO:0071704;GO:0009987;GO:0006725;GO:0006428;GO:0008150;GO:0008152;GO:0043436;GO:0046483;GO:0016070;GO:0044238;GO:1901564;GO:0006082;GO:0044237;GO:0043170;GO:0006399;GO:0043038;GO:0043039;GO:0006418GO:0002161;GO:0035639;GO:0003674;GO:0003676;GO:0043167;GO:1901363;GO:0043168;GO:0004812;GO:0000166;GO:1…	K01870	IARS, ileS	dre00970	Aminoacyl-tRNA biosynthesis	COG0060	J:Translation, ribosomal structure and biogenesis	PF00133.26;PF08264.17;PF19302.3;PF09334.15	tRNA-synt_1;Anticodon_1;DUF5915;tRNA-synt_1g	tRNA synthetases class I;Anticodon-binding domain of tRNA ligase;Domain of unknown function;tRNA synthetases class I	cytoplasmic
Sin0186420.1	LZIC	0.4594	-1.1222	0.003225	down	yes	3388.4627	7375.6426	8593.938477	6847.878418	6685.11084	3705.903564	3181.619629	3277.86499	BP:developmental process;BP:cell differentiation;BP:anatomical structure development;BP:cellular developmental process;BP:cellular process;BP:biological_process;BP:system development;BP:central nervous system developmentMF:beta-catenin binding;MF:binding;MF:protein binding;MF:molecular_function	GO:0032502;GO:0030154;GO:0048856;GO:0048869;GO:0009987;GO:0008150;GO:0048731;GO:0007417GO:0008013;GO:0005488;GO:0005515;GO:0003674	------	------	------	------	ENOG410ZY5B	S:Function unknown	PF06384.15	ICAT	Beta-catenin-interacting protein ICAT	cytoplasmic
Sin0044100.1	ACY3.2	0.4236	-1.2392	0.0006781	down	yes	3196.5619	7545.9865	8114.343262	6728.219727	7795.396484	2980.886475	3556.474854	3052.324463	MF:cation binding;MF:hydrolase activity;MF:hydrolase activity, acting on carbon-nitroge;MF:hydrolase activity, acting on carbon-nitroge;MF:hydrolase activity, acting on ester bonds;MF:ion binding;MF:catalytic activity;MF:molecular_function;MF:binding;MF:metal ion binding	GO:0043169;GO:0016787;GO:0016810;GO:0016811;GO:0016788;GO:0043167;GO:0003824;GO:0003674;GO:0005488;GO:0046872	K18458	ACY3	------	------	COG2988	E:Amino acid transport and metabolism	PF04952.18	AstE_AspA	Succinylglutamate desuccinylase / Aspartoacylase family	cytoplasmic
Sin0143750.1	UBL4A	0.4872	-1.0374	0.001095	down	yes	3518.7298	7221.6574	6407.243164	7476.877441	7780.851563	3780.305176	3287.738037	3488.14624	BP:protein localization;BP:protein targeting to membrane;BP:protein insertion into membrane;BP:cellular macromolecule localization;BP:intracellular protein transport;BP:nitrogen compound transport;BP:organic substance transport;BP:macromolecule localization;BP:transport;BP:establishment of protein localization to endoplasmic reticulum;BP:establishment of protein localization to organelle;BP:cellu…	GO:0008104;GO:0006612;GO:0051205;GO:0070727;GO:0006886;GO:0071705;GO:0071702;GO:0033036;GO:0006810;GO:0072599;GO:0072594;GO:0009987;GO:0006620;GO:0006605;GO:0045184;GO:0033365;GO:0070972;GO:0008150;GO:0072657;GO:0051649;GO:0051668;GO:0051234;GO:0051179;GO:0051641;GO:0045048;GO:0046907;GO:0071816;GO:0090150;GO:0045047;GO:0015031GO:0043229;GO:0043227;GO:0043226;GO:0072379;GO:0110165;GO:0032991;GO:0…	------	------	------	------	COG5272	U:Intracellular trafficking, secretion, and vesicular transport	PF17840.5;PF07654.19;PF00240.27;PF11976.12	Tugs;C1-set;ubiquitin;Rad60-SLD	Tethering Ubl4a to BAGS domain;Immunoglobulin C1-set domain;Ubiquitin family;Ubiquitin-2 like Rad60 SUMO-like	extracellular
Sin0074010.1	ADCY1	2.3804	1.2512	0.01932	up	yes	7528.3229	3162.58	4011.615967	2626.89624	2849.227795	6839.696289	9627.163086	6118.109375	BP:cyclic nucleotide metabolic process;BP:ribonucleotide metabolic process;BP:cellular metabolic process;BP:nucleobase-containing compound metabolic process;BP:cellular biosynthetic process;BP:cellular nitrogen compound metabolic process;BP:nucleotide biosynthetic process;BP:signal transduction;BP:purine-containing compound metabolic process;BP:purine nucleotide metabolic process;BP:intracellular…	GO:0009187;GO:0009259;GO:0044237;GO:0006139;GO:0044249;GO:0034641;GO:0009165;GO:0007165;GO:0072521;GO:0006163;GO:0035556;GO:1901362;GO:0050789;GO:1901360;GO:1901576;GO:0052652;GO:0071704;GO:0019438;GO:0065007;GO:0044281;GO:0006171;GO:0018130;GO:0046058;GO:0019693;GO:0006793;GO:0009987;GO:0006725;GO:0009152;GO:0050794;GO:0009058;GO:0008150;GO:0008152;GO:0034654;GO:0044271;GO:0009150;GO:0090407;GO:…	K08041	ADCY1	dre04371;dre04020;dre04114;dre04540;dre04912;dre04916;dre04914;dre01100;dre00230;dre04261;dre04270	Apelin signaling pathway;Calcium signaling pathway;Oocyte meiosis;Gap junction;GnRH signaling pathway;Melanogenesis;Progesterone-mediated oocyte maturation;Metabolic pathways;Purine metabolism;Adrenergic signaling in cardiomyocytes;Vascular smooth muscle contraction	COG2114	T:Signal transduction mechanisms	PF00211.24;PF16214.9;PF02146.21	Guanylate_cyc;AC_N;SIR2	Adenylate and Guanylate cyclase catalytic domain;Adenylyl cyclase N-terminal extracellular and transmembrane region;Sir2 family	mitochondrial
Sin0111430.1	PTPN23	0.3996	-1.3234	0.003853	down	yes	3014.2926	7542.3949	8634.041016	6138.719238	7854.424316	2987.503418	3294.552734	2760.821777	------	------	K18040	PTPN23	------	------	ENOG410XQX6	S:Function unknown	PF03097.22;PF13949.10	BRO1;ALIX_LYPXL_bnd	BRO1-like domain;ALIX V-shaped domain binding to HIV	cytoplasmic
Sin0146600.1	GSTM3	0.2961	-1.7558	0.01653	down	yes	2357.4473	7962.5127	6019.298828	10683.75293	7184.486328	2641.126709	2062.30957	2368.905518	MF:glutathione transferase activity;MF:catalytic activity;MF:transferase activity, transferring alkyl or ary;MF:transferase activity;MF:molecular_function;MF:binding;MF:protein binding;MF:identical protein binding	GO:0004364;GO:0003824;GO:0016765;GO:0016740;GO:0003674;GO:0005488;GO:0005515;GO:0042802	K00799	GST, gst	dre00480;dre01100;dre00980;dre00982;dre00983	Glutathione metabolism;Metabolic pathways;Metabolism of xenobiotics by cytochrome P450;Drug metabolism - cytochrome P450;Drug metabolism - other enzymes	ENOG4110YU0;ENOG4111JM8	O:Posttranslational modification, protein turnover, chaperones;S:Function unknown	PF14497.10;PF02798.24;PF00043.29	GST_C_3;GST_N;GST_C	Glutathione S-transferase, C-terminal domain;Glutathione S-transferase, N-terminal domain;Glutathione S-transferase, C-terminal domain	cytoplasmic
Sin0209180.1	FEN1	0.3461	-1.5307	0.001996	down	yes	2634.9687	7613.6294	7957.361328	6319.131348	8564.395508	2893.807861	2716.596436	2294.501709	BP:nucleic acid metabolic process;BP:cellular nitrogen compound metabolic process;BP:nitrogen compound metabolic process;BP:organic cyclic compound metabolic process;BP:organic cyclic compound catabolic process;BP:nucleobase-containing compound metabolic process;BP:cellular response to stimulus;BP:organic substance metabolic process;BP:organic substance catabolic process;BP:RNA catabolic process;…	GO:0090304;GO:0034641;GO:0006807;GO:1901360;GO:1901361;GO:0006139;GO:0051716;GO:0071704;GO:1901575;GO:0006401;GO:0006284;GO:0044270;GO:0006281;GO:0019439;GO:0009987;GO:0006725;GO:0046700;GO:0006974;GO:0006950;GO:0008150;GO:0008152;GO:0034655;GO:0009056;GO:0009057;GO:0044248;GO:0046483;GO:0016070;GO:0044238;GO:0050896;GO:0044237;GO:0043170;GO:0043137;GO:0033554;GO:0006259GO:0043227;GO:0043226;GO:0…	K04799	FEN1, RAD2	dre03410;dre03030;dre03450	Base excision repair;DNA replication;Non-homologous end-joining	COG0258	L:Replication, recombination and repair	PF00752.21;PF00867.22;PF01367.24	XPG_N;XPG_I;5_3_exonuc	XPG N-terminal domain;XPG I-region;5'-3' exonuclease, C-terminal SAM fold	nuclear
Sin0167900.1	UBE2D2	3.3508	1.7445	0.001437	up	yes	7885.4484	2353.3119	2803.574219	2419.83252	1836.529053	8512.731445	8554.511719	6589.102051	BP:metabolic process;BP:nitrogen compound metabolic process;BP:modification-dependent macromolecule catabolic process;BP:organic substance catabolic process;BP:organic substance metabolic process;BP:proteolysis;BP:primary metabolic process;BP:modification-dependent protein catabolic process;BP:biological_process;BP:organonitrogen compound metabolic process;BP:catabolic process;BP:macromolecule ca…	GO:0008152;GO:0006807;GO:0043632;GO:1901575;GO:0071704;GO:0006508;GO:0044238;GO:0019941;GO:0008150;GO:1901564;GO:0009056;GO:0009057;GO:0051603;GO:0019538;GO:0043170;GO:0006511GO:0043229;GO:0043227;GO:0043226;GO:0005634;GO:0110165;GO:1902494;GO:1990234;GO:0032991;GO:0043231;GO:0000151;GO:0005575GO:0044389;GO:0035639;GO:0061650;GO:0019899;GO:0032553;GO:0003674;GO:0005488;GO:0000166;GO:1901265;GO:00…	K06689	UBE2D, UBC4, UBC5	dre04141;dre04120;dre03083	Protein processing in endoplasmic reticulum;Ubiquitin mediated proteolysis;Polycomb repressive complex	COG5078	S:Function unknown	PF00179.30	UQ_con	Ubiquitin-conjugating enzyme	cytoplasmic
Sin0179790.1	MSH2	0.4741	-1.0767	0.006187	down	yes	3219.9666	6791.8683	5844.125	6481.087891	8050.39209	2920.20459	3505.270264	3234.425049	BP:mismatch repair;BP:nucleic acid metabolic process;BP:cellular nitrogen compound metabolic process;BP:nitrogen compound metabolic process;BP:organic cyclic compound metabolic process;BP:nucleobase-containing compound metabolic process;BP:cellular response to stimulus;BP:organic substance metabolic process;BP:DNA repair;BP:cellular process;BP:cellular aromatic compound metabolic process;BP:cellu…	GO:0006298;GO:0090304;GO:0034641;GO:0006807;GO:1901360;GO:0006139;GO:0051716;GO:0071704;GO:0006281;GO:0009987;GO:0006725;GO:0006974;GO:0006950;GO:0008150;GO:0008152;GO:0046483;GO:0044238;GO:0050896;GO:0044237;GO:0043170;GO:0033554;GO:0006259GO:0032991;GO:0005575;GO:0032300;GO:0032301GO:0035639;GO:0030983;GO:0003674;GO:0005488;GO:0003676;GO:0003677;GO:0043167;GO:1901363;GO:0043168;GO:0036094;GO:00…	K08735	MSH2	dre03430	Mismatch repair	COG0249	O:Posttranslational modification, protein turnover, chaperones	PF00488.25;PF05192.22;PF05188.21;PF01624.24;PF05190.22	MutS_V;MutS_III;MutS_II;MutS_I;MutS_IV	MutS domain V;MutS domain III;MutS domain II;MutS domain I;MutS family domain IV	cytoplasmic
Sin0046650.1	TPT1	0.4818	-1.0535	0.005803	down	yes	3252.4448	6750.5646	7294.397949	7323.015625	5634.280273	3169.540283	3870.643066	2717.151123	------	------	------	------	------	------	ENOG4111FVP	S:Function unknown	PF00838.21	TCTP	Translationally controlled tumour protein	cytoplasmic
Sin0021440.1	POLR2H	0.4569	-1.13	0.00529	down	yes	3114.2163	6816.4251	7986.393066	5698.262207	6764.620117	2954.241455	3348.633789	3039.773682	BP:transcription from RNA polymerase II promoter;BP:primary metabolic process;BP:nucleobase-containing compound metabolic process;BP:metabolic process;BP:cellular biosynthetic process;BP:nitrogen compound metabolic process;BP:organic substance biosynthetic process;BP:organic cyclic compound metabolic process;BP:RNA biosynthetic process;BP:organic substance metabolic process;BP:organic cyclic comp…	GO:0006366;GO:0044238;GO:0006139;GO:0008152;GO:0044249;GO:0006807;GO:1901576;GO:1901360;GO:0032774;GO:0071704;GO:1901362;GO:0006360;GO:0006383;GO:0018130;GO:0009987;GO:0006725;GO:0009058;GO:0009059;GO:0008150;GO:0034654;GO:0044271;GO:0046483;GO:0016070;GO:0090304;GO:0034641;GO:0044237;GO:0043170;GO:0006351;GO:0019438GO:0030880;GO:0043229;GO:0043227;GO:0043226;GO:0005736;GO:0005634;GO:0055029;GO:0…	K03016	RPABC3, RPB8, POLR2H	dre03020;dre03420;dre04623	RNA polymerase;Nucleotide excision repair;Cytosolic DNA-sensing pathway	ENOG4111FT0	K:Transcription	PF03870.19	RNA_pol_Rpb8	RNA polymerase Rpb8	nuclear
Sin0118040.1	PPOX	2.5783	1.3664	0.04941	up	yes	7068.8364	2741.7051	3833.74292	2225.341064	2166.03125	5701.043457	9972.649414	5532.816406	BP:porphyrin-containing compound metabolic process;BP:porphyrin-containing compound biosynthetic process;BP:cellular biosynthetic process;BP:cellular nitrogen compound metabolic process;BP:nitrogen compound metabolic process;BP:organic cyclic compound biosynthetic process;BP:organic cyclic compound metabolic process;BP:organic substance biosynthetic process;BP:protoporphyrinogen IX biosynthetic p…	GO:0006778;GO:0006779;GO:0044249;GO:0034641;GO:0006807;GO:1901362;GO:1901360;GO:1901576;GO:0006782;GO:0071704;GO:0033014;GO:0033013;GO:0046501;GO:0018130;GO:0009987;GO:0006725;GO:0009058;GO:0008150;GO:0008152;GO:0044271;GO:0046483;GO:1901564;GO:1901566;GO:0044237;GO:0019438GO:0031090;GO:0016020;GO:0110165;GO:0031966;GO:0019866;GO:0005575;GO:0005743GO:0003674;GO:0016491;GO:0016627;GO:0003824;GO:00…	K00231	PPOX, hemY	dre01100;dre01240;dre00860	Metabolic pathways;Biosynthesis of cofactors;Porphyrin metabolism	COG1232	H:Coenzyme transport and metabolism	PF01593.28;PF13450.10;PF13454.10;PF01266.28	Amino_oxidase;NAD_binding_8;NAD_binding_9;DAO	Flavin containing amine oxidoreductase;NA;FAD-NA;FAD dependent oxidoreductase	peroxisomal
Sin0134400.1	NAMPT	0.4931	-1.02	0.00136	down	yes	3196.7961	6483.0469	6437.806152	5887.783691	7123.550781	3176.04126	3567.577393	2846.769775	BP:circadian regulation of gene expression;BP:regulation of metabolic process;BP:NAD metabolic process;BP:regulation of cellular biosynthetic process;BP:pyridine-containing compound metabolic process;BP:regulation of cellular metabolic process;BP:nitrogen compound metabolic process;BP:nicotinamide nucleotide metabolic process;BP:NAD biosynthetic process;BP:nucleotide biosynthetic process;BP:purin…	GO:0032922;GO:0019222;GO:0019674;GO:0031326;GO:0072524;GO:0031323;GO:0006807;GO:0046496;GO:0009435;GO:0009165;GO:0072521;GO:0072522;GO:0050789;GO:1901360;GO:0072525;GO:0006163;GO:0019362;GO:0071704;GO:0048511;GO:0065007;GO:0019359;GO:0010468;GO:0018130;GO:1901576;GO:0009987;GO:0007623;GO:0006139;GO:0060255;GO:0006725;GO:0006793;GO:0009889;GO:0050794;GO:0009058;GO:0008150;GO:0008152;GO:0019438;GO:…	K03462	NAMPT	dre00760;dre01100;dre04621	Nicotinate and nicotinamide metabolism;Metabolic pathways;NOD-like receptor signaling pathway	COG1488	H:Coenzyme transport and metabolism	PF04095.20;PF18127.5	NAPRTase;NAMPT_N	Nicotinate phosphoribosyltransferase;Nicotinamide phosphoribosyltransferase, N-terminal domain	cytoplasmic
Sin0028750.1	ZFYVE16	0.4846	-1.0451	0.008451	down	yes	3110.6681	6419.4435	7251.077148	5147.433105	6859.820313	3509.786865	3099.929688	2722.287598	CC:vesicle membrane;CC:membrane;CC:early endosome membrane;CC:cytosol;CC:organelle membrane;CC:cellular_component;CC:cytoplasmic vesicle membrane;CC:bounding membrane of organelle;CC:cellular anatomical entity;CC:endosome membraneMF:cation binding;MF:phosphatidylinositol binding;MF:phospholipid binding;MF:1-phosphatidylinositol binding;MF:ion binding;MF:molecular_function;MF:binding;MF:lipid bind…	GO:0012506;GO:0016020;GO:0031901;GO:0005829;GO:0031090;GO:0005575;GO:0030659;GO:0098588;GO:0110165;GO:0010008GO:0043169;GO:0035091;GO:0005543;GO:0005545;GO:0043167;GO:0003674;GO:0005488;GO:0008289;GO:0046872	K04679	MADHIP, SARA	dre04144;dre04350	Endocytosis;TGF-beta signaling pathway	ENOG410XSEQ	S:Function unknown	PF11979.12;PF11409.12;PF01363.25	SARA_C;SARA;FYVE	Smad anchor for receptor activation-like, C-terminal;Smad anchor for receptor activation;FYVE zinc finger	cytoplasmic
Sin0162230.1	ATL1	2.0093	1.0067	0.01673	up	yes	6361.3685	3165.9894	3280.782227	2344.946045	3872.23999	5929.715332	7683.605957	5470.78418	BP:cellular component assembly;BP:macromolecular complex subunit organization;BP:negative regulation of response to stimulus;BP:neuron projection development;BP:regulation of response to stimulus;BP:negative regulation of signaling;BP:negative regulation of cell communication;BP:axon guidance;BP:plasma membrane bounded cell projection organization;BP:determination of dorsal identity;BP:regulation…	GO:0022607;GO:0043933;GO:0048585;GO:0031175;GO:0048583;GO:0023057;GO:0010648;GO:0007411;GO:0120036;GO:0048263;GO:0090287;GO:0071840;GO:0023051;GO:0030514;GO:0008283;GO:0010646;GO:0009968;GO:0090101;GO:0007029;GO:0051260;GO:0090288;GO:0016043;GO:0050789;GO:0065003;GO:0030030;GO:0065007;GO:0048519;GO:0051259;GO:0090092;GO:0032501;GO:0007389;GO:0009987;GO:0050794;GO:0008150;GO:0009966;GO:0097485;GO:…	K17339	ATL	------	------	ENOG410XR6Z	U:Intracellular trafficking, secretion, and vesicular transport	PF02263.23	GBP	Guanylate-binding protein, N-terminal domain	cytoplasmic
Sin0022020.1	SLC27A6	0.4745	-1.0755	0.002906	down	yes	3012.279	6348.1366	6824.047363	5726.442383	6493.919922	3409.44873	3411.30249	2216.085693	BP:primary metabolic process;BP:biological_process;BP:lipid metabolic process;BP:metabolic process;BP:organic substance metabolic process	GO:0044238;GO:0008150;GO:0006629;GO:0008152;GO:0071704	K08749	SLC27A6, FATP6	dre03320	PPAR signaling pathway	ENOG410XQ8T	E:Amino acid transport and metabolism	PF00501.32;PF00857.24	AMP-binding;Isochorismatase	AMP-binding enzyme;Isochorismatase family	lysosomal
Sin0172320.1	POLR2B	0.4682	-1.0948	0.00556	down	yes	2977.1542	6358.6423	7333.494629	5282.868652	6459.563477	3195.51416	3125.746826	2610.20166	BP:primary metabolic process;BP:RNA biosynthetic process;BP:nucleobase-containing compound metabolic process;BP:metabolic process;BP:cellular biosynthetic process;BP:cellular nitrogen compound metabolic process;BP:nitrogen compound metabolic process;BP:organic cyclic compound biosynthetic process;BP:organic cyclic compound metabolic process;BP:organic substance biosynthetic process;BP:organic sub…	GO:0044238;GO:0032774;GO:0006139;GO:0008152;GO:0044249;GO:0034641;GO:0006807;GO:1901362;GO:1901360;GO:1901576;GO:0071704;GO:0006366;GO:0018130;GO:0009987;GO:0006725;GO:0009058;GO:0009059;GO:0008150;GO:0034654;GO:0044271;GO:0046483;GO:0016070;GO:0090304;GO:0044237;GO:0043170;GO:0006351;GO:0019438GO:0030880;GO:0055029;GO:1902494;GO:0061695;GO:1990234;GO:0032991;GO:0000428;GO:0005575;GO:0005665GO:00…	K03010	RPB2, POLR2B	dre03020;dre03420	RNA polymerase;Nucleotide excision repair	COG0085	K:Transcription	PF00562.32;PF04563.19;PF04561.18;PF04560.24;PF04566.17;PF04565.20;PF04567.21	RNA_pol_Rpb2_6;RNA_pol_Rpb2_1;RNA_pol_Rpb2_2;RNA_pol_Rpb2_7;RNA_pol_Rpb2_4;RNA_pol_Rpb2_3;RNA_pol_Rpb2_5	RNA polymerase Rpb2, domain 6;RNA polymerase beta subunit;RNA polymerase Rpb2, domain 2;RNA polymerase Rpb2, domain 7;RNA polymerase Rpb2, domain 4;RNA polymerase Rpb2, domain 3;RNA polymerase Rpb2, domain 5	cytoplasmic
Sin0086870.1	TLDC1	0.4061	-1.3001	0.0001298	down	yes	2692.7203	6629.9595	6511.390137	6282.558105	7095.930176	2928.689941	2619.169434	2530.301514	BP:signal transduction;BP:intracellular signal transduction;BP:regulation of biological process;BP:organic substance catabolic process;BP:lipid catabolic process;BP:organic substance metabolic process;BP:biological regulation;BP:lipid metabolic process;BP:cellular process;BP:regulation of cellular process;BP:biological_process;BP:metabolic process;BP:catabolic process;BP:primary metabolic process…	GO:0007165;GO:0035556;GO:0050789;GO:1901575;GO:0016042;GO:0071704;GO:0065007;GO:0006629;GO:0009987;GO:0050794;GO:0008150;GO:0008152;GO:0009056;GO:0044238GO:0110165;GO:0005575GO:0042578;GO:0003674;GO:0008081;GO:0016787;GO:0016788;GO:0003824;GO:0004435;GO:0004629;GO:0004620;GO:0016298	------	------	------	------	ENOG410XR8F	S:Function unknown	PF07534.20	TLD	TLD	cytoplasmic
Sin0018120.1	PCYT2	0.402	-1.3147	0.0005765	down	yes	2564.5445	6379.005	6481.322754	5768.180176	6887.512207	2783.851074	2746.698242	2163.084229	BP:glycerophospholipid metabolic process;BP:cellular biosynthetic process;BP:cellular lipid metabolic process;BP:organic substance biosynthetic process;BP:organic substance metabolic process;BP:phosphatidylethanolamine biosynthetic process;BP:phospholipid metabolic process;BP:lipid metabolic process;BP:glycerolipid biosynthetic process;BP:cellular process;BP:biosynthetic process;BP:biological_pro…	GO:0006650;GO:0044249;GO:0044255;GO:1901576;GO:0071704;GO:0006646;GO:0006644;GO:0006629;GO:0045017;GO:0009987;GO:0009058;GO:0008150;GO:0046337;GO:0008152;GO:0046486;GO:0090407;GO:0008610;GO:0044238;GO:0008654;GO:0044237;GO:0006796;GO:0006793;GO:0019637;GO:0046474GO:0003674;GO:0016740;GO:0004306;GO:0003824;GO:0016779;GO:0016772;GO:0070567	K00967	PCYT2	dre01100;dre00440;dre00564	Metabolic pathways;Phosphonate and phosphinate metabolism;Glycerophospholipid metabolism	COG0615	U:Intracellular trafficking, secretion, and vesicular transport	PF01467.30	CTP_transf_like	Cytidylyltransferase-like	cytoplasmic
Sin0058040.1		0.4563	-1.1319	0.03236	down	yes	2774.2196	6079.5138	7758.119141	6152.524902	4327.897461	2357.886719	3283.275391	2681.496582	CC:cytoplasm;CC:cellular_component;CC:cellular anatomical entity	GO:0005737;GO:0005575;GO:0110165	------	------	------	------	ENOG4111KW8	S:Function unknown	PF04300.17	FBA	F-box associated region	cytoplasmic
Sin0047710.1	ANP32A	0.3298	-1.6003	0.008253	down	yes	2165.7601	6567.6532	8093.493164	5013.347168	6596.119141	1922.993408	2487.203857	2087.083008	BP:biological_process;BP:regulation of apoptotic process;BP:regulation of programmed cell death;BP:regulation of cellular process;BP:regulation of biological process;BP:biological regulationCC:intracellular membrane-bounded organelle;CC:nucleus;CC:cellular_component;CC:intracellular organelle;CC:membrane-bounded organelle;CC:organelle;CC:cellular anatomical entityMF:histone binding;MF:molecular_f…	GO:0008150;GO:0042981;GO:0043067;GO:0050794;GO:0050789;GO:0065007GO:0043231;GO:0005634;GO:0005575;GO:0043229;GO:0043227;GO:0043226;GO:0110165GO:0042393;GO:0003674;GO:0005488;GO:0005515	K18647	ANP32B	------	------	ENOG4111HZT	S:Function unknown	PF12799.11;PF14580.10;PF13855.10;PF13516.10	LRR_4;LRR_9;LRR_8;LRR_6	Leucine Rich repeats;Leucine-rich repeat;Leucine rich repeat;Leucine Rich repeat	cytoplasmic
Sin0160330.1	GST	0.2214	-2.1753	0.004258	down	yes	1568.1073	7082.509	7141.75293	7891.752441	6214.021484	667.0838013	3180.567383	856.6708374	MF:transferase activity, transferring alkyl or ary;MF:transferase activity;MF:glutathione transferase activity;MF:molecular_function;MF:catalytic activity	GO:0016765;GO:0016740;GO:0004364;GO:0003674;GO:0003824	K00799	GST, gst	dre00480;dre01100;dre00980;dre00982;dre00983	Glutathione metabolism;Metabolic pathways;Metabolism of xenobiotics by cytochrome P450;Drug metabolism - cytochrome P450;Drug metabolism - other enzymes	ENOG410Y9SU;ENOG4111VAU	O:Posttranslational modification, protein turnover, chaperones;	PF02798.24;PF14497.10;PF00043.29	GST_N;GST_C_3;GST_C	Glutathione S-transferase, N-terminal domain;Glutathione S-transferase, C-terminal domain;Glutathione S-transferase, C-terminal domain	cytoplasmic
Sin0047790.1	MTAP	0.4607	-1.1181	0.0007056	down	yes	2720.6361	5905.6654	6268.722656	5388.879883	6059.393555	2584.06543	3131.142334	2446.700684	BP:nucleoside biosynthetic process;BP:nucleoside salvage;BP:L-methionine salvage;BP:carboxylic acid metabolic process;BP:L-methionine biosynthetic process;BP:cellular biosynthetic process;BP:nitrogen compound metabolic process;BP:aspartate family amino acid biosynthetic process;BP:small molecule metabolic process;BP:small molecule biosynthetic process;BP:carbohydrate derivative biosynthetic proce…	GO:0009163;GO:0043174;GO:0071267;GO:0019752;GO:0071265;GO:0044249;GO:0006807;GO:0009067;GO:0044281;GO:0044283;GO:1901137;GO:0072521;GO:0072522;GO:1901360;GO:1901576;GO:0019509;GO:0042451;GO:1901362;GO:0006520;GO:0018130;GO:0071704;GO:0042455;GO:0043102;GO:0042278;GO:0043101;GO:1901605;GO:0006166;GO:0009119;GO:0000096;GO:0044238;GO:0000097;GO:0009987;GO:0006725;GO:1901659;GO:0009058;GO:0008150;GO:…	K00772	mtaP, MTAP	dre01100;dre00270	Metabolic pathways;Cysteine and methionine metabolism	COG0005	U:Intracellular trafficking, secretion, and vesicular transport	PF01048.24	PNP_UDP_1	Phosphorylase superfamily	cytoplasmic
Sin0096070.1	AGFG1	0.3288	-1.6047	0.000776	down	yes	2110.804	6418.8608	6705.032715	5568.161133	6983.388672	2467.846436	1914.657837	1949.907837	------	------	K15044	AGFG1	------	------	ENOG410XS28;COG5347	J:Translation, ribosomal structure and biogenesis;	PF01412.22	ArfGap	Putative GTPase activating protein for Arf	cytoplasmic
Sin0154280.1	NPC2	0.2487	-2.0075	0.007326	down	yes	1695.8349	6818.7306	7772.027344	7875.335449	4808.829102	1510.119507	2016.144897	1561.240356	BP:embryonic morphogenesis;BP:embryonic organ morphogenesis;BP:sterol transport;BP:lipid transport;BP:epithelium development;BP:animal organ morphogenesis;BP:behavior;BP:cholesterol transport;BP:metabolic process;BP:ensheathment of neurons;BP:anatomical structure morphogenesis;BP:organic cyclic compound metabolic process;BP:central nervous system development;BP:cholesterol metabolic process;BP:my…	GO:0048598;GO:0048562;GO:0015918;GO:0006869;GO:0060429;GO:0009887;GO:0007610;GO:0030301;GO:0008152;GO:0007272;GO:0009653;GO:1901360;GO:0007417;GO:0008203;GO:0042552;GO:1901615;GO:0071704;GO:0015850;GO:0006066;GO:0071599;GO:0048513;GO:0007423;GO:0006810;GO:0071702;GO:0016125;GO:0051641;GO:0044281;GO:0032502;GO:0048570;GO:0032501;GO:0006629;GO:0044238;GO:0008015;GO:0032365;GO:0009987;GO:0006952;GO:…	K13443	NPC2	dre04142	Lysosome	ENOG4111Q8S	S:Function unknown	PF02221.19	E1_DerP2_DerF2	ML domain	extracellular
Sin0031380.1	ACO1	0.3404	-1.5547	0.01975	down	yes	2097.1902	6160.8901	5533.936523	5019.800781	7928.933105	1670.740723	3287.692627	1333.137329	BP:carboxylic acid metabolic process;BP:tricarboxylic acid cycle;BP:nitrogen compound metabolic process;BP:tricarboxylic acid metabolic process;BP:organic substance metabolic process;BP:small molecule metabolic process;BP:cellular process;BP:biological_process;BP:metabolic process;BP:oxoacid metabolic process;BP:primary metabolic process;BP:organic acid metabolic process;BP:cellular metabolic pro…	GO:0019752;GO:0006099;GO:0006807;GO:0072350;GO:0071704;GO:0044281;GO:0009987;GO:0008150;GO:0008152;GO:0043436;GO:0044238;GO:0006082;GO:0044237;GO:0006101GO:0043227;GO:0005737;GO:0005739;GO:0043226;GO:0110165;GO:0043231;GO:0043229;GO:0005575;GO:0005829GO:0047780;GO:0003674;GO:0005488;GO:0003676;GO:1901363;GO:0043169;GO:0051540;GO:0016829;GO:0046872;GO:0030350;GO:0016836;GO:0051539;GO:0051538;GO:00…	K01681	ACO, acnA	dre01100;dre00630;dre01230;dre01200;dre01210;dre00020	Metabolic pathways;Glyoxylate and dicarboxylate metabolism;Biosynthesis of amino acids;Carbon metabolism;2-Oxocarboxylic acid metabolism;Citrate cycl	COG1048	S:Function unknown	PF00330.24;PF00694.23	Aconitase;Aconitase_C	Aconitase family;Aconitase C-terminal domain	cytoplasmic
Sin0077860.1	STAM2	0.4222	-1.244	0.02297	down	yes	2428.235	5750.7334	7024.028809	6220.283203	4007.888184	2642.327637	2010.788086	2631.589355	BP:protein localization;BP:cellular macromolecule localization;BP:nitrogen compound transport;BP:organic substance transport;BP:macromolecule localization;BP:cellular process;BP:transport;BP:establishment of protein localization;BP:biological_process;BP:establishment of localization;BP:localization;BP:cellular localization;BP:protein transportCC:endosome membrane;CC:membrane;CC:organelle membrane…	GO:0008104;GO:0070727;GO:0071705;GO:0071702;GO:0033036;GO:0009987;GO:0006810;GO:0045184;GO:0008150;GO:0051234;GO:0051179;GO:0051641;GO:0015031GO:0010008;GO:0016020;GO:0031090;GO:0031901;GO:0098588;GO:0030659;GO:0012506;GO:0005575;GO:0110165GO:0003674;GO:0005488;GO:0005543;GO:0008289;GO:0035091;GO:0032182;GO:0043130;GO:0005515	K04705	STAM	dre04144	Endocytosis	ENOG410XTSY	U:Intracellular trafficking, secretion, and vesicular transport	PF00018.32;PF14604.10;PF00790.23;PF07653.21	SH3_1;SH3_9;VHS;SH3_2	SH3 domain;Variant SH3 domain;VHS domain;Variant SH3 domain	cytoplasmic
Sin0077060.1	NSNH	0.3496	-1.5162	0.02894	down	yes	2100.5154	6008.2048	6929.19873	5323.72168	5771.693848	4026.77832	333.2920532	1941.475708	------	------	------	------	------	------	COG1957	F:Nucleotide transport and metabolism	PF01156.23	IU_nuc_hydro	Inosine-uridine preferring nucleoside hydrolase	cytoplasmic
Sin0048160.1	UBE2K	0.487	-1.038	0.007844	down	yes	2620.3919	5381.0978	6412.105469	4552.749512	5178.438477	2491.493164	2508.074951	2861.607666	BP:nitrogen compound metabolic process;BP:modification-dependent macromolecule catabolic process;BP:organic substance catabolic process;BP:proteasome-mediated ubiquitin-dependent protein catabolic process;BP:organic substance metabolic process;BP:proteolysis;BP:primary metabolic process;BP:modification-dependent protein catabolic process;BP:biological_process;BP:protein catabolic process;BP:metab…	GO:0006807;GO:0043632;GO:1901575;GO:0043161;GO:0071704;GO:0006508;GO:0044238;GO:0019941;GO:0008150;GO:0030163;GO:0008152;GO:0009056;GO:0009057;GO:1901565;GO:0051603;GO:1901564;GO:0019538;GO:0010498;GO:0043170;GO:0006511GO:0043229;GO:0043227;GO:0043226;GO:0005634;GO:0110165;GO:0043231;GO:0005575GO:0061650;GO:0035639;GO:1901363;GO:0003674;GO:0004842;GO:0003676;GO:0003677;GO:0000166;GO:1901265;GO:00…	K04649	UBE2K, HIP2, UBC1	dre04120	Ubiquitin mediated proteolysis	COG5078	S:Function unknown	PF00179.30;PF00627.35	UQ_con;UBA	Ubiquitin-conjugating enzyme;UBA/TS-N domain	nuclear
Sin0106290.1	PSMF1	0.3275	-1.6104	0.004521	down	yes	1958.3375	5979.3545	7289.51123	5387.442871	5261.109375	1893.195435	2403.157959	1578.659058	BP:regulation of metabolic process;BP:nitrogen compound metabolic process;BP:modification-dependent macromolecule catabolic process;BP:regulation of biological process;BP:organic substance catabolic process;BP:proteasome-mediated ubiquitin-dependent protein catabolic process;BP:organic substance metabolic process;BP:biological regulation;BP:proteolysis;BP:primary metabolic process;BP:modification…	GO:0019222;GO:0006807;GO:0043632;GO:0050789;GO:1901575;GO:0043161;GO:0071704;GO:0065007;GO:0006508;GO:0044238;GO:0019941;GO:0008150;GO:0030163;GO:0008152;GO:0009056;GO:0009057;GO:0051603;GO:1901564;GO:1901565;GO:0019538;GO:0010498;GO:0043170;GO:0006511GO:0032991;GO:0043227;GO:0005783;GO:0043226;GO:0110165;GO:1902494;GO:1905368;GO:1905369;GO:0000502;GO:0043231;GO:0043229;GO:0005575GO:0004866;GO:00…	K06700	PSMF1	dre03050	Proteasome	ENOG4111GK4	O:Posttranslational modification, protein turnover, chaperones	PF11566.12;PF08577.15	PI31_Prot_N;PI31_Prot_C	PI31 proteasome regulator N-terminal;PI31 proteasome regulator	ER
Sin0112080.1	NUDC	0.421	-1.2481	0.02753	down	yes	2325.9388	5524.3195	7284.559082	4146.907715	5141.491699	2564.275391	2444.854004	1968.68689	BP:cellular component assembly;BP:protein folding;BP:cell projection organization;BP:cell projection assembly;BP:specification of symmetry;BP:cell division;BP:plasma membrane bounded cell projection organization;BP:cellular component organization or biogenesis;BP:plasma membrane bounded cell projection assembly;BP:pattern specification process;BP:determination of left/right symmetry;BP:cellular c…	GO:0022607;GO:0006457;GO:0030030;GO:0030031;GO:0009799;GO:0051301;GO:0120036;GO:0071840;GO:0120031;GO:0007389;GO:0007368;GO:0016043;GO:0007049;GO:0061371;GO:0032501;GO:0060271;GO:0008283;GO:0009987;GO:0008150;GO:0070925;GO:0006996;GO:0009855;GO:0044782GO:0099513;GO:0043229;GO:0043228;GO:0099512;GO:0005874;GO:0043226;GO:0005737;GO:0005819;GO:0099080;GO:0110165;GO:0043232;GO:0030496;GO:0005575;GO:0…	K25866	NUDC	------	------	ENOG410XQVU	S:Function unknown	PF04969.20;PF16273.9	CS;NuDC	CS domain;Nuclear distribution C domain	cytoplasmic
Sin0043440.1	PGAM1	0.457	-1.1297	0.01195	down	yes	2454.4767	5371.4237	6523.551758	5161.352051	4429.367188	2472.533691	2898.984619	1991.911743	BP:carboxylic acid metabolic process;BP:small molecule metabolic process;BP:generation of precursor metabolites and energy;BP:pyruvate metabolic process;BP:glycolytic process;BP:organic substance catabolic process;BP:organic substance metabolic process;BP:cellular process;BP:monocarboxylic acid metabolic process;BP:biological_process;BP:metabolic process;BP:oxoacid metabolic process;BP:catabolic …	GO:0019752;GO:0044281;GO:0006091;GO:0006090;GO:0006096;GO:1901575;GO:0071704;GO:0009987;GO:0032787;GO:0008150;GO:0008152;GO:0043436;GO:0009056;GO:0044238;GO:0005975;GO:0006082;GO:0016052;GO:0044237GO:0003674;GO:0016868;GO:0016866;GO:0004082;GO:0004619;GO:0016787;GO:0003824;GO:0016853;GO:0046538	K01834	PGAM, gpmA	dre01200;dre00260;dre00010;dre01100;dre01230	Carbon metabolism;Glycine, serine and threonine metabolism;Glycolysis / Gluconeogenesis;Metabolic pathways;Biosynthesis of amino acids	COG0588	G:Carbohydrate transport and metabolism	PF00300.26	His_Phos_1	Histidine phosphatase superfamily	cytoplasmic
Sin0087640.1	CES3	0.203	-2.3004	0.002442	down	yes	1314.2369	6473.6307	6400.059082	7810.632813	5210.200195	1147.284912	1503.309814	1292.115845	MF:hydrolase activity;MF:molecular_function;MF:catalytic activity	GO:0016787;GO:0003674;GO:0003824	K15743	CES3_5	------	------	COG2272	T:Signal transduction mechanisms	PF00135.32;PF20434.2;PF07859.17	COesterase;BD-FAE;Abhydrolase_3	Carboxylesterase family;BD-FAE;alpha/beta hydrolase fold	extracellular
Sin0146400.1	EFHD2	0.4388	-1.1884	0.004357	down	yes	2359.9901	5378.59	4919.421875	4846.912598	6369.435547	2644.611816	2116.000244	2319.358154	MF:cation binding;MF:ion binding;MF:molecular_function;MF:binding;MF:metal ion binding;MF:calcium ion binding	GO:0043169;GO:0043167;GO:0003674;GO:0005488;GO:0046872;GO:0005509	K23922	EFHD2	------	------	ENOG4111JG9;COG5162	S:Function unknown;K:Transcription	PF03540.17;PF21008.1;PF13499.10;PF00036.36;PF13405.10;PF13833.10	TFIID_30kDa;AIF-1;EF-hand_7;EF-hand_1;EF-hand_6;EF-hand_8	Transcription initiation factor TFIID 23-30kDa subunit;Allograft inflammatory factor 1;EF-hand domain pair;EF hand;EF-hand domain;EF-hand domain pair	cytoplasmic
Sin0110340.1		0.1421	-2.815	0.0003849	down	yes	960.2433	6757.8882	5756.228516	7083.929199	7433.506836	1112.91333	713.0292358	1054.787354	------	------	------	------	------	------	------	------	------	------	------	extracellular
Sin0182760.1	OAT	0.4881	-1.0348	0.02518	down	yes	2525.8209	5174.5806	6265.226563	4047.242432	5211.272949	1960.147217	3318.121582	2299.193848	BP:arginine catabolic process to proline;BP:small molecule catabolic process;BP:dicarboxylic acid metabolic process;BP:small molecule biosynthetic process;BP:carboxylic acid metabolic process;BP:cellular amino acid catabolic process;BP:arginine catabolic process to proline via ornithine;BP:nitrogen compound metabolic process;BP:small molecule metabolic process;BP:glutamine family amino acid catab…	GO:0019493;GO:0044282;GO:0043648;GO:0044283;GO:0019752;GO:0009063;GO:0010121;GO:0006807;GO:0044281;GO:0009065;GO:0009064;GO:0055129;GO:1901362;GO:1901360;GO:1901576;GO:1901575;GO:0006561;GO:0006560;GO:0043603;GO:0006520;GO:0006527;GO:0006525;GO:0071704;GO:0019544;GO:1901566;GO:1901605;GO:1901606;GO:0008652;GO:0009987;GO:0009058;GO:0008150;GO:0008152;GO:0009084;GO:0043436;GO:0009056;GO:0044248;GO:…	K00819	rocD, OAT	dre01100;dre00330	Metabolic pathways;Arginine and proline metabolism	COG4992	E:Amino acid transport and metabolism	PF00202.25	Aminotran_3	Aminotransferase class-III	cytoplasmic
Sin0021370.1	PPP1R2	0.3854	-1.3756	0.01792	down	yes	2134.8433	5539.1479	7143.911621	4901.680176	4571.852051	2493.626709	1444.753784	2466.149414	BP:regulation of signal transduction;BP:regulation of response to stimulus;BP:regulation of cellular process;BP:biological regulation;BP:regulation of signaling;BP:biological_process;BP:regulation of cell communication;BP:regulation of biological processMF:enzyme regulator activity;MF:molecular_function;MF:phosphatase inhibitor activity;MF:enzyme inhibitor activity;MF:phosphatase regulator activi…	GO:0009966;GO:0048583;GO:0050794;GO:0065007;GO:0023051;GO:0008150;GO:0010646;GO:0050789GO:0030234;GO:0003674;GO:0019212;GO:0004857;GO:0019208;GO:0098772;GO:0019888;GO:0004864	K16833	PPP1R2, IPP2	------	------	ENOG4111SYV	T:Signal transduction mechanisms	PF04979.18	IPP-2	Protein phosphatase inhibitor 2	cytoplasmic
Sin0211800.1	CPNE1	2.442	1.2881	0.008386	up	yes	5421.4239	2220.0899	1437.34137	3030.371094	2192.557373	4499.948389	5683.655762	6080.66748	MF:molecular_function;MF:phospholipid binding;MF:calcium-dependent phospholipid binding;MF:lipid binding;MF:binding	GO:0003674;GO:0005543;GO:0005544;GO:0008289;GO:0005488	K24524	CPNE1_2_3	------	------	ENOG410XPC8	S:Function unknown	PF07002.20;PF00168.34	Copine;C2	Copine;C2 domain	mitochondrial
Sin0106850.1	PLTP	0.3681	-1.4418	0.03495	down	yes	2025.158	5501.8545	3470.65332	7209.501465	5825.408691	1769.974121	2403.852295	1901.647705	CC:extracellular space;CC:cellular_component;CC:cellular anatomical entityMF:lipid binding;MF:molecular_function;MF:binding	GO:0005615;GO:0005575;GO:0110165GO:0008289;GO:0003674;GO:0005488	K08761	PLTP	dre03320	PPAR signaling pathway	ENOG410Z88E	S:Function unknown	PF02886.21;PF01273.29	LBP_BPI_CETP_C;LBP_BPI_CETP	LBP / BPI / CETP family, C-terminal domain;LBP / BPI / CETP family, N-terminal domain	extracellular
Sin0170300.1	MCTS1	0.4829	-1.0502	0.02245	down	yes	2426.5077	5024.3999	5560.427246	3739.429688	5773.342773	2453.552246	1866.324585	2959.64624	BP:macromolecular complex assembly;BP:ribonucleoprotein complex subunit organization;BP:cellular component assembly;BP:cell cycle;BP:macromolecular complex subunit organization;BP:cellular process;BP:cellular component organization;BP:ribonucleoprotein complex assembly;BP:biological_process;BP:cellular component organization or biogenesis;BP:formation of translation preinitiation complexCC:cytopl…	GO:0065003;GO:0071826;GO:0022607;GO:0007049;GO:0043933;GO:0009987;GO:0016043;GO:0022618;GO:0008150;GO:0071840;GO:0001731GO:0005737;GO:0005575;GO:0110165GO:0097159;GO:0003674;GO:0003676;GO:0005488;GO:1901363;GO:0003723	K07575	MCTS, TMA20	------	------	COG2016	J:Translation, ribosomal structure and biogenesis	PF17832.5;PF01472.24	Pre-PUA;PUA	Pre-PUA-like domain;PUA domain	cytoplasmic
Sin0171850.1	PPID	0.4676	-1.0967	0.005727	down	yes	2358.3093	5043.4025	5137.233398	5715.888184	4277.085938	2645.092041	1816.915649	2612.920166	BP:protein folding;BP:cellular process;BP:biological_processMF:isomerase activity;MF:catalytic activity, acting on a protein;MF:cis-trans isomerase activity;MF:catalytic activity;MF:peptidyl-prolyl cis-trans isomerase activity;MF:molecular_function	GO:0006457;GO:0009987;GO:0008150GO:0016853;GO:0140096;GO:0016859;GO:0003824;GO:0003755;GO:0003674	K05864	PPID, CYPD	dre04218;dre04217	Cellular senescence;Necroptosis	COG0652	I:Lipid transport and metabolism	PF00160.25;PF00515.32;PF07719.21	Pro_isomerase;TPR_1;TPR_2	Cyclophilin type peptidyl-prolyl cis-trans isomerase/CLD;Tetratricopeptide repeat;Tetratricopeptide repeat	cytoplasmic
Sin0041820.1	DNM2	0.4962	-1.011	0.005364	down	yes	2453.2711	4944.1423	5842.152344	4605.648926	4384.625488	2437.432617	2441.631836	2480.748779	BP:transport;BP:cellular process;BP:biological_process;BP:establishment of localization;BP:localization;BP:endocytosis;BP:vesicle-mediated transport;BP:import into cellCC:supramolecular fiber;CC:polymeric cytoskeletal fiber;CC:microtubule;CC:cytoplasm;CC:supramolecular complex;CC:supramolecular polymer;CC:cellular anatomical entity;CC:cellular_componentMF:purine ribonucleoside triphosphate bindin…	GO:0006810;GO:0009987;GO:0008150;GO:0051234;GO:0051179;GO:0006897;GO:0016192;GO:0098657GO:0099512;GO:0099513;GO:0005874;GO:0005737;GO:0099080;GO:0099081;GO:0110165;GO:0005575GO:0035639;GO:0003674;GO:0005488;GO:0019001;GO:1901363;GO:1901265;GO:0000166;GO:0032561;GO:0017076;GO:0005525;GO:0016787;GO:0003924;GO:0017111;GO:0036094;GO:0003824;GO:0016818;GO:0043167;GO:0097367;GO:0097159;GO:0016817;GO:00…	K23484	DNM2	dre04144;dre05132	Endocytosis;Salmonella infection	COG0699	O:Posttranslational modification, protein turnover, chaperones	PF01031.24;PF00350.27;PF02212.22;PF00169.33	Dynamin_M;Dynamin_N;GED;PH	Dynamin central region;Dynamin family;Dynamin GTPase effector domain;PH domain	cytoplasmic
Sin0129200.1	SERPINB1	0.3859	-1.3737	0.03445	down	yes	2049.7455	5311.9195	7127.652344	5228.608887	3579.497314	1806.020142	2044.609619	2298.606689	CC:cellular_component;CC:cellular anatomical entity;CC:extracellular spaceMF:endopeptidase inhibitor activity;MF:endopeptidase regulator activity;MF:peptidase regulator activity;MF:molecular_function;MF:peptidase inhibitor activity;MF:serine-type endopeptidase inhibitor activity;MF:enzyme inhibitor activity;MF:molecular function regulator;MF:enzyme regulator activity	GO:0005575;GO:0110165;GO:0005615GO:0004866;GO:0061135;GO:0061134;GO:0003674;GO:0030414;GO:0004867;GO:0004857;GO:0098772;GO:0030234	K23425	SERPINB1	------	------	COG4826	O:Posttranslational modification, protein turnover, chaperones	PF00079.24;PF07037.15	Serpin;YfeC-like	Serpin;Transcription regulator YfeC-like	cytoplasmic
Sin0200550.1	ATG7	0.4672	-1.0979	0.001497	down	yes	2336.2944	5001.1579	5060.35498	4468.213379	5474.905273	2101.612549	2694.041016	2213.229492	BP:protein localization;BP:cellular catabolic process;BP:cellular localization;BP:cellular macromolecule localization;BP:nitrogen compound transport;BP:organic substance transport;BP:macromolecule localization;BP:transport;BP:autophagy;BP:cellular process;BP:establishment of protein localization;BP:biological_process;BP:metabolic process;BP:establishment of localization;BP:catabolic process;BP:lo…	GO:0008104;GO:0044248;GO:0051641;GO:0070727;GO:0071705;GO:0071702;GO:0033036;GO:0006810;GO:0006914;GO:0009987;GO:0045184;GO:0008150;GO:0008152;GO:0051234;GO:0009056;GO:0051179;GO:0044237;GO:0015031;GO:0061919GO:0110165;GO:0000407;GO:0005575GO:0003674;GO:0016874;GO:0008641;GO:0140096;GO:0003824;GO:0016877	K08337	ATG7	dre04140;dre04216;dre04136	Autophagy - animal;Ferroptosis;Autophagy - other	COG0476	H:Coenzyme transport and metabolism	PF16420.9;PF00899.25	ATG7_N;ThiF	Ubiquitin-like modifier-activating enzyme ATG7 N-terminus;ThiF family	cytoplasmic
Sin0115830.1	UBE2M	0.3802	-1.3952	0.0007527	down	yes	2001.0533	5262.7471	5605.823242	5532.006836	4650.411133	2282.004395	2032.380005	1688.775513	MF:anion binding;MF:carbohydrate derivative binding;MF:adenyl nucleotide binding;MF:purine ribonucleoside triphosphate binding;MF:organic cyclic compound binding;MF:ribonucleotide binding;MF:nucleotide binding;MF:small molecule binding;MF:catalytic activity;MF:transferase activity;MF:molecular_function;MF:nucleoside phosphate binding;MF:purine nucleotide binding;MF:purine ribonucleotide binding;M…	GO:0043168;GO:0097367;GO:0030554;GO:0035639;GO:0097159;GO:0032553;GO:0000166;GO:0036094;GO:0003824;GO:0016740;GO:0003674;GO:1901265;GO:0017076;GO:0032555;GO:0032559;GO:0043167;GO:1901363;GO:0005524;GO:0005488	------	------	------	------	ENOG410XS81	O:Posttranslational modification, protein turnover, chaperones	PF00179.30	UQ_con	Ubiquitin-conjugating enzyme	cytoplasmic
Sin0068570.1	AHSG	0.2491	-2.0052	0.009997	down	yes	1438.4736	5775.0018	4183.003418	7275.297363	5866.70459	937.7456055	1964.539429	1413.13562	CC:membrane;CC:extracellular space;CC:cellular_component;CC:cellular anatomical entityMF:endopeptidase inhibitor activity;MF:endopeptidase regulator activity;MF:peptidase regulator activity;MF:molecular_function;MF:peptidase inhibitor activity;MF:cysteine-type endopeptidase inhibitor activity;MF:enzyme inhibitor activity;MF:molecular function regulator;MF:enzyme regulator activity	GO:0016020;GO:0005615;GO:0005575;GO:0110165GO:0004866;GO:0061135;GO:0061134;GO:0003674;GO:0030414;GO:0004869;GO:0004857;GO:0098772;GO:0030234	K23409	AHSG, FETUA	------	------	ENOG4111RIP	O:Posttranslational modification, protein turnover, chaperones	PF00031.25	Cystatin	Cystatin domain	extracellular
Sin0201290.1	CSE1L	0.3918	-1.3518	0.0101	down	yes	2018.9084	5153.1073	6061.780762	5556.793945	3840.747314	2247.017578	1965.919922	1843.787842	BP:protein localization;BP:cellular macromolecule localization;BP:intracellular protein transport;BP:nitrogen compound transport;BP:organic substance transport;BP:macromolecule localization;BP:transport;BP:cellular process;BP:establishment of protein localization;BP:biological_process;BP:establishment of localization in cell;BP:establishment of localization;BP:localization;BP:cellular localizatio…	GO:0008104;GO:0070727;GO:0006886;GO:0071705;GO:0071702;GO:0033036;GO:0006810;GO:0009987;GO:0045184;GO:0008150;GO:0051649;GO:0051234;GO:0051179;GO:0051641;GO:0046907;GO:0015031GO:0005737;GO:0110165;GO:0005575GO:0019899;GO:0031267;GO:0051020;GO:0003674;GO:0005488;GO:0005515	K18423	CSE1, CAS, XPO2	dre05132;dre03013	Salmonella infection;Nucleocytoplasmic transport	COG5657	O:Posttranslational modification, protein turnover, chaperones	PF03378.19;PF08506.14;PF03810.23	CAS_CSE1;Cse1;IBN_N	CAS/CSE protein, C-terminus;Cse1;Importin-beta N-terminal domain	cytoplasmic
Sin0161970.1	FAM135A	0.4317	-1.2119	0.0001342	down	yes	2132.2347	4939.5462	5154.187988	4687.341309	4977.109375	2400.626953	1934.537354	2061.539795	------	------	------	------	------	------	ENOG410XQFK	S:Function unknown	PF05057.18;PF12394.12;PF02089.19	DUF676;DUF3657;Palm_thioest	Putative serine esterase;Protein FAM135;Palmitoyl protein thioesterase	cytoplasmic
Sin0022610.1	GALT	0.4179	-1.2588	0.005834	down	yes	2059.5516	4928.306	4123.893555	5457.84082	5203.183594	2021.204712	2675.168945	1482.281006	BP:hexose catabolic process;BP:monosaccharide catabolic process;BP:galactose catabolic process via UDP-galactose;BP:small molecule metabolic process;BP:small molecule catabolic process;BP:galactose catabolic process;BP:organic substance catabolic process;BP:organic substance metabolic process;BP:galactose metabolic process;BP:hexose metabolic process;BP:biological_process;BP:metabolic process;BP:…	GO:0019320;GO:0046365;GO:0033499;GO:0044281;GO:0044282;GO:0019388;GO:1901575;GO:0071704;GO:0006012;GO:0019318;GO:0008150;GO:0008152;GO:0009056;GO:0044238;GO:0005975;GO:0005996;GO:0016052GO:0005737;GO:0110165;GO:0005575GO:0005488;GO:0008108;GO:0003674;GO:0043169;GO:0046914;GO:0043167;GO:0016740;GO:0046872;GO:0003824;GO:0016779;GO:0016772;GO:0070569;GO:0008270	K00965	galT, GALT	dre01100;dre00052;dre00520;dre01250	Metabolic pathways;Galactose metabolism;Amino sugar and nucleotide sugar metabolism;Biosynthesis of nucleotide sugars	COG1085	G:Carbohydrate transport and metabolism	PF02744.21;PF01087.26	GalP_UDP_tr_C;GalP_UDP_transf	Galactose-1-phosphate uridyl transferase, C-terminal domain;Galactose-1-phosphate uridyl transferase, N-terminal domain	cytoplasmic
Sin0207060.1	SRSF7	0.3681	-1.4418	0.0475	down	yes	1875.8654	5096.1283	6452.142578	2833.791016	6002.451172	1858.711304	1821.331299	1947.553589	MF:cation binding;MF:transition metal ion binding;MF:organic cyclic compound binding;MF:zinc ion binding;MF:ion binding;MF:molecular_function;MF:binding;MF:nucleic acid binding;MF:metal ion binding;MF:heterocyclic compound binding;MF:RNA binding	GO:0043169;GO:0046914;GO:0097159;GO:0008270;GO:0043167;GO:0003674;GO:0005488;GO:0003676;GO:0046872;GO:1901363;GO:0003723	K12896	SRSF7, SFRS7	dre03040;dre05168	Spliceosome;Herpes simplex virus 1 infection	ENOG4111N8Y	S:Function unknown	PF00076.26	RRM_1	RNA recognition motif	cytoplasmic
Sin0021830.1	RBBP9	0.4918	-1.0239	0.02273	down	yes	2271.6652	4619.4525	5540.820313	4173.231934	4144.305176	2140.575195	3127.887695	1546.532715	MF:hydrolase activity;MF:molecular_function;MF:catalytic activity	GO:0016787;GO:0003674;GO:0003824	K07002	RBBP9	------	------	ENOG411109T	S:Function unknown	PF06821.17	Ser_hydrolase	Serine hydrolase	cytoplasmic
Sin0131370.1	REPS1	0.4995	-1.0014	0.0001311	down	yes	2290.6973	4586.3203	4883.88623	4493.005371	4382.069336	2231.821289	2374.661133	2265.609619	MF:cation binding;MF:ion binding;MF:molecular_function;MF:binding;MF:metal ion binding;MF:calcium ion binding	GO:0043169;GO:0043167;GO:0003674;GO:0005488;GO:0046872;GO:0005509	K20068	REPS	------	------	ENOG410ZSYS	S:Function unknown	PF12763.11	EF-hand_4	Cytoskeletal-regulatory complex EF hand	cytoplasmic
Sin0072030.1		0.2365	-2.0801	0.007185	down	yes	1302.0837	5505.675	5920.120117	3962.375977	6634.528809	1760.056519	1073.575439	1072.619141	BP:cell-substrate adhesion;BP:cellular process;BP:cell-matrix adhesion;BP:biological_process;BP:cell adhesionCC:cellular_component;CC:extracellular region;CC:cellular anatomical entityMF:cation binding;MF:ion binding;MF:calcium ion binding;MF:molecular_function;MF:metal ion binding;MF:binding	GO:0031589;GO:0009987;GO:0007160;GO:0008150;GO:0007155GO:0005575;GO:0005576;GO:0110165GO:0043169;GO:0043167;GO:0005509;GO:0003674;GO:0046872;GO:0005488	------	------	------	------	ENOG4112CW8	S:Function unknown	PF00811.22	Ependymin	Ependymin	extracellular
Sin0103040.1	NSNH	0.3107	-1.6864	0.02826	down	yes	1610.3121	5182.6371	5681.255859	3209.052979	6657.602539	1413.007813	2154.98584	1262.942505	BP:nucleobase-containing compound metabolic process;BP:organonitrogen compound metabolic process;BP:primary metabolic process;BP:cellular process;BP:cellular aromatic compound metabolic process;BP:cellular metabolic process;BP:organic substance metabolic process;BP:cellular nitrogen compound metabolic process;BP:nitrogen compound metabolic process;BP:biological_process;BP:metabolic process;BP:org…	GO:0006139;GO:1901564;GO:0044238;GO:0009987;GO:0006725;GO:0044237;GO:0071704;GO:0034641;GO:0006807;GO:0008150;GO:0008152;GO:1901360;GO:0046483GO:0003674;GO:0016799;GO:0016787;GO:0016798;GO:0003824	------	------	------	------	COG1957	F:Nucleotide transport and metabolism	PF01156.23	IU_nuc_hydro	Inosine-uridine preferring nucleoside hydrolase	plasma membrane
Sin0196960.1	PURA	0.4763	-1.0701	0.0007384	down	yes	2175.8552	4568.5207	4610.479004	4160.705078	4934.37793	1977.331421	2406.630127	2143.604004	BP:nucleoside monophosphate biosynthetic process;BP:ribonucleotide biosynthetic process;BP:ribonucleoside monophosphate metabolic process;BP:purine nucleoside monophosphate biosynthetic process;BP:cellular biosynthetic process;BP:cellular nitrogen compound metabolic process;BP:nucleotide biosynthetic process;BP:purine-containing compound metabolic process;BP:purine nucleotide metabolic process;BP…	GO:0009124;GO:0009260;GO:0009161;GO:0009127;GO:0044249;GO:0034641;GO:0009165;GO:0072521;GO:0006163;GO:0072522;GO:1901362;GO:0009259;GO:0009168;GO:0044208;GO:0090407;GO:0071704;GO:1901360;GO:0018130;GO:0009987;GO:0009167;GO:0019693;GO:0006139;GO:0009156;GO:0006793;GO:0006725;GO:0009152;GO:0046033;GO:0009150;GO:0009058;GO:0009117;GO:0008152;GO:0019438;GO:0034654;GO:0044271;GO:0055086;GO:0046483;GO:…	K01939	purA, ADSS	dre00250;dre00230;dre01100;dre01240;dre01232	Alanine, aspartate and glutamate metabolism;Purine metabolism;Metabolic pathways;Biosynthesis of cofactors;Nucleotide metabolism	COG0104	F:Nucleotide transport and metabolism	PF00709.25	Adenylsucc_synt	Adenylosuccinate synthetase	cytoplasmic
Sin0066830.1	DUSP22B	0.4998	-1.0006	0.02517	down	yes	2239.2411	4479.8402	5109.075684	4439.937988	3890.506836	2059.556641	3246.268066	1411.89856	BP:dephosphorylation;BP:cellular process;BP:cellular metabolic process;BP:phosphate-containing compound metabolic process;BP:biological_process;BP:metabolic process;BP:phosphorus metabolic processMF:hydrolase activity;MF:phosphatase activity;MF:protein tyrosine/serine/threonine phosphatase activity;MF:hydrolase activity, acting on ester bonds;MF:catalytic activity, acting on a protein;MF:phosphor…	GO:0016311;GO:0009987;GO:0044237;GO:0006796;GO:0008150;GO:0008152;GO:0006793GO:0016787;GO:0016791;GO:0008138;GO:0016788;GO:0140096;GO:0042578;GO:0003824;GO:0004721;GO:0003674	K14165	K14165	------	------	COG2453	T:Signal transduction mechanisms	PF00782.24	DSPc	Dual specificity phosphatase, catalytic domain	cytoplasmic
Sin0087890.1	ARL2BP	0.3079	-1.6995	0.01374	down	yes	1563.119	5076.499	6565.258301	4763.213379	3901.025391	2020.278198	1021.19281	1647.886108	CC:cell projection;CC:intracellular membrane-bounded organelle;CC:organelle lumen;CC:organelle envelope lumen;CC:membrane-enclosed lumen;CC:organelle;CC:cellular_component;CC:intracellular organelle lumen;CC:intracellular organelle;CC:cilium;CC:plasma membrane bounded cell projection;CC:mitochondrial intermembrane space;CC:microtubule organizing center;CC:membrane-bounded organelle;CC:nucleus;CC:…	GO:0042995;GO:0043231;GO:0043233;GO:0031970;GO:0031974;GO:0043226;GO:0005575;GO:0070013;GO:0043229;GO:0005929;GO:0120025;GO:0005758;GO:0005815;GO:0043227;GO:0005634;GO:0110165	K16742	ARL2BP, BART	------	------	ENOG4111IGT	S:Function unknown	PF11527.12	ARL2_Bind_BART	The ARF-like 2 binding protein BART	nuclear
Sin0196620.1	PPME1	0.4102	-1.2856	0.002035	down	yes	1927.0494	4697.8395	5426.197754	4218.67627	4448.644531	1793.111084	2158.864746	1829.172485	MF:hydrolase activity;MF:protein methylesterase activity;MF:catalytic activity, acting on a protein;MF:hydrolase activity, acting on ester bonds;MF:catalytic activity;MF:molecular_function;MF:carboxylic ester hydrolase activity	GO:0016787;GO:0051723;GO:0140096;GO:0016788;GO:0003824;GO:0003674;GO:0052689	K13617	PPME1	------	------	COG0596	S:Function unknown	PF12697.11;PF00561.24;PF12146.12	Abhydrolase_6;Abhydrolase_1;Hydrolase_4	Alpha/beta hydrolase family;alpha/beta hydrolase fold;Serine aminopeptidase, S33	cytoplasmic
Sin0096580.1	MSH5	0.3341	-1.5816	0.0004635	down	yes	1595.079	4774.7785	5089.116699	4611.357422	4623.861328	1831.960205	1078.644775	1874.631958	BP:mismatch repair;BP:nucleic acid metabolic process;BP:cellular nitrogen compound metabolic process;BP:nitrogen compound metabolic process;BP:organic cyclic compound metabolic process;BP:nucleobase-containing compound metabolic process;BP:cellular response to stimulus;BP:organic substance metabolic process;BP:DNA repair;BP:cellular process;BP:cellular aromatic compound metabolic process;BP:cellu…	GO:0006298;GO:0090304;GO:0034641;GO:0006807;GO:1901360;GO:0006139;GO:0051716;GO:0071704;GO:0006281;GO:0009987;GO:0006725;GO:0006974;GO:0006950;GO:0008150;GO:0008152;GO:0046483;GO:0044238;GO:0050896;GO:0044237;GO:0043170;GO:0033554;GO:0006259GO:0035639;GO:0030983;GO:0003674;GO:0005488;GO:0003676;GO:0003677;GO:0043167;GO:1901363;GO:0043168;GO:0036094;GO:0000166;GO:1901265;GO:0017076;GO:0003690;GO:0…	K08741	MSH5	------	------	COG0249	U:Intracellular trafficking, secretion, and vesicular transport	PF00488.25;PF05192.22	MutS_V;MutS_III	MutS domain V;MutS domain III	cytoplasmic
Sin0104180.1	UBE3A	0.4576	-1.1278	0.001139	down	yes	1987.6376	4343.5374	4289.964844	3898.049072	4842.598145	1996.425537	2106.607666	1859.879639	BP:lipid transport;BP:nitrogen compound metabolic process;BP:modification-dependent macromolecule catabolic process;BP:organic substance catabolic process;BP:organic substance metabolic process;BP:catabolic process;BP:protein modification by small protein conjugation or removal;BP:protein modification by small protein conjugation;BP:organic substance transport;BP:macromolecule catabolic process;B…	GO:0006869;GO:0006807;GO:0043632;GO:1901575;GO:0071704;GO:0009056;GO:0070647;GO:0032446;GO:0071702;GO:0009057;GO:0006508;GO:0015914;GO:0051603;GO:0043687;GO:0006810;GO:0019941;GO:0043412;GO:0036211;GO:0008150;GO:0008152;GO:0051234;GO:0051179;GO:0044238;GO:1901564;GO:0019538;GO:0043170;GO:0016567;GO:0006511;GO:0015748GO:0032991;GO:0000502;GO:0043226;GO:0005634;GO:0016020;GO:1905369;GO:0110165;GO:1…	K10587	UBE3A, E6AP	dre04120	Ubiquitin mediated proteolysis	COG5021	S:Function unknown	PF00632.29;PF16558.9	HECT;AZUL	HECT-domain;Amino-terminal Zinc-binding domain of ubiquitin ligase E3A	cytoplasmic
Sin0183890.1	GSS	0.3469	-1.5274	0.03073	down	yes	1625.4944	4685.6669	4354.830078	3268.039307	6434.131348	1642.287354	1806.100464	1428.095459	MF:purine ribonucleoside triphosphate binding;MF:acid-amino acid ligase activity;MF:molecular_function;MF:binding;MF:ion binding;MF:heterocyclic compound binding;MF:nucleoside phosphate binding;MF:anion binding;MF:cation binding;MF:glutathione synthase activity;MF:magnesium ion binding;MF:nucleotide binding;MF:ligase activity, forming carbon-nitrogen bonds;MF:purine nucleotide binding;MF:metal io…	GO:0035639;GO:0016881;GO:0003674;GO:0005488;GO:0043167;GO:1901363;GO:1901265;GO:0043168;GO:0043169;GO:0004363;GO:0000287;GO:0000166;GO:0016879;GO:0017076;GO:0046872;GO:0005524;GO:1904091;GO:0036094;GO:0003824;GO:0016874;GO:0030554;GO:0097367;GO:0097159;GO:0032559;GO:0032555;GO:0032553;GO:0043295	K21456	GSS	dre00480;dre01100;dre01240;dre00270;dre04216	Glutathione metabolism;Metabolic pathways;Biosynthesis of cofactors;Cysteine and methionine metabolism;Ferroptosis	ENOG410XPHH	I:Lipid transport and metabolism	PF03917.21;PF03199.19	GSH_synth_ATP;GSH_synthase	Eukaryotic glutathione synthase, ATP binding domain;Eukaryotic glutathione synthase	cytoplasmic
Sin0149530.1	ACBD6	0.418	-1.2584	0.002871	down	yes	1823.5701	4362.1059	5069.301758	3874.587646	4142.428223	1719.398926	2109.774902	1641.536621	MF:anion binding;MF:sulfur compound binding;MF:molecular_function;MF:fatty acid derivative binding;MF:carbohydrate derivative binding;MF:amide binding;MF:adenyl nucleotide binding;MF:ribonucleotide binding;MF:lipid binding;MF:fatty-acyl-CoA binding;MF:nucleotide binding;MF:small molecule binding;MF:purine ribonucleotide binding;MF:adenyl ribonucleotide binding;MF:binding;MF:organic cyclic compoun…	GO:0043168;GO:1901681;GO:0003674;GO:1901567;GO:0097367;GO:0033218;GO:0030554;GO:0032553;GO:0008289;GO:0000062;GO:0000166;GO:0036094;GO:0032555;GO:0032559;GO:0005488;GO:0097159;GO:0120227;GO:0017076;GO:0043167;GO:1901363;GO:1901265	------	------	------	------	COG4281	O:Posttranslational modification, protein turnover, chaperones	PF00887.23;PF13637.10;PF12796.11;PF00023.34;PF13606.10	ACBP;Ank_4;Ank_2;Ank;Ank_3	Acyl CoA binding protein;Ankyrin repeats;Ankyrin repeats;Ankyrin repeat;Ankyrin repeat	cytoplasmic
Sin0206120.1	ITIH3	0.2313	-2.1122	0.0001044	down	yes	1155.5814	4996.457	4509.6875	5303.930176	5175.753418	1141.779175	1090.087036	1234.878052	------	------	------	------	------	------	COG2304	S:Function unknown	------	------	------	cytoplasmic
Sin0103110.1	PDE6D	0.3956	-1.3379	0.007315	down	yes	1721.7501	4352.2673	5060.594238	3354.300781	4641.906738	1527.005615	1811.060547	1827.184204	BP:kidney development;BP:animal organ development;BP:developmental process;BP:multicellular organismal process;BP:neurological system process;BP:visual perception;BP:sensory perception;BP:sensory perception of light stimulus;BP:biological_process;BP:system process;BP:sensory organ development;BP:response to stimulus;BP:anatomical structure development;BP:eye developmentCC:intracellular organelle;…	GO:0001822;GO:0048513;GO:0032502;GO:0032501;GO:0050877;GO:0007601;GO:0007600;GO:0050953;GO:0008150;GO:0003008;GO:0007423;GO:0050896;GO:0048856;GO:0001654GO:0043229;GO:0043228;GO:0043226;GO:0005856;GO:0031090;GO:0016020;GO:0110165;GO:0005737;GO:0030659;GO:0012506;GO:0043232;GO:0005575;GO:0005829	K13758	PDE6D	dre00230;dre01100	Purine metabolism;Metabolic pathways	ENOG4110ZMQ	S:Function unknown	PF05351.15	GMP_PDE_delta	GMP-PDE, delta subunit	cytoplasmic
Sin0175270.1	WDR1	0.4845	-1.0454	0.002245	down	yes	1908.7318	3939.4102	4450.41748	3825.395752	3542.417236	1944.693848	2087.864014	1693.637573	------	------	K24736	WDR1, AIP1	------	------	ENOG410XQN1	S:Function unknown	PF00400.36;PF12894.11	WD40;ANAPC4_WD40	WD domain, G-beta repeat;Anaphase-promoting complex subunit 4 WD40 domain	cytoplasmic
Sin0064510.1	RANBP3	0.4604	-1.119	1.86E-05	down	yes	1818.0123	3948.7498	3869.192383	4013.696777	3963.360107	1903.64856	1890.342773	1660.045654	BP:cellular process;BP:intracellular transport;BP:transport;BP:biological_process;BP:establishment of localization in cell;BP:establishment of localization;BP:localization;BP:cellular localization	GO:0009987;GO:0046907;GO:0006810;GO:0008150;GO:0051649;GO:0051234;GO:0051179;GO:0051641	K15304	RANBP3	------	------	ENOG4111NCK	U:Intracellular trafficking, secretion, and vesicular transport	PF00638.22	Ran_BP1	RanBP1 domain	nuclear
Sin0089040.1	QPCTL	4.3232	2.1121	0.003594	up	yes	4658.7415	1077.6182	822.3395386	1059.504395	1351.010742	4242.310547	3958.961182	5774.952637	CC:membrane;CC:cellular_component;CC:cellular anatomical entityMF:molecular_function;MF:glutaminyl-peptide cyclotransferase activity;MF:catalytic activity, acting on a protein;MF:catalytic activity;MF:transferase activity;MF:transferase activity, transferring amino-acyl groups;MF:transferase activity, transferring acyl groups	GO:0016020;GO:0005575;GO:0110165GO:0003674;GO:0016603;GO:0140096;GO:0003824;GO:0016740;GO:0016755;GO:0016746	K00683	QPCT	------	------	ENOG410YIYE	S:Function unknown	PF04389.21	Peptidase_M28	Peptidase family M28	Golgi apparatus
Sin0096090.1	MFF	0.2127	-2.2331	0.003277	down	yes	1004.5758	4722.9702	4863.841309	3727.427246	5577.64209	710.9505615	811.7565918	1491.020386	BP:regulation of intracellular protein transport;BP:protein localization;BP:regulation of protein localization to membrane;BP:positive regulation of protein localization to membrane;BP:regulation of cellular localization;BP:regulation of organelle organization;BP:mitochondrial fission;BP:regulation of transport;BP:regulation of intracellular transport;BP:establishment of localization in cell;BP:r…	GO:0033157;GO:0008104;GO:1905475;GO:1905477;GO:0060341;GO:0033043;GO:0000266;GO:0051049;GO:0032386;GO:0051649;GO:0051128;GO:0010821;GO:0090314;GO:0010822;GO:0032388;GO:0051222;GO:0051223;GO:0050789;GO:0007005;GO:0032880;GO:0032879;GO:0070727;GO:0006886;GO:0090141;GO:0016043;GO:0071705;GO:0090313;GO:1903533;GO:0065007;GO:0071840;GO:0071702;GO:0048518;GO:0033036;GO:0022603;GO:0051130;GO:0070201;GO:…	K22076	MFF	------	------	ENOG410XSQR	U:Intracellular trafficking, secretion, and vesicular transport	PF05644.15	Miff	Mitochondrial and peroxisomal fission factor Mff	peroxisomal
Sin0046940.1	AS3MT	0.3914	-1.3533	0.02659	down	yes	1609.5571	4112.2198	4585.305664	5039.86377	2711.48999	1901.566895	1353.567383	1573.536987	BP:carboxylic acid metabolic process;BP:xenobiotic metabolic process;BP:small molecule metabolic process;BP:organic substance metabolic process;BP:methylation;BP:secondary metabolic process;BP:cellular process;BP:arsonoacetate metabolic process;BP:biological_process;BP:toxin metabolic process;BP:metabolic process;BP:oxoacid metabolic process;BP:organic acid metabolic process;BP:cellular metabolic…	GO:0019752;GO:0006805;GO:0044281;GO:0071704;GO:0032259;GO:0019748;GO:0009987;GO:0018872;GO:0008150;GO:0009404;GO:0008152;GO:0043436;GO:0006082;GO:0044237GO:0110165;GO:0005829;GO:0005575GO:0003674;GO:0008168;GO:0016740;GO:0016741;GO:0008757;GO:0003824;GO:0030792;GO:0030791	K07755	AS3MT	------	------	ENOG410XSKB	S:Function unknown	PF13847.10;PF13649.10;PF08241.16;PF01209.22;PF08242.16;PF13489.10;PF03848.18;PF01135.23	Methyltransf_31;Methyltransf_25;Methyltransf_11;Ubie_methyltran;Methyltransf_12;Methyltransf_23;TehB;PCMT	Methyltransferase domain;Methyltransferase domain;Methyltransferase domain;ubiE/COQ5 methyltransferase family;Methyltransferase domain;Methyltransferase domain;Tellurite resistance protein TehB;Protein-L-isoaspartat	cytoplasmic
Sin0113680.1	FABP3	0.4164	-1.264	0.005057	down	yes	1666.1771	4001.6882	3326.023193	4009.661621	4669.379883	1484.092285	1979.598511	1534.840454	BP:lipid transport;BP:animal organ development;BP:organic substance transport;BP:developmental process;BP:monocarboxylic acid transport;BP:fatty acid transport;BP:organic acid transport;BP:transport;BP:organic anion transport;BP:eye development;BP:establishment of localization;BP:localization;BP:carboxylic acid transport;BP:sensory organ development;BP:anatomical structure development;BP:biologic…	GO:0006869;GO:0048513;GO:0071702;GO:0032502;GO:0015718;GO:0015908;GO:0015849;GO:0006810;GO:0015711;GO:0001654;GO:0051234;GO:0051179;GO:0046942;GO:0007423;GO:0048856;GO:0008150GO:0043229;GO:0043227;GO:0043226;GO:0005634;GO:0110165;GO:0043231;GO:0005829;GO:0005575GO:0003674;GO:0005488;GO:0043168;GO:0043167;GO:0005504;GO:0008289;GO:0036094;GO:0033293;GO:0043177;GO:0031406	K08752	FABP3	dre03320	PPAR signaling pathway	ENOG4111US8	S:Function unknown	PF00061.27;PF14651.10	Lipocalin;Lipocalin_7	Lipocalin / cytosolic fatty-acid binding protein family;Lipocalin / cytosolic fatty-acid binding protein family	cytoplasmic
Sin0021690.1	CP	0.4201	-1.2512	0.01468	down	yes	1671.2561	3978.6501	3452.72168	5059.648438	3423.580078	1636.802246	1945.71106	1431.254883	BP:transport;BP:cation transport;BP:ion transport;BP:transition metal ion transport;BP:metal ion transport;BP:copper ion transport;BP:biological_process;BP:establishment of localization;BP:localizationCC:cellular_component;CC:extracellular region;CC:cellular anatomical entityMF:cation binding;MF:molecular_function;MF:copper ion binding;MF:transition metal ion binding;MF:catalytic activity;MF:ion …	GO:0006810;GO:0006812;GO:0006811;GO:0000041;GO:0030001;GO:0006825;GO:0008150;GO:0051234;GO:0051179GO:0005575;GO:0005576;GO:0110165GO:0043169;GO:0003674;GO:0005507;GO:0046914;GO:0003824;GO:0043167;GO:0046872;GO:0005488;GO:0016491	K13624	CP	dre00860;dre04216	Porphyrin metabolism;Ferroptosis	COG2132	E:Amino acid transport and metabolism	PF07731.18;PF07732.19	Cu-oxidase_2;Cu-oxidase_3	Multicopper oxidase;Multicopper oxidase	extracellular
Sin0041420.1	PARN	0.4907	-1.0271	0.00202	down	yes	1857.5545	3785.3673	3722.533203	4276.59082	3356.977783	1815.977051	1924.684937	1832.001465	BP:primary metabolic process;BP:negative regulation of metabolic process;BP:regulation of metabolic process;BP:negative regulation of cellular biosynthetic process;BP:regulation of cellular biosynthetic process;BP:negative regulation of cellular metabolic process;BP:regulation of cellular metabolic process;BP:nucleic acid metabolic process;BP:negative regulation of gene expression;BP:nitrogen com…	GO:0044238;GO:0009892;GO:0019222;GO:0031327;GO:0031326;GO:0031324;GO:0031323;GO:0090304;GO:0010629;GO:0006807;GO:0050789;GO:1901360;GO:1901361;GO:1901575;GO:0010605;GO:0000289;GO:0030097;GO:0071704;GO:0065007;GO:0006401;GO:0006402;GO:0010468;GO:0032502;GO:0006139;GO:0060255;GO:0009889;GO:0009987;GO:0006725;GO:0046700;GO:0009890;GO:0008150;GO:0008152;GO:0048519;GO:0048468;GO:0034655;GO:0050794;GO:…	K01148	PARN, PNLDC1	dre03018	RNA degradation	ENOG410XS9D	S:Function unknown	PF04857.24;PF08675.15	CAF1;RNA_bind	CAF1 family ribonuclease;RNA binding domain	nuclear
Sin0156660.1	GALE	0.4798	-1.0595	0.01415	down	yes	1828.8173	3811.8769	4524.474121	3982.300781	2928.855713	1741.771851	1738.785034	2005.89502	BP:hexose catabolic process;BP:monosaccharide catabolic process;BP:galactose catabolic process via UDP-galactose;BP:small molecule metabolic process;BP:small molecule catabolic process;BP:organic substance catabolic process;BP:galactose catabolic process;BP:galactose metabolic process;BP:organic substance metabolic process;BP:hexose metabolic process;BP:biological_process;BP:metabolic process;BP:…	GO:0019320;GO:0046365;GO:0033499;GO:0044281;GO:0044282;GO:1901575;GO:0019388;GO:0006012;GO:0071704;GO:0019318;GO:0008150;GO:0008152;GO:0009056;GO:0044238;GO:0005975;GO:0005996;GO:0016052GO:0110165;GO:0005829;GO:0005575GO:0003674;GO:0003974;GO:0003978;GO:0016857;GO:0003824;GO:0016854;GO:0016853	K01784	galE, GALE	dre01100;dre00052;dre00520;dre01250	Metabolic pathways;Galactose metabolism;Amino sugar and nucleotide sugar metabolism;Biosynthesis of nucleotide sugars	COG1087	M:Cell wall/membrane/envelope biogenesis	PF16363.9;PF01370.25;PF01073.23;PF04321.21;PF02719.19;PF07993.16;PF13460.10;PF08659.14	GDP_Man_Dehyd;Epimerase;3Beta_HSD;RmlD_sub_bind;Polysacc_synt_2;NAD_binding_4;NAD_binding_10;KR	GDP-mannose 4,6 dehydratase;NAD dependent epimerase/dehydratase family;3-beta hydroxysteroid dehydrogenase/isomerase family;RmlD substrate binding domain;Polysaccharide biosynthesis protein;Male sterility protein;NA;KR domain	cytoplasmic
Sin0090500.1		6.0212	2.5901	0.04523	up	yes	4832.0495	802.5094	395.7306701	336.0674371	1675.72998	7303.399414	2736.847785	4455.901172	------	------	------	------	------	------	------	------	PF13465.10;PF00096.30;PF13894.10;PF18048.5;PF16622.9;PF13909.10	zf-H2C2_2;zf-C2H2;zf-C2H2_4;TRAF6_Z2;zf-C2H2_11;zf-H2C2_5	Zinc-finger double domain;Zinc finger, C2H2 type;C2H2-type zinc finger;TNF receptor-associated factor 6 zinc finger 2;zinc-finger C2H2-type;C2H2-type zinc-finger domain	nuclear
Sin0141800.1	GBP6	0.4322	-1.2102	0.004285	down	yes	1659.0464	3838.249	3179.830322	3915.194092	4419.722656	1824.185913	1668.490601	1484.462646	BP:response to external biotic stimulus;BP:interspecies interaction between organisms;BP:innate immune response;BP:defense response;BP:response to stress;BP:biological_process;BP:immune response;BP:response to other organism;BP:response to biotic stimulus;BP:response to external stimulus;BP:response to stimulus;BP:immune system process;BP:defense response to other organismMF:purine ribonucleoside…	GO:0043207;GO:0044419;GO:0045087;GO:0006952;GO:0006950;GO:0008150;GO:0006955;GO:0051707;GO:0009607;GO:0009605;GO:0050896;GO:0002376;GO:0098542GO:0035639;GO:0003674;GO:0005488;GO:0043167;GO:1901363;GO:1901265;GO:0043168;GO:0019001;GO:0000166;GO:0032561;GO:0017076;GO:0005525;GO:0016787;GO:0003924;GO:0017111;GO:0003824;GO:0036094;GO:0016818;GO:0097367;GO:0097159;GO:0016817;GO:0016462;GO:0032555;GO:0…	K20899	GBP1_3_4_7	dre04621	NOD-like receptor signaling pathway	ENOG410XR6Z	S:Function unknown	PF02841.18;PF02263.23	GBP_C;GBP	Guanylate-binding protein, C-terminal domain;Guanylate-binding protein, N-terminal domain	extracellular
Sin0180480.1	PNPO	0.4924	-1.0221	0.01063	down	yes	1812.6066	3681.4164	3983.48877	4161.311035	2899.449463	1850.221436	2004.398438	1583.199829	BP:cellular biosynthetic process;BP:cellular nitrogen compound metabolic process;BP:nitrogen compound metabolic process;BP:small molecule metabolic process;BP:small molecule biosynthetic process;BP:pyridine-containing compound metabolic process;BP:pyridine-containing compound biosynthetic process;BP:organic cyclic compound metabolic process;BP:organic substance biosynthetic process;BP:organic cyc…	GO:0044249;GO:0034641;GO:0006807;GO:0044281;GO:0044283;GO:0072524;GO:0072525;GO:1901360;GO:1901576;GO:1901362;GO:0071704;GO:0018130;GO:0006767;GO:0006766;GO:0009987;GO:0006725;GO:0009058;GO:0009110;GO:0008150;GO:0008152;GO:0044271;GO:0008615;GO:0008614;GO:0046483;GO:1901564;GO:1901566;GO:0042364;GO:0044237;GO:0042816;GO:0019438;GO:0042819;GO:1901617;GO:1901615GO:0005488;GO:1901363;GO:0003674;GO:0…	K00275	pdxH, PNPO	dre00750;dre01100;dre01240	Vitamin B6 metabolism;Metabolic pathways;Biosynthesis of cofactors	COG0259	H:Coenzyme transport and metabolism	PF01243.24;PF10590.13;PF12766.11	Putative_PNPOx;PNP_phzG_C;Pyridox_oxase_2	Pyridoxamine 5'-phosphate oxidase;Pyridoxine 5'-phosphate oxidase C-terminal dimerisation region;Pyridoxamine 5'-phosphate oxidase	cytoplasmic
Sin0194720.1	PHPT1	0.4004	-1.3205	0.01174	down	yes	1566.0834	3910.9123	3885.128662	3086.041748	4761.566406	1875.618286	1128.572144	1694.059814	CC:cellular_component;CC:cytosol;CC:membrane;CC:cellular anatomical entityMF:hydrolase activity;MF:phosphatase activity;MF:hydrolase activity, acting on acid phosphorus-nitrogen bonds;MF:protein histidine phosphatase activity;MF:catalytic activity, acting on a protein;MF:phosphoprotein phosphatase activity;MF:phosphoric ester hydrolase activity;MF:catalytic activity;MF:molecular_function;MF:hydro…	GO:0005575;GO:0005829;GO:0016020;GO:0110165GO:0016787;GO:0016791;GO:0016825;GO:0101006;GO:0140096;GO:0004721;GO:0042578;GO:0003824;GO:0003674;GO:0016788	K01112	PHPT1	------	------	ENOG4111SA6	T:Signal transduction mechanisms	PF05005.19	Ocnus	Janus/Ocnus family	Golgi apparatus
Sin0188050.1	DPM1	3.9233	1.9721	0.00918	up	yes	4339.9979	1106.2099	1152.533325	1029.252808	1136.843506	3367.668213	5660.026367	3992.299072	BP:glycerolipid metabolic process;BP:anatomical structure development;BP:polyprenol metabolic process;BP:cellular biosynthetic process;BP:nitrogen compound metabolic process;BP:small molecule metabolic process;BP:glycolipid biosynthetic process;BP:protein mannosylation;BP:protein O-linked mannosylation;BP:membrane lipid metabolic process;BP:organic substance biosynthetic process;BP:protein glycos…	GO:0046486;GO:0048856;GO:0016093;GO:0044249;GO:0006807;GO:0044281;GO:0009247;GO:0035268;GO:0035269;GO:0006643;GO:1901576;GO:0006486;GO:0006488;GO:0071704;GO:0006505;GO:0006506;GO:0006661;GO:0008610;GO:0006664;GO:0032502;GO:1903509;GO:0006644;GO:0006629;GO:0045017;GO:0006720;GO:0009987;GO:0009058;GO:0036211;GO:0008150;GO:0097502;GO:0008152;GO:0046474;GO:0006650;GO:0006493;GO:0044255;GO:0090407;GO:…	K00721	DPM1	dre00510;dre01100	N-Glycan biosynthesis;Metabolic pathways	COG0463	S:Function unknown	PF00535.30;PF13641.10	Glycos_transf_2;Glyco_tranf_2_3	Glycosyl transferase family 2;Glycosyltransferase like family 2	cytoplasmic
Sin0055290.1	UAP1L1	0.3772	-1.4066	0.01555	down	yes	1476.0307	3912.9785	4571.249512	2931.862793	4235.823242	1132.72644	2148.642578	1146.723022	MF:nucleotidyltransferase activity;MF:transferase activity, transferring phosphorus-containing groups;MF:catalytic activity;MF:transferase activity;MF:molecular_function;MF:uridylyltransferase activity	GO:0016779;GO:0016772;GO:0003824;GO:0016740;GO:0003674;GO:0070569	K00972	UAP1	dre01100;dre00520;dre01250	Metabolic pathways;Amino sugar and nucleotide sugar metabolism;Biosynthesis of nucleotide sugars	COG4284	G:Carbohydrate transport and metabolism	PF01704.22	UDPGP	UTP--glucose-1-phosphate uridylyltransferase	cytoplasmic
Sin0117420.1	BOLA1	0.4008	-1.319	0.00655	down	yes	1538.976	3840.2024	4453.342773	4066.279785	3000.984619	1386.518066	1536.950562	1693.459351	------	------	K22066	BOLA1	------	------	COG0271	T:Signal transduction mechanisms	PF01722.22	BolA	BolA-like protein	mitochondrial
Sin0187480.1	SULT1C4	0.3436	-1.5412	0.00182	down	yes	1367.5455	3979.9849	4316.277344	3925.96875	3697.708496	1147.591431	1971.832153	983.2130127	MF:catalytic activity;MF:transferase activity;MF:transferase activity, transferring sulfur-containing groups;MF:sulfotransferase activity;MF:molecular_function	GO:0003824;GO:0016740;GO:0016782;GO:0008146;GO:0003674	K01025	SULT1	------	------	ENOG4111H56	S:Function unknown	PF00685.31;PF13469.10	Sulfotransfer_1;Sulfotransfer_3	Sulfotransferase domain;Sulfotransferase family	cytoplasmic
Sin0008950.1		0.348	-1.5228	0.01057	down	yes	1374.4506	3949.6772	4637.325195	2853.694336	4358.012207	1581.914063	1398.933105	1142.504517	MF:hydrolase activity;MF:hydrolase activity, acting on acid anhydrides, in phosphorus-containing anhydrides;MF:catalytic activity;MF:hydrolase activity, acting on acid anhydrides;MF:pyrophosphatase activity;MF:molecular_function	GO:0016787;GO:0016818;GO:0003824;GO:0016817;GO:0016462;GO:0003674	------	------	------	------	COG1437	F:Nucleotide transport and metabolism	PF01928.25	CYTH	CYTH domain	cytoplasmic
Sin0059520.1	GC	0.2213	-2.1759	0.005925	down	yes	956.6864	4323.6036	3125.008057	5059.189453	4786.613281	769.6963501	1315.334229	785.0286255	CC:cytoplasm;CC:cellular_component;CC:extracellular space;CC:cellular anatomical entityMF:cytoskeletal protein binding;MF:transporter activity;MF:lipid binding;MF:vitamin binding;MF:actin binding;MF:vitamin transmembrane transporter activity;MF:transmembrane transporter activity;MF:molecular_function;MF:binding;MF:protein binding;MF:vitamin D binding;MF:steroid binding;MF:organic cyclic compound …	GO:0005737;GO:0005575;GO:0005615;GO:0110165GO:0008092;GO:0005215;GO:0008289;GO:0019842;GO:0003779;GO:0090482;GO:0022857;GO:0003674;GO:0005488;GO:0005515;GO:0005499;GO:0005496;GO:0097159;GO:0036094	K12258	GC	------	------	ENOG4111PH6	U:Intracellular trafficking, secretion, and vesicular transport	PF00273.24;PF09164.14	Serum_albumin;VitD-bind_III	Serum albumin family;Vitamin D binding protein, domain III	extracellular
Sin0145020.1	KDM5C	1.98E-05	-15.6249	0.005634	down	yes	0.1	5052.2849	4009.636963	4233.597656	6913.620117	0.1	0.1	0.1	------	------	K11446	KDM5, JARID1	------	------	ENOG410XR9J	S:Function unknown	PF08429.15;PF02373.26;PF21323.1;PF01388.25;PF02928.20;PF02375.21;PF00628.33	PLU-1;JmjC;KDM5_C-hel;ARID;zf-C5HC2;JmjN;PHD	PLU-1-like protein;JmjC domain, hydroxylase;Lysine-specific demethylase 5, C-terminal helical domain;ARID/BRIGHT DNA binding domain;C5HC2 zinc finger;jmjN domain;PHD-finger	cytoplasmic
Sin0085600.1	DCUN1D5	0.4406	-1.1825	0.01064	down	yes	1542.1714	3499.865	3802.833984	3791.854004	2904.906982	2141.054443	1409.349017	1076.11084	MF:translation regulator activity, nucleic acid binding;MF:nucleic acid binding;MF:organic cyclic compound binding;MF:translation factor activity, RNA binding;MF:molecular_function;MF:binding;MF:translation regulator activity;MF:heterocyclic compound binding;MF:translation initiation factor activity	GO:0090079;GO:0003676;GO:0097159;GO:0008135;GO:0003674;GO:0005488;GO:0045182;GO:1901363;GO:0003743	K17824	DCUN1D4_5	------	------	ENOG410XTIJ	L:Replication, recombination and repair	PF03556.19	Cullin_binding	Cullin binding	cytoplasmic
Sin0178940.1	CPPED1	0.4073	-1.2958	0.001716	down	yes	1437.8417	3530.6062	3459.371338	3254.346924	3878.100342	1860.949463	1219.857178	1232.718384	CC:cytoplasm;CC:cellular_component;CC:cellular anatomical entityMF:myosin phosphatase activity;MF:phosphatase activity;MF:hydrolase activity;MF:catalytic activity, acting on a protein;MF:protein serine/threonine phosphatase activity;MF:phosphoprotein phosphatase activity;MF:ion binding;MF:catalytic activity;MF:cation binding;MF:molecular_function;MF:hydrolase activity, acting on ester bonds;MF:ph…	GO:0005737;GO:0005575;GO:0110165GO:0017018;GO:0016791;GO:0016787;GO:0140096;GO:0004722;GO:0004721;GO:0043167;GO:0003824;GO:0043169;GO:0003674;GO:0016788;GO:0042578;GO:0046872;GO:0005488	K21814	CPPED1	------	------	ENOG410ZI1D	S:Function unknown	PF00149.32	Metallophos	Calcineurin-like phosphoesterase	cytoplasmic
Sin0086850.1	KLHL36	0.4311	-1.2139	9.15E-05	down	yes	1486.1349	3447.005	3681.364502	3381.898193	3277.752197	1456.707275	1533.952393	1467.745117	BP:organic substance metabolic process;BP:primary metabolic process;BP:organonitrogen compound metabolic process;BP:protein modification by small protein conjugation;BP:protein metabolic process;BP:post-translational protein modification;BP:protein modification by small protein conjugation or removal;BP:macromolecule metabolic process;BP:protein ubiquitination;BP:macromolecule modification;BP:pro…	GO:0071704;GO:0044238;GO:1901564;GO:0032446;GO:0019538;GO:0043687;GO:0070647;GO:0043170;GO:0016567;GO:0043412;GO:0036211;GO:0008150;GO:0006807;GO:0008152	K13958	KLHL36	------	------	ENOG410XNX8	C:Energy production and conversion	PF01344.29;PF13964.10;PF07646.19;PF00651.35;PF13415.10;PF07707.19;PF13854.10;PF13418.10;PF21536.1	Kelch_1;Kelch_6;Kelch_2;BTB;Kelch_3;BACK;Kelch_5;Kelch_4;KLHL33-like_BTB_POZ	Kelch motif;Kelch motif;Kelch motif;BTB/POZ domain;Galactose oxidase, central domain;BTB And C-terminal Kelch;Kelch motif;Galactose oxidase, central domain;Kelch-like protein 33-like, BTB/POZ domain	cytoplasmic
Sin0207350.1	AFMID	0.4222	-1.244	0.004605	down	yes	1451.3336	3437.4142	4025.709229	3437.468506	2849.064941	1591.10376	1369.668823	1393.228271	BP:'de novo' NAD biosynthetic process from tryptophan;BP:aromatic amino acid family catabolic process;BP:nucleotide biosynthetic process;BP:small molecule metabolic process;BP:small molecule catabolic process;BP:organic cyclic compound biosynthetic process;BP:organic cyclic compound metabolic process;BP:organic cyclic compound catabolic process;BP:benzene-containing compound metabolic process;BP:…	GO:0034354;GO:0009074;GO:0009165;GO:0044281;GO:0044282;GO:1901362;GO:1901360;GO:1901361;GO:0042537;GO:0019359;GO:0043436;GO:0009072;GO:0046483;GO:1901564;GO:0006576;GO:1901566;GO:0016054;GO:0006163;GO:0006164;GO:0019637;GO:0019438;GO:0009063;GO:0006807;GO:0046496;GO:1901576;GO:1901575;GO:0070189;GO:0006569;GO:0006568;GO:0018130;GO:0009308;GO:0006586;GO:0019439;GO:0008150;GO:0008152;GO:0034654;GO:…	K01432	AFMID	dre01100;dre01240;dre00380;dre00630	Metabolic pathways;Biosynthesis of cofactors;Tryptophan metabolism;Glyoxylate and dicarboxylate metabolism	COG0657	I:Lipid transport and metabolism	PF07859.17;PF20434.2;PF00135.32	Abhydrolase_3;BD-FAE;COesterase	alpha/beta hydrolase fold;BD-FAE;Carboxylesterase family	cytoplasmic
Sin0186440.1	UBE4B	0.4234	-1.2399	0.002414	down	yes	1450.4427	3425.6962	3759.15918	2863.205566	3654.723877	1574.067627	1383.591919	1393.668457	BP:cellular response to stimulus;BP:metabolic process;BP:response to stress;BP:response to stimulus;BP:ERAD pathway;BP:nitrogen compound metabolic process;BP:response to chemical;BP:catabolic process;BP:modification-dependent macromolecule catabolic process;BP:organic substance catabolic process;BP:organic substance metabolic process;BP:protein modification by small protein conjugation or removal…	GO:0051716;GO:0008152;GO:0006950;GO:0050896;GO:0036503;GO:0006807;GO:0042221;GO:0009056;GO:0043632;GO:1901575;GO:0071704;GO:0070647;GO:0009057;GO:0032446;GO:0006508;GO:0051603;GO:0019941;GO:0043687;GO:0009987;GO:0043412;GO:0036211;GO:0008150;GO:0030163;GO:0030433;GO:1901564;GO:0010033;GO:0044238;GO:1901565;GO:0019538;GO:0010243;GO:0010498;GO:0043170;GO:0016567;GO:0006511;GO:0033554;GO:0043161;GO:…	K10597	UBE4B, UFD2	dre04141;dre04120	Protein processing in endoplasmic reticulum;Ubiquitin mediated proteolysis	COG5113	H:Coenzyme transport and metabolism	PF10408.13;PF04564.19;PF00061.27	Ufd2P_core;U-box;Lipocalin	Ubiquitin elongating factor core;U-box domain;Lipocalin / cytosolic fatty-acid binding protein family	cytoplasmic
Sin0071070.1	RABGGTB	0.4255	-1.2328	0.001046	down	yes	1425.1823	3349.0671	3131.002441	3800.818848	3115.379883	1431.779419	1435.764038	1408.00354	BP:lipid oxidation;BP:fatty acid metabolic process;BP:fatty acid beta-oxidation;BP:carboxylic acid metabolic process;BP:cellular catabolic process;BP:fatty acid catabolic process;BP:small molecule catabolic process;BP:cellular lipid catabolic process;BP:organic substance catabolic process;BP:lipid modification;BP:organic substance metabolic process;BP:lipid catabolic process;BP:lipid metabolic pr…	GO:0034440;GO:0006631;GO:0006635;GO:0019752;GO:0044248;GO:0009062;GO:0044282;GO:0044242;GO:1901575;GO:0030258;GO:0071704;GO:0016042;GO:0006629;GO:0009987;GO:0032787;GO:0008150;GO:0008152;GO:0072329;GO:0043436;GO:0019395;GO:0044255;GO:0009056;GO:0044238;GO:0006082;GO:0016054;GO:0044237;GO:0046395;GO:0044281GO:1990234;GO:1902494;GO:0005968;GO:0005759;GO:0110165;GO:0031974;GO:0032991;GO:0043233;GO:0…	K05956	RABGGTB	------	------	COG5029	J:Translation, ribosomal structure and biogenesis	PF00432.25	Prenyltrans	Prenyltransferase and squalene oxidase repeat	cytoplasmic
Sin0198950.1	UBLCP1	0.3418	-1.5488	0.008207	down	yes	1215.1409	3555.2611	4310.663574	2678.984131	3676.135742	1295.236816	1278.614136	1071.571777	CC:intracellular membrane-bounded organelle;CC:nucleus;CC:intracellular organelle;CC:cellular_component;CC:membrane-bounded organelle;CC:organelle;CC:cellular anatomical entityMF:myosin phosphatase activity;MF:phosphatase activity;MF:hydrolase activity;MF:catalytic activity, acting on a protein;MF:protein serine/threonine phosphatase activity;MF:phosphoprotein phosphatase activity;MF:ion binding;…	GO:0043231;GO:0005634;GO:0043229;GO:0005575;GO:0043227;GO:0043226;GO:0110165GO:0017018;GO:0016791;GO:0016787;GO:0140096;GO:0004722;GO:0004721;GO:0043167;GO:0042578;GO:0003824;GO:0043169;GO:0003674;GO:0016788;GO:0046872;GO:0005488	K17618	UBLCP1	------	------	COG5190	K:Transcription	PF03031.22;PF00240.27	NIF;ubiquitin	NLI interacting factor-like phosphatase;Ubiquitin family	cytoplasmic
Sin0034340.1	NAGK	0.372	-1.4266	0.009021	down	yes	1292.8786	3475.4559	4247.611328	3197.384277	2981.37207	981.2539673	1770.80835	1126.573608	MF:carbohydrate kinase activity;MF:transferase activity, transferring phosphorus-containing groups;MF:kinase activity;MF:N-acetylglucosamine kinase activity;MF:catalytic activity;MF:transferase activity;MF:molecular_function	GO:0019200;GO:0016772;GO:0016301;GO:0045127;GO:0003824;GO:0016740;GO:0003674	K00884	NAGK, nagK	dre01100;dre00520;dre01250	Metabolic pathways;Amino sugar and nucleotide sugar metabolism;Biosynthesis of nucleotide sugars	COG2971	G:Carbohydrate transport and metabolism	PF01869.24	BcrAD_BadFG	BadF/BadG/BcrA/BcrD ATPase family	cytoplasmic
Sin0136330.1	ENDOUC	0.4139	-1.2726	0.04696	down	yes	1377.2232	3327.8255	4686.834961	2562.894287	2733.747314	1316.17334	1555.76709	1259.729248	MF:cation binding;MF:catalytic activity, acting on RNA;MF:hydrolase activity;MF:nuclease activity;MF:endonuclease activity;MF:ribonuclease activity;MF:endoribonuclease activity;MF:hydrolase activity, acting on ester bonds;MF:ion binding;MF:catalytic activity;MF:molecular_function;MF:binding;MF:nucleic acid binding;MF:organic cyclic compound binding;MF:metal ion binding;MF:heterocyclic compound bi…	GO:0043169;GO:0140098;GO:0016787;GO:0004518;GO:0004519;GO:0004540;GO:0004521;GO:0016788;GO:0043167;GO:0003824;GO:0003674;GO:0005488;GO:0003676;GO:0097159;GO:0046872;GO:1901363;GO:0003723	------	------	------	------	ENOG410XX8E	C:Energy production and conversion	PF09412.14	XendoU	Endoribonuclease XendoU	cytoplasmic
Sin0200890.1	RAB3A	0.4176	-1.2598	0.002671	down	yes	1367.9036	3275.8971	3479.250488	3399.219971	2949.220703	1384.729126	952.1972656	1766.784546	BP:protein localization;BP:regulation of secretion;BP:signal release from synapse;BP:regulation of transport;BP:cellular component morphogenesis;BP:cellular component organization or biogenesis;BP:protein localization to plasma membrane;BP:cellular macromolecule localization;BP:cellular component maintenance;BP:macromolecule localization;BP:establishment of protein localization;BP:vesicle docking…	GO:0008104;GO:0051046;GO:0099643;GO:0051049;GO:0032989;GO:0071840;GO:0072659;GO:0070727;GO:0043954;GO:0033036;GO:0045184;GO:0048278;GO:0072657;GO:0051668;GO:0071692;GO:0016192;GO:0120039;GO:0009653;GO:0006886;GO:0006887;GO:0016043;GO:0045055;GO:0065007;GO:0140352;GO:0009306;GO:0006810;GO:0050794;GO:0008150;GO:0051234;GO:0046903;GO:0046907;GO:0016079;GO:0048790;GO:0048812;GO:0099558;GO:0050808;GO:…	K07882	RAB3A	------	------	ENOG410ZZXQ	S:Function unknown	PF00071.26;PF08477.17;PF00025.25	Ras;Roc;Arf	Ras family;Ras of Complex, Roc, domain of DAPkinase;ADP-ribosylation factor family	cytoplasmic
Sin0134080.1	FBXO7	0.3923	-1.35	0.004742	down	yes	1305.4568	3327.4764	3953.936279	2927.187012	3101.305908	1509.755127	1420.032471	986.5828247	BP:regulation of metabolic process;BP:organelle disassembly;BP:cellular catabolic process;BP:regulation of biological process;BP:mitochondrion organization;BP:cellular component organization;BP:biological regulation;BP:cellular component organization or biogenesis;BP:mitochondrion disassembly;BP:autophagy;BP:cellular process;BP:biological_process;BP:metabolic process;BP:catabolic process;BP:organ…	GO:0019222;GO:1903008;GO:0044248;GO:0050789;GO:0007005;GO:0016043;GO:0065007;GO:0071840;GO:0061726;GO:0006914;GO:0009987;GO:0008150;GO:0008152;GO:0009056;GO:0006996;GO:0000422;GO:0044237;GO:0061919;GO:0022411GO:0019899;GO:0003674;GO:0005488;GO:0019901;GO:0019900;GO:0005515	K10293	FBXO7	------	------	ENOG410XQUZ	O:Posttranslational modification, protein turnover, chaperones	PF12937.11;PF11566.12;PF00646.37;PF06881.15	F-box-like;PI31_Prot_N;F-box;Elongin_A	F-box-like;PI31 proteasome regulator N-terminal;F-box domain;RNA polymerase II transcription factor SIII	cytoplasmic
Sin0150730.1	CIAO1	0.4801	-1.0586	0.02052	down	yes	1493.037	3110.0861	3857.851074	2671.023438	2801.383789	1322.623413	1927.882324	1228.605225	BP:cellular component assembly;BP:cellular process;BP:iron-sulfur cluster assembly;BP:metallo-sulfur cluster assembly;BP:sulfur compound metabolic process;BP:cellular metabolic process;BP:metabolic process;BP:biological_process;BP:cellular component organization or biogenesis;BP:cellular component organizationCC:macromolecular complex;CC:CIA complex;CC:cellular_component	GO:0022607;GO:0009987;GO:0016226;GO:0031163;GO:0006790;GO:0044237;GO:0008152;GO:0008150;GO:0071840;GO:0016043GO:0032991;GO:0097361;GO:0005575	K24730	CIAO1, CIA1	------	------	ENOG410XRMA	S:Function unknown	PF00400.36;PF12894.11;PF20426.2	WD40;ANAPC4_WD40;NBCH_WD40	WD domain, G-beta repeat;Anaphase-promoting complex subunit 4 WD40 domain;Neurobeachin beta propeller domain	cytoplasmic
Sin0126340.1	SCRN2	0.4857	-1.0419	0.01583	down	yes	1486.5068	3060.3752	3740.914551	2848.912109	2591.299072	1596.436523	1725.283203	1137.800659	BP:primary metabolic process;BP:organonitrogen compound metabolic process;BP:protein metabolic process;BP:macromolecule metabolic process;BP:organic substance metabolic process;BP:nitrogen compound metabolic process;BP:biological_process;BP:metabolic process;BP:proteolysisMF:molecular_function;MF:exopeptidase activity;MF:catalytic activity, acting on a protein;MF:hydrolase activity;MF:dipeptidase…	GO:0044238;GO:1901564;GO:0019538;GO:0043170;GO:0071704;GO:0006807;GO:0008150;GO:0008152;GO:0006508GO:0003674;GO:0008238;GO:0140096;GO:0016787;GO:0016805;GO:0003824;GO:0070004;GO:0008233;GO:0008234	K14358	SCRN	------	------	COG4690	E:Amino acid transport and metabolism	------	------	------	cytoplasmic
Sin0128590.1		0.1976	-2.3393	0.006454	down	yes	747.5161	3783.7721	2642.897217	4477.255371	4231.163574	927.798584	617.0978622	697.6517334	------	------	------	------	------	------	COG4886	S:Function unknown	PF13855.10;PF12799.11;PF14580.10;PF13306.10	LRR_8;LRR_4;LRR_9;LRR_5	Leucine rich repeat;Leucine Rich repeats;Leucine-rich repeat;BspA type Leucine rich repeat region	extracellular
Sin0165210.1	CRP	0.2441	-2.0345	0.03515	down	yes	876.7148	3591.6438	3182.168945	5244.216797	2348.545654	743.8689575	1085.696899	800.5785522	CC:cellular_component;CC:extracellular region;CC:cellular anatomical entityMF:cation binding;MF:ion binding;MF:molecular_function;MF:binding;MF:metal ion binding	GO:0005575;GO:0005576;GO:0110165GO:0043169;GO:0043167;GO:0003674;GO:0005488;GO:0046872	K16143	CRP	------	------	ENOG410YN8S	S:Function unknown	PF00354.21;PF13385.10	Pentaxin;Laminin_G_3	Pentaxin family;Concanavalin A-like lectin/glucanases superfamily	extracellular
Sin0110330.1		0.144	-2.7959	0.0001784	down	yes	560.2583	3889.6274	3400.730469	4103.762207	4164.389648	619.4246216	487.6882935	573.6619263	------	------	------	------	------	------	------	------	------	------	------	extracellular
Sin0154080.1	AMY2	0.2152	-2.2163	6.41E-05	down	yes	786.3483	3654.3967	3735.679932	3833.487061	3394.023193	592.1453857	888.2937012	878.605896	BP:organic substance metabolic process;BP:primary metabolic process;BP:carbohydrate metabolic process;BP:metabolic process;BP:biological_processMF:hydrolase activity;MF:cation binding;MF:amylase activity;MF:hydrolase activity, acting on glycosyl bonds;MF:ion binding;MF:catalytic activity;MF:alpha-amylase activity;MF:molecular_function;MF:binding;MF:hydrolase activity, hydrolyzing O-glycosyl compo…	GO:0071704;GO:0044238;GO:0005975;GO:0008152;GO:0008150GO:0016787;GO:0043169;GO:0016160;GO:0016798;GO:0043167;GO:0003824;GO:0004556;GO:0003674;GO:0005488;GO:0004553;GO:0046872	K01176	AMY, amyA, malS	dre00500;dre01100	Starch and sucrose metabolism;Metabolic pathways	COG0366	G:Carbohydrate transport and metabolism	PF02806.22;PF00128.28	Alpha-amylase_C;Alpha-amylase	Alpha amylase, C-terminal all-beta domain;Alpha amylase, catalytic domain	lysosomal
Sin0136240.1	GDI2	0.4837	-1.0478	0.004512	down	yes	1436.2528	2969.1771	3303.004883	3153.152588	2451.373779	1390.108398	1525.047241	1393.602905	BP:protein localization;BP:signal transduction;BP:intracellular signal transduction;BP:regulation of biological process;BP:establishment of localization;BP:cellular macromolecule localization;BP:nitrogen compound transport;BP:biological regulation;BP:organic substance transport;BP:macromolecule localization;BP:transport;BP:cellular process;BP:regulation of cellular process;BP:establishment of pro…	GO:0008104;GO:0007165;GO:0035556;GO:0050789;GO:0051234;GO:0070727;GO:0071705;GO:0065007;GO:0071702;GO:0033036;GO:0006810;GO:0009987;GO:0050794;GO:0045184;GO:0008150;GO:0007264;GO:0051179;GO:0051641;GO:0015031GO:0005737;GO:0110165;GO:0005575GO:0003674;GO:0098772;GO:0005092;GO:0005093;GO:0030234;GO:0005096;GO:0030695;GO:0060589;GO:0008047	K17255	GDI1_2	------	------	COG5044	S:Function unknown	PF00996.22	GDI	GDP dissociation inhibitor	cytoplasmic
Sin0220110.1	SVIP	0.5	-1	0.01683	down	yes	1463.2898	2926.3574	2822.995117	2350.398438	3605.678711	1577.120605	1413.29834	1399.450317	------	------	K14014	SVIP	dre04141	Protein processing in endoplasmic reticulum	ENOG410Y3FM	S:Function unknown	PF15811.9	SVIP	Small VCP/p97-interacting protein	nuclear
Sin0079400.1		0.4217	-1.2457	0.002711	down	yes	1288.0231	3054.5235	3359.919434	2532.76416	3270.886963	1328.668823	1349.325073	1186.075317	MF:S-adenosylmethionine-dependent methyltransferase activity;MF:catalytic activity;MF:transferase activity;MF:transferase activity, transferring one-carbon groups;MF:molecular_function;MF:methyltransferase activity	GO:0008757;GO:0003824;GO:0016740;GO:0016741;GO:0003674;GO:0008168	------	------	------	------	ENOG4111IQH	S:Function unknown	PF08241.16;PF13649.10;PF13847.10;PF08242.16;PF01209.22;PF13489.10	Methyltransf_11;Methyltransf_25;Methyltransf_31;Methyltransf_12;Ubie_methyltran;Methyltransf_23	Methyltransferase domain;Methyltransferase domain;Methyltransferase domain;Methyltransferase domain;ubiE/COQ5 methyltransferase family;Methyltransferase domain	cytoplasmic
Sin0145220.1	ARPC5L	0.4908	-1.0268	8.28E-06	down	yes	1419.4039	2892.1995	2922.110596	2848.160156	2906.327881	1493.563721	1427.413574	1337.234497	BP:regulation of organelle organization;BP:regulation of cellular component organization;BP:regulation of actin polymerization or depolymerization;BP:regulation of biological process;BP:cellular component organization or biogenesis;BP:regulation of actin filament length;BP:regulation of actin filament polymerization;BP:actin nucleation;BP:fibril organization;BP:regulation of cytoskeleton organiza…	GO:0033043;GO:0051128;GO:0008064;GO:0050789;GO:0071840;GO:0030832;GO:0030833;GO:0045010;GO:0097435;GO:0051493;GO:0016043;GO:0090066;GO:0065007;GO:0032271;GO:0065008;GO:0032970;GO:0009987;GO:0050794;GO:0008150;GO:0032956;GO:0043254;GO:0007015;GO:0016477;GO:0048870;GO:1902903;GO:0044087;GO:0110053;GO:0032535;GO:0034314GO:0005737;GO:0110165;GO:0005885;GO:0032991;GO:0005575GO:0044877;GO:0005488;GO:00…	K05754	ARPC5	dre04144;dre05132;dre04530;dre04810	Endocytosis;Salmonella infection;Tight junction;Regulation of actin cytoskeleton	ENOG4111FGV	L:Replication, recombination and repair	PF04699.18	P16-Arc	ARP2/3 complex 16 kDa subunit	cytoplasmic
Sin0053370.1	CHEK2	0.4811	-1.0556	0.0002618	down	yes	1400.2178	2910.7101	3072.30249	2964.92627	2694.901611	1465.02832	1295.232422	1440.392578	MF:purine ribonucleoside triphosphate binding;MF:molecular_function;MF:binding;MF:ion binding;MF:heterocyclic compound binding;MF:nucleoside phosphate binding;MF:anion binding;MF:nucleotide binding;MF:transferase activity;MF:protein kinase activity;MF:purine nucleotide binding;MF:ATP binding;MF:kinase activity;MF:catalytic activity, acting on a protein;MF:small molecule binding;MF:catalytic activ…	GO:0035639;GO:0003674;GO:0005488;GO:0043167;GO:1901363;GO:1901265;GO:0043168;GO:0000166;GO:0016740;GO:0004672;GO:0017076;GO:0005524;GO:0016301;GO:0140096;GO:0036094;GO:0003824;GO:0030554;GO:0097367;GO:0097159;GO:0016773;GO:0032559;GO:0016772;GO:0032555;GO:0032553	K06641	CHEK2	dre04218;dre04110;dre04115	Cellular senescence;Cell cycle;p53 signaling pathway	ENOG410YA63	T:Signal transduction mechanisms	PF00069.29;PF07714.21;PF14531.10	Pkinase;PK_Tyr_Ser-Thr;Kinase-like	Protein kinase domain;Protein tyrosine and serine/threonine kinase;Kinase-like	cytoplasmic
Sin0033690.1	CNPY4	0.4179	-1.2588	0.0074	down	yes	1267.0905	3032.0087	2834.857178	3655.165039	2606.003906	1473.743286	977.0078735	1350.520264	CC:cellular_component;CC:extracellular region;CC:cellular anatomical entityMF:molecular_function;MF:binding;MF:protein binding;MF:receptor binding	GO:0005575;GO:0005576;GO:0110165GO:0003674;GO:0005488;GO:0005515;GO:0005102	K22816	CNPY3_4	------	------	ENOG4111GVI	S:Function unknown	PF11938.12	DUF3456	TLR4 regulator and MIR-interacting MSAP	extracellular
Sin0169320.1	PSMD10	0.4503	-1.151	0.000416	down	yes	1329.7004	2952.9591	2981.877197	2693.117432	3183.882568	1390.455078	1363.271606	1235.374512	CC:macromolecular complex;CC:catalytic complex;CC:cellular_component;CC:peptidase complex;CC:endopeptidase complex;CC:proteasome complex	GO:0032991;GO:1902494;GO:0005575;GO:1905368;GO:1905369;GO:0000502	K06694	PSMD10	------	------	COG0666	O:Posttranslational modification, protein turnover, chaperones	PF13637.10;PF00023.34;PF12796.11;PF13857.10;PF13606.10	Ank_4;Ank;Ank_2;Ank_5;Ank_3	Ankyrin repeats;Ankyrin repeat;Ankyrin repeats;Ankyrin repeats;Ankyrin repeat	cytoplasmic
Sin0029140.1	PDLIM5	0.4004	-1.3205	5.31E-05	down	yes	1223.6445	3056.3685	3167.628174	2857.297607	3144.179688	1246.598877	1217.304321	1207.030273	BP:developmental process;BP:anatomical structure development;BP:animal organ development;BP:biological_processMF:cation binding;MF:ion binding;MF:binding;MF:molecular_function;MF:metal ion binding	GO:0032502;GO:0048856;GO:0048513;GO:0008150GO:0043169;GO:0043167;GO:0005488;GO:0003674;GO:0046872	K19867	PDLIM5_6_7	------	------	ENOG410XRD4	S:Function unknown	PF00595.28;PF15936.9	PDZ;DUF4749	PDZ domain;Domain of unknown function	cytoplasmic
Sin0026540.1	OVCA2	0.4774	-1.0667	3.72E-05	down	yes	1372.6351	2875.2126	2867.151611	2756.420654	3002.06543	1419.369019	1364.538574	1333.997559	------	------	------	------	------	------	ENOG4111JYH	S:Function unknown	PF03959.17;PF00561.24	FSH1;Abhydrolase_1	Serine hydrolase;alpha/beta hydrolase fold	mitochondrial
Sin0106340.1	TOMM34	0.3891	-1.3618	0.005562	down	yes	1188.5907	3054.8979	3319.36377	2408.563721	3436.766357	1244.209473	1347.067261	974.4953003	------	------	K17766	TOM34	------	------	COG0457	O:Posttranslational modification, protein turnover, chaperones	PF00515.32;PF07719.21;PF13414.10;PF13424.10;PF13181.10;PF13431.10;PF14559.10;PF13432.10	TPR_1;TPR_2;TPR_11;TPR_12;TPR_8;TPR_17;TPR_19;TPR_16	Tetratricopeptide repeat;Tetratricopeptide repeat;TPR repeat;Tetratricopeptide repeat;Tetratricopeptide repeat;Tetratricopeptide repeat;Tetratricopeptide repeat;Tetratricopeptide repeat	nuclear
Sin0134160.1	TULP3	0.4054	-1.3026	0.03084	down	yes	1218.6271	3005.9692	2230.071045	2779.929443	4007.906982	1440.095703	928.9845581	1286.801025	CC:cellular_component;CC:extracellular region;CC:cellular anatomical entity	GO:0005575;GO:0005576;GO:0110165	------	------	------	------	ENOG410XQFT	S:Function unknown	PF01167.22;PF16322.9	Tub;Tub_N	Tub family;Tubby N-terminal	nuclear
Sin0186530.1	DFFA	0.4801	-1.0586	0.02895	down	yes	1342.6003	2796.3403	3620.859375	2573.562988	2194.598389	1384.357178	1472.519043	1170.924683	BP:nucleic acid metabolic process;BP:cellular nitrogen compound metabolic process;BP:nitrogen compound metabolic process;BP:cell death;BP:organic cyclic compound metabolic process;BP:organic cyclic compound catabolic process;BP:nucleobase-containing compound metabolic process;BP:organic substance catabolic process;BP:apoptotic DNA fragmentation;BP:DNA catabolic process;BP:organic substance metabo…	GO:0090304;GO:0034641;GO:0006807;GO:0008219;GO:1901360;GO:1901361;GO:0006139;GO:1901575;GO:0006309;GO:0006308;GO:0071704;GO:0009987;GO:0044238;GO:0006915;GO:0006725;GO:0046700;GO:0012501;GO:0008150;GO:0008152;GO:0034655;GO:0009056;GO:0009057;GO:0044248;GO:0046483;GO:0044270;GO:0044237;GO:0043170;GO:0006259;GO:0019439GO:0003674;GO:0098772;GO:0004857;GO:0060703;GO:0030234	K02310	DFFA, DFF45	dre04210	Apoptosis	ENOG4111HKY	K:Transcription	PF09033.14;PF02017.19	DFF-C;CIDE-N	DNA Fragmentation factor 45kDa, C terminal domain;CIDE-N domain	cytoplasmic
Sin0003040.1	LGALS9	0.1395	-2.8417	0.001419	down	yes	502.7051	3604.8479	2885.675781	3806.451416	4122.416504	543.3577881	250.5794373	714.1779785	MF:molecular_function;MF:carbohydrate binding;MF:binding	GO:0003674;GO:0030246;GO:0005488	K10093	LGALS9	------	------	ENOG4111EA0	S:Function unknown	PF00337.26	Gal-bind_lectin	Galactoside-binding lectin	cytoplasmic
Sin0212790.1		0.491	-1.0262	0.02683	down	yes	1331.7653	2712.2502	2671.2854	2109.601318	3355.86377	1292.310303	1665.688599	1037.297119	BP:nucleic acid metabolic process;BP:cellular nitrogen compound metabolic process;BP:nitrogen compound metabolic process;BP:organic cyclic compound metabolic process;BP:nucleobase-containing compound metabolic process;BP:cellular response to stimulus;BP:organic substance metabolic process;BP:DNA repair;BP:cellular process;BP:cellular aromatic compound metabolic process;BP:cellular response to DNA…	GO:0090304;GO:0034641;GO:0006807;GO:1901360;GO:0006139;GO:0051716;GO:0071704;GO:0006281;GO:0009987;GO:0006725;GO:0006974;GO:0006950;GO:0008150;GO:0008152;GO:0046483;GO:0044238;GO:0050896;GO:0044237;GO:0043170;GO:0033554;GO:0006259GO:0003674;GO:0005488;GO:0003676;GO:0003677;GO:1901363;GO:0003824;GO:0097159	------	------	------	------	ENOG411253U	S:Function unknown	PF00633.27	HHH	Helix-hairpin-helix motif	nuclear
Sin0107730.1	TATDN1	0.3289	-1.6043	0.005447	down	yes	997.7356	3033.8066	2940.390869	2953.759521	3207.269531	1643.063721	390.0454712	960.0976563	MF:hydrolase activity;MF:molecular_function;MF:hydrolase activity, acting on ester bonds;MF:catalytic activity	GO:0016787;GO:0003674;GO:0016788;GO:0003824	K03424	tatD	------	------	COG0084	L:Replication, recombination and repair	PF01026.25	TatD_DNase	TatD related DNase	mitochondrial
Sin0042400.1	ANTXR2	0.155	-2.6897	0.001666	down	yes	539.305	3479.6068	3410.320557	4178.132324	2850.367432	489.5194702	670.0985107	458.2970276	BP:establishment of localization in cell;BP:establishment of organelle localization;BP:spindle localization;BP:establishment of mitotic spindle localization;BP:cellular component organization;BP:cellular component organization or biogenesis;BP:microtubule cytoskeleton organization involved in mitosis;BP:biological_process;BP:establishment of spindle orientation;BP:cellular process;BP:establishmen…	GO:0051649;GO:0051656;GO:0051653;GO:0040001;GO:0016043;GO:0071840;GO:1902850;GO:0008150;GO:0051294;GO:0009987;GO:0051293;GO:1903047;GO:0007010;GO:0051234;GO:0051179;GO:0051640;GO:0006996;GO:0007017;GO:0000132;GO:0022402;GO:0000226GO:0098590;GO:0043229;GO:0043228;GO:0043227;GO:0043226;GO:0005856;GO:0031982;GO:0031410;GO:0016020;GO:0097708;GO:0110165;GO:0009986;GO:0032154;GO:0005886;GO:0043231;GO:0…	K20909	ANTXR	dre04621	NOD-like receptor signaling pathway	ENOG410YC57;ENOG41113I8	U:Intracellular trafficking, secretion, and vesicular transport;O:Posttranslational modification, protein turnover, chaperones	PF00092.32;PF13519.10;PF15794.9;PF05762.18	VWA;VWA_2;CCDC106;VWA_CoxE	von Willebrand factor type A domain;von Willebrand factor type A domain;Coiled-coil domain-containing protein 106;VWA domain containing CoxE-like protein	ER
Sin0143840.1	MSMB	0.1055	-3.2447	4.99E-05	down	yes	379.6682	3598.8998	3548.41748	3434.464844	3813.817139	411.1456261	136.1656494	591.6932373	CC:cellular_component;CC:extracellular region;CC:cellular anatomical entity	GO:0005575;GO:0005576;GO:0110165	K25684	MSMB	------	------	ENOG410Y4MW	S:Function unknown	PF05825.15	PSP94	Beta-microseminoprotein	extracellular
Sin0197620.1	SNX12	0.4767	-1.0688	0.0006265	down	yes	1276.0565	2676.8578	2880.487061	2446.077637	2704.008789	1297.762085	1384.299805	1146.107544	MF:phosphatidylinositol binding;MF:phospholipid binding;MF:molecular_function;MF:lipid binding;MF:binding	GO:0035091;GO:0005543;GO:0003674;GO:0008289;GO:0005488	K17918	SNX3_12	dre04144	Endocytosis	COG5391	U:Intracellular trafficking, secretion, and vesicular transport	PF00787.28	PX	PX domain	cytoplasmic
Sin0029340.1	PSMG1	0.476	-1.071	0.01361	down	yes	1268.3942	2664.5221	2716.379883	2901.809326	2375.377197	1752.093994	737.6365967	1315.452148	BP:macromolecular complex assembly;BP:cellular component assembly;BP:macromolecular complex subunit organization;BP:cellular process;BP:cellular component organization;BP:biological_process;BP:proteasome assembly;BP:cellular component organization or biogenesisCC:macromolecular complex;CC:catalytic complex;CC:cellular anatomical entity;CC:membrane-bounded organelle;CC:intracellular organelle;CC:i…	GO:0065003;GO:0022607;GO:0043933;GO:0009987;GO:0016043;GO:0008150;GO:0043248;GO:0071840GO:0032991;GO:1902494;GO:0110165;GO:0043227;GO:0043229;GO:0043231;GO:0005575;GO:1905368;GO:1905369;GO:0000502;GO:0043226;GO:0005783	K11875	PSMG1, DSCR2, PAC1	------	------	ENOG4111EZT	O:Posttranslational modification, protein turnover, chaperones	PF16094.9	PAC1	Proteasome assembly chaperone 4	cytoplasmic
Sin0097770.1	PHKG1	0.1872	-2.4173	0.03871	down	yes	617.2501	3297.222	5060.283203	2370.717529	2460.665283	501.4882813	703.4265137	646.8355713	BP:small molecule metabolic process;BP:small molecule biosynthetic process;BP:organic substance metabolic process;BP:oxoacid metabolic process;BP:serine family amino acid biosynthetic process;BP:organonitrogen compound metabolic process;BP:organonitrogen compound biosynthetic process;BP:organic acid biosynthetic process;BP:carbohydrate biosynthetic process;BP:nitrogen compound metabolic process;B…	GO:0044281;GO:0044283;GO:0071704;GO:0043436;GO:0009070;GO:1901564;GO:1901566;GO:0016053;GO:0016051;GO:0006807;GO:0009069;GO:1901576;GO:0006564;GO:0006563;GO:0006112;GO:0000271;GO:0008150;GO:0008152;GO:0044042;GO:0008652;GO:0015980;GO:0046394;GO:0016310;GO:0044249;GO:0009250;GO:1901605;GO:1901607;GO:0009987;GO:0005975;GO:0006082;GO:0043170;GO:0019752;GO:0006091;GO:0006520;GO:0009058;GO:0009059;GO:…	K00871	PHKG	dre04020;dre04910	Calcium signaling pathway;Insulin signaling pathway	ENOG410Y7VX	T:Signal transduction mechanisms	PF00069.29;PF07714.21;PF14531.10;PF06293.18	Pkinase;PK_Tyr_Ser-Thr;Kinase-like;Kdo	Protein kinase domain;Protein tyrosine and serine/threonine kinase;Kinase-like;Lipopolysaccharide kinase	cytoplasmic
Sin0166260.1	COMTD1	0.1435	-2.8009	7.90E-05	down	yes	485.2106	3380.0972	3067.510498	3515.306396	3557.474609	627.0797119	354.7481689	473.803833	BP:biological_process;BP:metabolic process;BP:methylationMF:O-methyltransferase activity;MF:S-adenosylmethionine-dependent methyltransferase activity;MF:catalytic activity;MF:transferase activity;MF:transferase activity, transferring one-carbon groups;MF:molecular_function;MF:methyltransferase activity	GO:0008150;GO:0008152;GO:0032259GO:0008171;GO:0008757;GO:0003824;GO:0016740;GO:0016741;GO:0003674;GO:0008168	------	------	------	------	COG4122	S:Function unknown	PF01596.21;PF13578.10	Methyltransf_3;Methyltransf_24	O-methyltransferase;Methyltransferase domain	extracellular
Sin0082340.1	RPL31	2.3468	1.2307	0.04886	up	yes	2678.1593	1141.1945	1110.344482	1124.009644	1189.229492	1626.28064	3474.273193	2933.924072	BP:cellular biosynthetic process;BP:organic substance biosynthetic process;BP:cellular nitrogen compound biosynthetic process;BP:peptide biosynthetic process;BP:organic substance metabolic process;BP:cytoplasmic translation;BP:organonitrogen compound biosynthetic process;BP:amide biosynthetic process;BP:cellular process;BP:biosynthetic process;BP:macromolecule biosynthetic process;BP:biological_p…	GO:0044249;GO:1901576;GO:0044271;GO:0043043;GO:0071704;GO:0002181;GO:1901566;GO:0043604;GO:0009987;GO:0009058;GO:0009059;GO:0008150;GO:0008152;GO:1901564;GO:0044238;GO:0019538;GO:0034641;GO:0044237;GO:0043170;GO:0006807;GO:0043603;GO:0006518;GO:0006412GO:0015934;GO:0022625;GO:0043229;GO:0043228;GO:0043226;GO:0110165;GO:0044391;GO:0032991;GO:0005840;GO:0043232;GO:1990904;GO:0005575GO:0003674;GO:00…	K02910	RP-L31e, RPL31	dre03010	Ribosome	COG2097	J:Translation, ribosomal structure and biogenesis	PF01198.23	Ribosomal_L31e	Ribosomal protein L31e	cytoplasmic
Sin0158930.1	NUMB	0.4691	-1.092	0.009963	down	yes	1215.6071	2591.29	3083.203857	2347.619873	2343.046143	1427.687866	881.4541016	1337.679443	BP:regulation of biological process;BP:regulation of neurogenesis;BP:positive regulation of multicellular organismal process;BP:regulation of cell development;BP:positive regulation of neurogenesis;BP:biological regulation;BP:positive regulation of cell development;BP:positive regulation of biological process;BP:developmental process;BP:regulation of developmental process;BP:regulation of cellula…	GO:0050789;GO:0050767;GO:0051240;GO:0060284;GO:0050769;GO:0065007;GO:0010720;GO:0048518;GO:0032502;GO:0050793;GO:0050794;GO:0045597;GO:0045595;GO:0008150;GO:0051239;GO:0007399;GO:0051094;GO:0048856;GO:0051962;GO:0051960;GO:2000026;GO:0048731;GO:0048522	K06057	NUMBL	dre04330	Notch signaling pathway	ENOG410XT15	S:Function unknown	PF00640.27;PF06311.16	PID;NumbF	Phosphotyrosine interaction domain;NUMB domain	cytoplasmic
Sin0038450.1		2.4488	1.2921	0.03909	up	yes	2698.8821	1102.1271	963.7822266	1342.251221	1000.347961	2374.648926	3706.636475	2015.360962	------	------	------	------	------	------	ENOG4110RUB	S:Function unknown	PF13873.10;PF13837.10	Myb_DNA-bind_5;Myb_DNA-bind_4	Myb/SANT-like DNA-binding domain;Myb/SANT-like DNA-binding domain	cytoplasmic
Sin0216760.1	CIAPIN1	0.4545	-1.1376	0.004406	down	yes	1181.12	2598.9613	2984.049805	2624.993896	2187.840088	1109.716797	1346.071411	1087.571655	BP:cellular component assembly;BP:anatomical structure development;BP:cell development;BP:cell death;BP:cellular component organization or biogenesis;BP:regulation of apoptotic process;BP:regulation of programmed cell death;BP:cellular component organization;BP:regulation of biological process;BP:biological regulation;BP:negative regulation of biological process;BP:negative regulation of programm…	GO:0022607;GO:0048856;GO:0048468;GO:0008219;GO:0071840;GO:0042981;GO:0043067;GO:0016043;GO:0050789;GO:0065007;GO:0048519;GO:0043069;GO:0032502;GO:0009987;GO:0006915;GO:0043066;GO:0016226;GO:0031163;GO:0008150;GO:0008152;GO:0050794;GO:0012501;GO:0044237;GO:0006790;GO:0048869;GO:0030097;GO:0048523GO:0031970;GO:0031974;GO:0043229;GO:0043227;GO:0043226;GO:0005634;GO:0043233;GO:0110165;GO:0005758;GO:0…	K22746	CIAPIN1, DRE2	------	------	COG5636	S:Function unknown	PF20922.1;PF05093.17	Anamorsin_N;CIAPIN1	Anamorsin, N-terminal;Cytokine-induced anti-apoptosis inhibitor 1, Fe-S biogenesis	cytoplasmic
Sin0072970.1	NRDC	0.4693	-1.0914	0.03995	down	yes	1199.4262	2555.7775	3429.090332	2315.90918	1922.33313	1229.782471	1141.335815	1227.160278	BP:primary metabolic process;BP:organonitrogen compound metabolic process;BP:protein metabolic process;BP:macromolecule metabolic process;BP:organic substance metabolic process;BP:nitrogen compound metabolic process;BP:biological_process;BP:metabolic process;BP:proteolysisMF:molecular_function;MF:endopeptidase activity;MF:cation binding;MF:hydrolase activity;MF:ion binding;MF:catalytic activity, …	GO:0044238;GO:1901564;GO:0019538;GO:0043170;GO:0071704;GO:0006807;GO:0008150;GO:0008152;GO:0006508GO:0003674;GO:0004175;GO:0043169;GO:0016787;GO:0043167;GO:0140096;GO:0003824;GO:0004222;GO:0005488;GO:0008233;GO:0046872;GO:0008237	K01411	NRD1	------	------	COG1025	T:Signal transduction mechanisms	PF16187.9;PF05193.25;PF00675.24	Peptidase_M16_M;Peptidase_M16_C;Peptidase_M16	Middle or third domain of peptidase_M16;Peptidase M16 inactive domain;Insulinase	cytoplasmic
Sin0199130.1	MTMR1	0.4195	-1.2533	0.00238	down	yes	1094.3914	2608.7456	2994.079102	2589.828369	2242.329346	1012.788269	1148.035278	1122.350708	BP:dephosphorylation;BP:organic substance metabolic process;BP:lipid metabolic process;BP:cellular process;BP:biological_process;BP:metabolic process;BP:primary metabolic process;BP:cellular metabolic process;BP:phosphate-containing compound metabolic process;BP:phosphorus metabolic processCC:cytoplasm;CC:cellular anatomical entity;CC:cellular_componentMF:phosphatase activity;MF:phosphoric ester …	GO:0016311;GO:0071704;GO:0006629;GO:0009987;GO:0008150;GO:0008152;GO:0044238;GO:0044237;GO:0006796;GO:0006793GO:0005737;GO:0110165;GO:0005575GO:0016791;GO:0042578;GO:0003674;GO:0052744;GO:0106018;GO:0016787;GO:0052866;GO:0016788;GO:0034593;GO:0003824;GO:0052629;GO:0004438	K18081	MTMR1_2	dre00562;dre01100;dre04070	Inositol phosphate metabolism;Metabolic pathways;Phosphatidylinositol signaling system	ENOG410XPTU	S:Function unknown	PF06602.18;PF02893.24	Myotub-related;GRAM	Myotubularin-like phosphatase domain;GRAM domain	cytoplasmic
Sin0052400.1	CA4	2.0837	1.0591	0.02362	up	yes	2482.2519	1191.2578	1087.140015	1786.701416	699.9320679	2540.931152	2154.757324	2751.067139	CC:membrane;CC:cellular_component;CC:cellular anatomical entityMF:cation binding;MF:metal ion binding;MF:transition metal ion binding;MF:carbon-oxygen lyase activity;MF:hydro-lyase activity;MF:ion binding;MF:catalytic activity;MF:molecular_function;MF:zinc ion binding;MF:carbonate dehydratase activity;MF:lyase activity;MF:binding	GO:0016020;GO:0005575;GO:0110165GO:0043169;GO:0046872;GO:0046914;GO:0016835;GO:0016836;GO:0043167;GO:0003824;GO:0003674;GO:0008270;GO:0004089;GO:0016829;GO:0005488	K18246	CA4	dre01100;dre00910	Metabolic pathways;Nitrogen metabolism	COG3338	G:Carbohydrate transport and metabolism	PF00194.25	Carb_anhydrase	Eukaryotic-type carbonic anhydrase	plasma membrane
Sin0093990.1	UBE4A	0.4046	-1.3054	0.01049	down	yes	1038.0567	2565.7513	3109.981934	1972.225708	2615.046143	1085.211792	1125.68103	903.2772827	BP:response to stress;BP:response to stimulus;BP:ERAD pathway;BP:nitrogen compound metabolic process;BP:response to chemical;BP:catabolic process;BP:modification-dependent macromolecule catabolic process;BP:organic substance catabolic process;BP:organic substance metabolic process;BP:protein modification by small protein conjugation or removal;BP:macromolecule catabolic process;BP:protein modific…	GO:0006950;GO:0050896;GO:0036503;GO:0006807;GO:0042221;GO:0009056;GO:0043632;GO:1901575;GO:0071704;GO:0070647;GO:0009057;GO:0032446;GO:0006508;GO:0051603;GO:0019941;GO:0043687;GO:0009987;GO:0051716;GO:0043412;GO:0036211;GO:0008150;GO:0030163;GO:0008152;GO:0030433;GO:0010033;GO:0044238;GO:1901564;GO:1901565;GO:0019538;GO:0010243;GO:0010498;GO:0043170;GO:0016567;GO:0006511;GO:0033554;GO:0043161;GO:…	K10596	UBE4A	dre04120	Ubiquitin mediated proteolysis	COG5113	O:Posttranslational modification, protein turnover, chaperones	PF10408.13;PF04564.19	Ufd2P_core;U-box	Ubiquitin elongating factor core;U-box domain	cytoplasmic
Sin0025890.1	VPS26BL	0.483	-1.0499	3.16E-05	down	yes	1172.3805	2427.3081	2460.641602	2400.039063	2421.243652	1286.674805	1128.642822	1101.823853	BP:nitrogen compound transport;BP:macromolecule localization;BP:protein localization;BP:intracellular transport;BP:cellular macromolecule localization;BP:intracellular protein transport;BP:cellular process;BP:establishment of protein localization;BP:biological_process;BP:transport;BP:organic substance transport;BP:protein transport;BP:establishment of localization;BP:localization;BP:establishment…	GO:0071705;GO:0033036;GO:0008104;GO:0046907;GO:0070727;GO:0006886;GO:0009987;GO:0045184;GO:0008150;GO:0006810;GO:0071702;GO:0015031;GO:0051234;GO:0051179;GO:0051649;GO:0051641	K18466	VPS26A_B	dre04144	Endocytosis	ENOG410XSI1	U:Intracellular trafficking, secretion, and vesicular transport	PF03643.19	Vps26	Vacuolar protein sorting-associated protein 26	cytoplasmic
Sin0071200.1	IMPA1	0.418	-1.2584	0.0347	down	yes	1053.1035	2519.2196	3258.12207	2371.516602	1928.02002	858.5425415	1556.728027	744.039856	BP:glycerophospholipid metabolic process;BP:polyol biosynthetic process;BP:polyol metabolic process;BP:cellular biosynthetic process;BP:small molecule metabolic process;BP:small molecule biosynthetic process;BP:cellular lipid metabolic process;BP:organic substance biosynthetic process;BP:organic substance metabolic process;BP:phosphatidylinositol biosynthetic process;BP:cellular process;BP:lipid …	GO:0006650;GO:0046173;GO:0019751;GO:0044249;GO:0044281;GO:0044283;GO:0044255;GO:1901576;GO:0071704;GO:0006661;GO:0009987;GO:0006629;GO:0045017;GO:0046165;GO:0046854;GO:0009058;GO:0008150;GO:0008152;GO:0046486;GO:0090407;GO:0008610;GO:0046488;GO:0044238;GO:0008654;GO:0006644;GO:0044237;GO:0006066;GO:0006796;GO:0006793;GO:0019637;GO:0046474;GO:0006020;GO:0006021;GO:1901617;GO:1901615GO:0005488;GO:0…	K01092	E3.1.3.25, IMPA, suhB	dre00562;dre01100;dre04070	Inositol phosphate metabolism;Metabolic pathways;Phosphatidylinositol signaling system	COG0483	G:Carbohydrate transport and metabolism	PF00459.29	Inositol_P	Inositol monophosphatase family	cytoplasmic
Sin0180180.1	CHMP2A	0.4916	-1.0244	0.007981	down	yes	1174.6427	2389.5677	2051.399658	2397.842773	2719.460693	1318.275024	865.1270142	1340.526001	BP:protein localization;BP:mitotic cell cycle process;BP:cell cycle phase transition;BP:membrane organization;BP:mitotic cell cycle phase transition;BP:cellular component assembly;BP:cell cycle process;BP:cellular component organization or biogenesis;BP:nitrogen compound transport;BP:cellular macromolecule localization;BP:cellular component organization;BP:nuclear membrane organization;BP:multive…	GO:0008104;GO:1903047;GO:0044770;GO:0061024;GO:0044772;GO:0022607;GO:0022402;GO:0071840;GO:0071705;GO:0070727;GO:0016043;GO:0071763;GO:0071985;GO:0071702;GO:0032509;GO:0033036;GO:0071709;GO:0016197;GO:0006810;GO:0009987;GO:0031468;GO:0008150;GO:0051649;GO:0051234;GO:0051179;GO:0051641;GO:0010458;GO:0045184;GO:0007034;GO:0046907;GO:0015031;GO:0045324;GO:0016192GO:0005770;GO:0012506;GO:0031975;GO:0…	K12191	CHMP2A	dre04144;dre04217	Endocytosis;Necroptosis	COG5491	N:Cell motility	PF03357.25	Snf7	Snf7	cytoplasmic
Sin0011980.1	ELOF1	0.2612	-1.9368	0.01034	down	yes	723.9212	2771.391	3520.714844	1989.416748	2804.04126	689.1075439	611.6885376	870.9676514	BP:RNA biosynthetic process;BP:nucleic acid metabolic process;BP:cellular biosynthetic process;BP:nitrogen compound metabolic process;BP:organic cyclic compound metabolic process;BP:organic cyclic compound biosynthetic process;BP:organic substance metabolic process;BP:transcription elongation from RNA polymerase II promoter;BP:heterocycle biosynthetic process;BP:organic substance biosynthetic pro…	GO:0032774;GO:0090304;GO:0044249;GO:0006807;GO:1901360;GO:1901362;GO:0071704;GO:0006368;GO:0018130;GO:1901576;GO:0009987;GO:0006725;GO:0006354;GO:0009058;GO:0009059;GO:0008150;GO:0008152;GO:0034654;GO:0044271;GO:0046483;GO:0016070;GO:0044238;GO:0034641;GO:0044237;GO:0043170;GO:0006139;GO:0019438GO:0008023;GO:0043229;GO:0043227;GO:0043226;GO:0005634;GO:0110165;GO:0032991;GO:0043231;GO:0005575GO:19…	K25829	ELOF1, ELF1	------	------	COG4888	S:Function unknown	PF05129.17	Elf1	Transcription elongation factor Elf1 like	nuclear
Sin0170290.1	CUL4	0.4949	-1.0148	0.04303	down	yes	1156.6613	2336.9728	2384.48877	2994.34668	1632.082886	1269.501221	1215.660156	984.8224487	BP:nitrogen compound metabolic process;BP:modification-dependent macromolecule catabolic process;BP:cellular response to stimulus;BP:organic substance metabolic process;BP:protein modification by small protein conjugation or removal;BP:protein modification by small protein conjugation;BP:proteolysis;BP:developmental process;BP:proteolysis involved in cellular protein catabolic process;BP:post-tra…	GO:0006807;GO:0043632;GO:0051716;GO:0071704;GO:0070647;GO:0032446;GO:0006508;GO:0032502;GO:0051603;GO:0043687;GO:0009987;GO:0019941;GO:1901575;GO:0006974;GO:0043412;GO:0036211;GO:0008150;GO:0008152;GO:0009056;GO:0009057;GO:0044238;GO:1901564;GO:0019538;GO:0050896;GO:0048856;GO:0006950;GO:0043170;GO:0016567;GO:0006511;GO:0033554GO:1990234;GO:0000151;GO:1902494;GO:0080008;GO:0031465;GO:0032991;GO:0…	K10609	CUL4	dre03420;dre04120	Nucleotide excision repair;Ubiquitin mediated proteolysis	COG5647	U:Intracellular trafficking, secretion, and vesicular transport	PF00888.26;PF10557.13	Cullin;Cullin_Nedd8	Cullin family;Cullin protein neddylation domain	cytoplasmic
Sin0086610.1	TTC38	0.4125	-1.2775	0.03908	down	yes	1016.9499	2465.1809	3065.415527	2778.993896	1551.133423	1186.765625	790.2669067	1073.817261	------	------	K24942	TTC38	------	------	ENOG410XR50	S:Function unknown	------	------	------	cytoplasmic
Sin0038110.1	OGFOD1	0.466	-1.1016	0.04121	down	yes	1094.5146	2348.7157	3135.945801	2155.191895	1755.009521	1246.779419	902.9992065	1133.765259	MF:carbohydrate binding;MF:molecular_function;MF:monosaccharide binding;MF:heterocyclic compound binding;MF:oxidoreductase activity;MF:anion binding;MF:L-ascorbic acid binding;MF:transition metal ion binding;MF:oxidoreductase activity, acting on paired donors, with incorporation or reduction of molecular oxygen, 2-oxoglutarate as one donor, and incorporation of one atom each of oxygen into both d…	GO:0030246;GO:0003674;GO:0048029;GO:1901363;GO:0016491;GO:0043168;GO:0031418;GO:0046914;GO:0016706;GO:0016705;GO:0043167;GO:0005506;GO:0046872;GO:0043169;GO:0140096;GO:0036094;GO:0003824;GO:0031543;GO:0051213;GO:0043177;GO:0097159;GO:0031406;GO:0019842;GO:0005488	K24029	OGFOD1, TPA1	------	------	COG3751	O:Posttranslational modification, protein turnover, chaperones	PF13661.10;PF10637.13;PF13640.10	2OG-FeII_Oxy_4;Ofd1_CTDD;2OG-FeII_Oxy_3	2OG-F;Oxoglutarate and iron-dependent oxygenase degradation C-term;2OG-F	cytoplasmic
Sin0103950.1	ZRANB2	0.4415	-1.1795	0.002934	down	yes	1042.8061	2362.0759	2460.835449	2338.430176	2286.962158	1207.988037	650.1468506	1270.283447	MF:cation binding;MF:metal ion binding;MF:molecular_function;MF:binding;MF:ion binding	GO:0043169;GO:0046872;GO:0003674;GO:0005488;GO:0043167	K26076	ZRANB2	------	------	ENOG4111QXA	S:Function unknown	PF00641.22	zf-RanBP	Zn-finger in Ran binding protein and others	nuclear
Sin0156540.1	ARHGEF33	2.5592	1.3557	0.04225	up	yes	2421.8936	946.3483	949.4877319	835.3691406	1054.18811	2266.02124	3350.614502	1649.045166	MF:enzyme regulator activity;MF:guanyl-nucleotide exchange factor activity;MF:GTPase regulator activity;MF:molecular_function;MF:molecular function regulator;MF:nucleoside-triphosphatase regulator activity	GO:0030234;GO:0005085;GO:0030695;GO:0003674;GO:0098772;GO:0060589	------	------	------	------	ENOG4111MU9	T:Signal transduction mechanisms	PF00621.24	RhoGEF	RhoGEF domain	cytoplasmic
Sin0125460.1	EPB41L2	0.3048	-1.7141	0.0004365	down	yes	785.9919	2578.9681	2335.251709	2543.386963	2858.265625	811.4033203	651.4500122	895.1224365	------	------	------	------	------	------	ENOG410Y7NQ	S:Function unknown	PF05902.17;PF09380.14;PF00373.22;PF04382.17;PF08736.15;PF09379.14	4_1_CTD;FERM_C;FERM_M;SAB;FA;FERM_N	4.1 protein C-terminal domain;FERM C-terminal PH-like domain;FERM central domain;SAB domain;FERM adjacent;FERM N-terminal domain	cytoplasmic
Sin0169070.1	GM2A	0.1945	-2.3622	0.02159	down	yes	543.7931	2795.1783	3823.916748	2841.676025	1719.942017	409.9786072	492.8115635	728.5889893	BP:sphingolipid catabolic process;BP:cellular catabolic process;BP:nitrogen compound metabolic process;BP:cellular lipid catabolic process;BP:lipid metabolic process;BP:organic substance catabolic process;BP:lipid transport;BP:lipid catabolic process;BP:organic substance metabolic process;BP:glycosphingolipid metabolic process;BP:organic substance transport;BP:membrane lipid catabolic process;BP:…	GO:0030149;GO:0044248;GO:0006807;GO:0044242;GO:0006629;GO:1901575;GO:0006869;GO:0016042;GO:0071704;GO:0006687;GO:0071702;GO:0046466;GO:0019377;GO:0006689;GO:0006664;GO:0006665;GO:1903509;GO:0006810;GO:0006643;GO:0009987;GO:0008150;GO:0008152;GO:0044255;GO:0051234;GO:0009056;GO:0051179;GO:0044238;GO:0001573;GO:1901564;GO:1901565;GO:0043603;GO:1901136;GO:1901135;GO:0044237;GO:0046479;GO:0046514;GO:…	K12383	GM2A	dre00600;dre04142	Sphingolipid metabolism;Lysosome	ENOG4111JSM	O:Posttranslational modification, protein turnover, chaperones	PF02221.19	E1_DerP2_DerF2	ML domain	ER
Sin0094230.1	PIPOX	0.3371	-1.5688	0.01558	down	yes	827.739	2455.2794	2147.002686	1981.373047	3237.462402	823.7047729	973.6585693	685.8536987	MF:anion binding;MF:flavin adenine dinucleotide binding;MF:sarcosine oxidase activity;MF:organic cyclic compound binding;MF:oxidoreductase activity, acting on the CH-NH group of donors, oxygen as acceptor;MF:oxidoreductase activity, acting on the CH-NH group of donors;MF:nucleotide binding;MF:small molecule binding;MF:catalytic activity;MF:molecular_function;MF:binding;MF:ion binding;MF:heterocyc…	GO:0043168;GO:0050660;GO:0008115;GO:0097159;GO:0016647;GO:0016645;GO:0000166;GO:0036094;GO:0003824;GO:0003674;GO:0005488;GO:0043167;GO:1901363;GO:1901265;GO:0016491	K00306	PIPOX	dre00260;dre04146;dre01100;dre00310	Glycine, serine and threonine metabolism;Peroxisome;Metabolic pathways;Lysine degradation	COG0665	S:Function unknown	PF01266.28	DAO	FAD dependent oxidoreductase	peroxisomal
Sin0195910.1	POLD3	0.4502	-1.1514	3.76E-05	down	yes	1007.3135	2237.6134	2321.640381	2191.000732	2200.199219	946.0604248	980.2142944	1095.665771	BP:nucleic acid metabolic process;BP:cellular nitrogen compound metabolic process;BP:nitrogen compound metabolic process;BP:organic cyclic compound metabolic process;BP:nucleobase-containing compound metabolic process;BP:organic substance metabolic process;BP:DNA replication;BP:cellular process;BP:cellular aromatic compound metabolic process;BP:biological_process;BP:metabolic process;BP:heterocyc…	GO:0090304;GO:0034641;GO:0006807;GO:1901360;GO:0006139;GO:0071704;GO:0006260;GO:0009987;GO:0006725;GO:0008150;GO:0008152;GO:0046483;GO:0044238;GO:0044237;GO:0043170;GO:0006259GO:1990234;GO:0042575;GO:1902494;GO:0061695;GO:0043625;GO:0032991;GO:0005575	K03504	POLD3	dre03430;dre03410;dre03440;dre03030;dre03420	Mismatch repair;Base excision repair;Homologous recombination;DNA replication;Nucleotide excision repair	ENOG410XSD1	L:Replication, recombination and repair	PF09507.14	CDC27	DNA polymerase subunit Cdc27	nuclear
Sin0150520.1	HCFC1	0.4427	-1.1756	0.04492	down	yes	956.9209	2161.6756	2813.345459	2051.436035	1620.245239	1319.140015	1022.507935	529.1148682	BP:regulation of metabolic process;BP:regulation of cellular biosynthetic process;BP:regulation of response to stimulus;BP:cellular response to chemical stimulus;BP:cellular response to stimulus;BP:regulation of biological process;BP:biological regulation;BP:regulation of gene expression;BP:cellular process;BP:regulation of macromolecule metabolic process;BP:regulation of biosynthetic process;BP:…	GO:0019222;GO:0031326;GO:0048583;GO:0070887;GO:0051716;GO:0050789;GO:0065007;GO:0010468;GO:0009987;GO:0060255;GO:0009889;GO:0050794;GO:0031323;GO:0008150;GO:0008152;GO:0042221;GO:0010033;GO:0050896;GO:0010556GO:0043229;GO:0043227;GO:0043226;GO:0005634;GO:0110165;GO:0043231;GO:0005575GO:0035639;GO:0032553;GO:0003674;GO:0005488;GO:0000166;GO:1901265;GO:0043168;GO:0043167;GO:0016740;GO:0004672;GO:00…	K14966	HCFC	dre05168;dre03083	Herpes simplex virus 1 infection;Polycomb repressive complex	ENOG410Y5AC	K:Transcription	PF13854.10;PF13415.10;PF13418.10;PF01344.29	Kelch_5;Kelch_3;Kelch_4;Kelch_1	Kelch motif;Galactose oxidase, central domain;Galactose oxidase, central domain;Kelch motif	mitochondrial
Sin0150390.1	TSR2	0.3741	-1.4185	0.006839	down	yes	818.638	2188.2528	1818.315552	2041.893555	2704.549316	859.0219727	812.8846436	784.0073853	BP:RNA metabolic process;BP:nucleobase-containing compound metabolic process;BP:rRNA metabolic process;BP:ncRNA processing;BP:primary metabolic process;BP:RNA processing;BP:cellular process;BP:cellular aromatic compound metabolic process;BP:cellular metabolic process;BP:macromolecule metabolic process;BP:nucleic acid metabolic process;BP:organic substance metabolic process;BP:cellular nitrogen co…	GO:0016070;GO:0006139;GO:0016072;GO:0034470;GO:0044238;GO:0006396;GO:0009987;GO:0006725;GO:0044237;GO:0043170;GO:0090304;GO:0071704;GO:0034641;GO:0006807;GO:0008150;GO:0006364;GO:0008152;GO:0034660;GO:1901360;GO:0046483	K14800	TSR2	------	------	ENOG41123VE	S:Function unknown	PF10273.13	WGG	Pre-rRNA-processing protein TSR2	cytoplasmic
Sin0132930.1	BROX	0.4402	-1.1838	0.001867	down	yes	916.748	2082.6937	2264.166992	1833.425659	2150.488525	891.012207	768.0820923	1091.14978	------	------	------	------	------	------	ENOG410ZHPX	S:Function unknown	PF03097.22	BRO1	BRO1-like domain	mitochondrial
Sin0190810.1	PPME1	0.285	-1.811	0.000764	down	yes	660.8021	2318.3022	2445.153809	2261.309814	2248.442871	982.4542847	583.1631775	416.7887878	MF:hydrolase activity;MF:protein methylesterase activity;MF:catalytic activity, acting on a protein;MF:hydrolase activity, acting on ester bonds;MF:catalytic activity;MF:molecular_function;MF:carboxylic ester hydrolase activity	GO:0016787;GO:0051723;GO:0140096;GO:0016788;GO:0003824;GO:0003674;GO:0052689	K13617	PPME1	------	------	COG0596	S:Function unknown	PF12697.11	Abhydrolase_6	Alpha/beta hydrolase family	cytoplasmic
Sin0064180.1	ARMC6	0.4096	-1.2877	0.003844	down	yes	865.6786	2113.3647	2391.242188	1710.220825	2238.631104	824.2178955	883.3461914	889.4716797	------	------	K24166	ARMC6	------	------	ENOG410XR4D	S:Function unknown	------	------	------	cytoplasmic
Sin0196320.1	CCDC90B	2.1692	1.1172	9.92E-05	up	yes	2036.4205	938.7897	827.8460083	1036.724609	951.7985229	2062.994141	1965.38916	2080.878174	CC:intracellular membrane-bounded organelle;CC:membrane;CC:mitochondrion;CC:cellular_component;CC:intracellular organelle;CC:membrane-bounded organelle;CC:organelle;CC:cellular anatomical entity	GO:0043231;GO:0016020;GO:0005739;GO:0005575;GO:0043229;GO:0043227;GO:0043226;GO:0110165	------	------	------	------	ENOG4111F9W	S:Function unknown	PF07798.15	CCDC90-like	Coiled-coil domain-containing protein 90-like	mitochondrial
Sin0136650.1	NRCAM	0.3844	-1.3793	0.04296	down	yes	824.5304	2145.2496	2571.830078	2509.793701	1354.125122	836.2357788	443.7914429	1193.564087	CC:cellular_component;CC:membrane;CC:cellular anatomical entity;CC:plasma membrane	GO:0005575;GO:0016020;GO:0110165;GO:0005886	K06756	NRCAM	dre04514	Cell adhesion molecules	ENOG410XSVG	S:Function unknown	PF13927.10;PF07679.20;PF00041.25;PF00047.29;PF13895.10;PF13882.10;PF07686.21	Ig_3;I-set;fn3;ig;Ig_2;Bravo_FIGEY;V-set	Immunoglobulin domain;Immunoglobulin I-set domain;Fibronectin type III domain;Immunoglobulin domain;Immunoglobulin domain;Bravo-like intracellular region;Immunoglobulin V-set domain	plasma membrane
Sin0186940.1	PTGES3	0.3614	-1.4683	0.003623	down	yes	775.7199	2146.4073	2274.381836	2364.080078	1800.759888	796.0709839	522.9724121	1008.116394	BP:fatty acid biosynthetic process;BP:fatty acid metabolic process;BP:cellular component assembly;BP:protein folding;BP:unsaturated fatty acid biosynthetic process;BP:macromolecular complex subunit organization;BP:nucleobase-containing compound metabolic process;BP:carboxylic acid metabolic process;BP:telomere organization;BP:nucleic acid metabolic process;BP:cellular biosynthetic process;BP:nitr…	GO:0006633;GO:0006631;GO:0022607;GO:0006457;GO:0006636;GO:0043933;GO:0006139;GO:0019752;GO:0032200;GO:0090304;GO:0044249;GO:0006807;GO:0044283;GO:0043170;GO:0072330;GO:0071840;GO:0000723;GO:0046457;GO:0071826;GO:0046456;GO:1901362;GO:0016043;GO:0065003;GO:0071704;GO:0034641;GO:0022618;GO:1901360;GO:0010833;GO:0007004;GO:0018130;GO:0051131;GO:0006629;GO:1901576;GO:0009987;GO:0006725;GO:0032787;GO:…	K15730	PTGES3	dre00590;dre01100	Arachidonic acid metabolism;Metabolic pathways	ENOG41121RT;ENOG41121RT;ENOG41121RT	D:Cell cycle control, cell division, chromosome partitioning;T:Signal transduction mechanisms;Z:Cytoskeleton	PF04969.20	CS	CS domain	cytoplasmic
Sin0217770.1		0.4465	-1.1633	0.01657	down	yes	891.1365	1995.6239	2419.429199	1744.470581	1822.971802	1236.654785	636.8186646	799.9360352	CC:cytoplasm;CC:cellular_component;CC:cellular anatomical entity	GO:0005737;GO:0005575;GO:0110165	------	------	------	------	ENOG41123AI	S:Function unknown	PF02594.20	DUF167	Uncharacterised ACR, YggU family COG1872	mitochondrial
Sin0041740.1	UBL5	0.2544	-1.9748	0.005503	down	yes	583.4572	2293.0412	2843.932129	2010.039551	2025.151978	863.6904907	351.0725708	535.6086426	BP:primary metabolic process;BP:organonitrogen compound metabolic process;BP:protein metabolic process;BP:nitrogen compound metabolic process;BP:macromolecule metabolic process;BP:organic substance metabolic process;BP:macromolecule modification;BP:protein modification process;BP:biological_process;BP:metabolic process	GO:0044238;GO:1901564;GO:0019538;GO:0006807;GO:0043170;GO:0071704;GO:0043412;GO:0036211;GO:0008150;GO:0008152	------	------	------	------	ENOG4111UT0	O:Posttranslational modification, protein turnover, chaperones	PF00240.27	ubiquitin	Ubiquitin family	cytoplasmic
Sin0019230.1	AMH	0.2592	-1.9479	0.0006348	down	yes	590.1968	2277.0781	2527.884766	2360.719727	1942.629883	585.6044312	596.9553833	588.0306396	BP:developmental process;BP:reproductive structure development;BP:reproductive process;BP:anatomical structure development;BP:gonad development;BP:developmental process involved in reproduction;BP:animal organ development;BP:biological_processCC:cellular_component;CC:cellular anatomical entity;CC:extracellular regionMF:growth factor activity;MF:receptor regulator activity;MF:receptor agonist acti…	GO:0032502;GO:0048608;GO:0022414;GO:0048856;GO:0008406;GO:0003006;GO:0048513;GO:0008150GO:0005575;GO:0110165;GO:0005576GO:0008083;GO:0030545;GO:0048018;GO:0005488;GO:0005515;GO:0003674;GO:0005102;GO:0098772;GO:0030546	K04665	AMH	dre04350;dre04060	TGF-beta signaling pathway;Cytokine-cytokine receptor interaction	ENOG410XT8Z	B:Chromatin structure and dynamics	PF04709.16;PF00019.24	AMH_N;TGF_beta	Anti-Mullerian hormone, N terminal region;Transforming growth factor beta like domain	cytoplasmic
Sin0020080.1	DPH5	0.4042	-1.3069	0.0007707	down	yes	824.533	2040.119	2229.795166	1795.742798	2094.819092	879.3924561	821.6950684	772.5114746	BP:biological_process;BP:metabolic process;BP:methylationMF:diphthine synthase activity;MF:S-adenosylmethionine-dependent methyltransferase activity;MF:catalytic activity;MF:transferase activity;MF:transferase activity, transferring one-carbon groups;MF:molecular_function;MF:methyltransferase activity	GO:0008150;GO:0008152;GO:0032259GO:0004164;GO:0008757;GO:0003824;GO:0016740;GO:0016741;GO:0003674;GO:0008168	K00586	DPH5	------	------	COG1798	J:Translation, ribosomal structure and biogenesis	PF00590.24	TP_methylase	Tetrapyrrole	cytoplasmic
Sin0063860.1	STK11	0.4881	-1.0348	0.0005999	down	yes	938.268	1922.2006	1965.248413	1934.432007	1866.921265	1110.29834	779.3469849	925.1586304	BP:phosphorylation;BP:regulation of cellular component organization;BP:homeostatic process;BP:glucose homeostasis;BP:establishment or maintenance of cell polarity;BP:establishment of cell polarity;BP:regulation of biological process;BP:regulation of growth;BP:carbohydrate homeostasis;BP:biological regulation;BP:cellular process;BP:regulation of cellular process;BP:regulation of cell growth;BP:bio…	GO:0016310;GO:0051128;GO:0042592;GO:0042593;GO:0007163;GO:0030010;GO:0050789;GO:0040008;GO:0033500;GO:0065007;GO:0009987;GO:0050794;GO:0001558;GO:0008150;GO:0008152;GO:0044237;GO:0048878;GO:0006796;GO:0006793GO:0005737;GO:0110165;GO:0005575GO:0019207;GO:0035639;GO:0019209;GO:1901363;GO:0003674;GO:0005488;GO:0098772;GO:1901265;GO:0043169;GO:0043167;GO:0004674;GO:0016740;GO:0004672;GO:0017076;GO:00…	K07298	STK11, LKB1	dre04068;dre04140;dre04530;dre04920;dre04150	FoxO signaling pathway;Autophagy - animal;Tight junction;Adipocytokine signaling pathway;mTOR signaling pathway	COG0515	U:Intracellular trafficking, secretion, and vesicular transport	PF00069.29;PF07714.21;PF14531.10	Pkinase;PK_Tyr_Ser-Thr;Kinase-like	Protein kinase domain;Protein tyrosine and serine/threonine kinase;Kinase-like	cytoplasmic
Sin0035270.1	TRAF6	0.4655	-1.1031	0.009625	down	yes	906.6024	1947.3885	2344.591797	1582.469849	1915.104004	977.020813	855.4252319	887.361145	BP:signal transduction;BP:regulation of biological process;BP:regulation of signaling;BP:intracellular signal transduction;BP:regulation of cell communication;BP:organic substance metabolic process;BP:regulation of signal transduction;BP:regulation of apoptotic process;BP:protein modification by small protein conjugation or removal;BP:regulation of programmed cell death;BP:protein modification by…	GO:0007165;GO:0050789;GO:0023051;GO:0035556;GO:0010646;GO:0071704;GO:0009966;GO:0042981;GO:0070647;GO:0043067;GO:0032446;GO:0065007;GO:0048583;GO:0043687;GO:0009987;GO:0050794;GO:0043412;GO:0036211;GO:0008150;GO:0008152;GO:1902531;GO:0044238;GO:1901564;GO:0019538;GO:0043170;GO:0016567;GO:0006807;GO:0043122GO:0043229;GO:0043228;GO:0043227;GO:0043226;GO:0005634;GO:0005811;GO:0110165;GO:0005737;GO:0…	K03175	TRAF6	dre04621;dre04010;dre04120;dre04622;dre05132;dre04144;dre05168;dre04140;dre04620	NOD-like receptor signaling pathway;MAPK signaling pathway;Ubiquitin mediated proteolysis;RIG-I-like receptor signaling pathway;Salmonella infection;Endocytosis;Herpes simplex virus 1 infection;Autophagy - animal;Toll-like receptor signaling pathway	ENOG410XTXK	T:Signal transduction mechanisms	PF21355.1;PF02176.22;PF00097.29;PF13923.10;PF13639.10;PF13920.10;PF13445.10;PF21363.1	TRAF-mep_MATH;zf-TRAF;zf-C3HC4;zf-C3HC4_2;zf-RING_2;zf-C3HC4_3;zf-RING_UBOX;TRAF3_RING	TRAF/meprin, MATH domain;TRAF-type zinc finger;Zinc finger, C3HC4 type;Zinc finger, C3HC4 type;Ring finger domain;Zinc finger, C3HC4 type;RING-type zinc-finger;TNF receptor-associated factor 2/3/5, RING domain	cytoplasmic
Sin0051840.1	HIKESHI	0.3643	-1.4568	0.03296	down	yes	760.3975	2087.0573	1304.786743	2271.400879	2684.984375	627.1660156	793.0084229	861.0179443	BP:protein localization to nucleus;BP:nuclear transport;BP:protein localization;BP:cellular response to heat;BP:response to temperature stimulus;BP:cellular response to stimulus;BP:cellular macromolecule localization;BP:intracellular protein transport;BP:nitrogen compound transport;BP:organic substance transport;BP:macromolecule localization;BP:transport;BP:cellular response to stress;BP:establis…	GO:0034504;GO:0051169;GO:0008104;GO:0034605;GO:0009266;GO:0051716;GO:0070727;GO:0006886;GO:0071705;GO:0071702;GO:0033036;GO:0006810;GO:0033554;GO:0072594;GO:0009987;GO:0006606;GO:0006913;GO:0045184;GO:0033365;GO:0006950;GO:0051170;GO:0051649;GO:0009408;GO:0051234;GO:0051179;GO:0051641;GO:0009628;GO:0046907;GO:0015031;GO:0008150;GO:0050896GO:0043229;GO:0005634;GO:0043227;GO:0043226;GO:0110165;GO:0…	K23327	HIKESHI	------	------	ENOG4111H6N	S:Function unknown	PF05603.16;PF21057.1	Hikeshi-like_N;Hikeshi-like_C	Hikeshi-like, N-terminal domain;Hikeshi-like, C-terminal domain	nuclear
Sin0190490.1	DLGAP4	0.4279	-1.2247	0.005233	down	yes	849.737	1986.0276	2123.79126	1901.772339	1932.519165	922.413269	484.2479248	1142.549805	BP:biological_process;BP:biological regulation;BP:signaling;BP:regulation of biological process	GO:0008150;GO:0065007;GO:0023052;GO:0050789	------	------	------	------	ENOG4111JKV	G:Carbohydrate transport and metabolism	PF03359.17	GKAP	Guanylate-kinase-associated protein	cytoplasmic
Sin0030850.1	FADD	0.3389	-1.5611	0.00964	down	yes	717.329	2116.5247	2663.359619	1690.742188	1995.472412	539.215332	807.7008057	805.0707397	BP:cellular process;BP:regulation of cellular process;BP:regulation of programmed cell death;BP:biological_process;BP:signal transduction;BP:biological regulation;BP:regulation of apoptotic process;BP:regulation of biological process	GO:0009987;GO:0050794;GO:0043067;GO:0008150;GO:0007165;GO:0065007;GO:0042981;GO:0050789	K02373	FADD	dre04621;dre04620;dre04623;dre04622;dre04210;dre04217;dre05132;dre05168	NOD-like receptor signaling pathway;Toll-like receptor signaling pathway;Cytosolic DNA-sensing pathway;RIG-I-like receptor signaling pathway;Apoptosis;Necroptosis;Salmonella infection;Herpes simplex virus 1 infection	ENOG41122TX	S:Function unknown	PF01335.25;PF00531.26	DED;Death	Death effector domain;Death domain	cytoplasmic
Sin0115500.1	TPMT	0.3159	-1.6625	0.01372	down	yes	680.0708	2152.9351	2219.429199	1529.820679	2709.55542	642.1605225	829.2142944	568.8377075	BP:biological_process;BP:metabolic process;BP:methylationMF:thiopurine S-methyltransferase activity;MF:S-methyltransferase activity;MF:catalytic activity;MF:transferase activity;MF:transferase activity, transferring one-carbon groups;MF:molecular_function;MF:S-adenosylmethionine-dependent methyltransferase activity;MF:methyltransferase activity	GO:0008150;GO:0008152;GO:0032259GO:0008119;GO:0008172;GO:0003824;GO:0016740;GO:0016741;GO:0003674;GO:0008757;GO:0008168	K00569	TPMT, tpmT	dre00983	Drug metabolism - other enzymes	ENOG4111GNF	S:Function unknown	PF05724.15	TPMT	Thiopurine S-methyltransferase	cytoplasmic
Sin0182190.1	BCCIP	0.2251	-2.1514	0.0266	down	yes	519.7825	2309.4823	3217.286133	1411.390869	2299.769775	525.7886963	566.9689331	466.5899658	CC:cellular_component;CC:cellular anatomical entity;CC:spindle pole	GO:0005575;GO:0110165;GO:0000922	K15262	BCP1, BCCIP	------	------	ENOG4111GYV	U:Intracellular trafficking, secretion, and vesicular transport	PF13862.10	BCCIP	BCCIP	cytoplasmic
Sin0175090.1	CHRNA9	0.3367	-1.5705	0.006571	down	yes	709.7575	2107.968	2602.014648	2000.029053	1721.860229	845.4243774	600.6099243	683.2382202	CC:plasma membrane region;CC:synaptic membrane;CC:membrane;CC:postsynaptic membrane;CC:cellular_component;CC:cellular anatomical entityMF:signaling receptor activity;MF:acetylcholine-gated cation channel activity;MF:purine ribonucleoside triphosphate binding;MF:transferase activity, transferring amino-acyl groups;MF:molecular transducer activity;MF:neurotransmitter receptor activity;MF:molecular_…	GO:0098590;GO:0097060;GO:0016020;GO:0045211;GO:0005575;GO:0110165GO:0038023;GO:0022848;GO:0035639;GO:0016755;GO:0060089;GO:0030594;GO:0003674;GO:0005488;GO:0005261;GO:0043167;GO:0140096;GO:1901363;GO:1901265;GO:0015075;GO:0015276;GO:0000166;GO:0022857;GO:0016740;GO:0099094;GO:0016746;GO:0099529;GO:0022824;GO:0017076;GO:0098960;GO:1904315;GO:0005524;GO:0022836;GO:0043168;GO:0008324;GO:0019787;GO:0…	K04810	CHRNA9	dre04080	Neuroactive ligand-receptor interaction	ENOG410XQGR	U:Intracellular trafficking, secretion, and vesicular transport	PF02931.27;PF02932.20;PF00179.30	Neur_chan_LBD;Neur_chan_memb;UQ_con	Neurotransmitter-gated ion-channel ligand binding domain;Neurotransmitter-gated ion-channel transmembrane region;Ubiquitin-conjugating enzyme	cytoplasmic
Sin0063250.1	C1QL	0.3063	-1.707	0.01257	down	yes	656.6031	2143.3578	2508.706055	2465.329102	1456.03833	642.6691284	613.7673828	713.3728394	------	------	K23284	C1QL	------	------	ENOG410YU6U;ENOG410Z9NG	S:Function unknown;	PF00386.25	C1q	C1q domain	cytoplasmic
Sin0090870.1		0.2928	-1.772	0.001672	down	yes	622.3603	2125.7529	1776.081909	2154.631348	2446.54541	536.8952026	628.2321434	701.9536133	------	------	------	------	------	------	------	------	------	------	------	nuclear
Sin0181670.1	MAP2K6	0.3941	-1.3434	0.0004403	down	yes	776.5981	1970.3989	2068.443359	1752.829224	2089.924072	803.8883057	801.9901733	723.9157104	BP:phosphorylation;BP:positive regulation of response to stimulus;BP:regulation of response to stimulus;BP:positive regulation of signaling;BP:regulation of signaling;BP:positive regulation of cell communication;BP:regulation of cell communication;BP:regulation of biological process;BP:regulation of MAPK cascade;BP:regulation of signal transduction;BP:positive regulation of signal transduction;BP…	GO:0016310;GO:0048584;GO:0048583;GO:0023056;GO:0023051;GO:0010647;GO:0010646;GO:0050789;GO:0043408;GO:0009966;GO:0009967;GO:0065007;GO:0048518;GO:0009987;GO:0050794;GO:0043410;GO:0008150;GO:0008152;GO:1902533;GO:1902531;GO:0044237;GO:0006796;GO:0006793;GO:0048522GO:0005737;GO:0110165;GO:0005575GO:0035639;GO:0032553;GO:0003674;GO:0005488;GO:1901265;GO:0000166;GO:0043167;GO:0016740;GO:0004672;GO:00…	K04433	MAP2K6, MKK6	dre04218;dre04912;dre05132;dre04620;dre04010	Cellular senescence;GnRH signaling pathway;Salmonella infection;Toll-like receptor signaling pathway;MAPK signaling pathway	ENOG410XT3F	T:Signal transduction mechanisms	PF00069.29;PF07714.21;PF14531.10	Pkinase;PK_Tyr_Ser-Thr;Kinase-like	Protein kinase domain;Protein tyrosine and serine/threonine kinase;Kinase-like	cytoplasmic
Sin0036850.1	FTO	0.4438	-1.172	0.009841	down	yes	836.9581	1885.7771	1560.466675	1797.693604	2299.171143	805.6841431	958.7945557	746.3956909	BP:regulation of developmental growth;BP:regulation of multicellular organismal process;BP:DNA dealkylation;BP:demethylation;BP:RNA modification;BP:nucleic acid metabolic process;BP:cellular nitrogen compound metabolic process;BP:nitrogen compound metabolic process;BP:RNA repair;BP:regulation of biological process;BP:organic cyclic compound metabolic process;BP:DNA dealkylation involved in DNA re…	GO:0048638;GO:0051239;GO:0035510;GO:0070988;GO:0009451;GO:0090304;GO:0034641;GO:0006807;GO:0042245;GO:0050789;GO:1901360;GO:0006307;GO:0006139;GO:0006304;GO:0070989;GO:0040008;GO:0035553;GO:0071704;GO:0065007;GO:0035552;GO:0080111;GO:0035513;GO:0050793;GO:0009987;GO:0006725;GO:0043412;GO:0008150;GO:0008152;GO:0046483;GO:0016070;GO:0044238;GO:0040014;GO:0044237;GO:0043170;GO:0006259GO:0016607;GO:0…	K19469	FTO	------	------	ENOG4111PKJ	S:Function unknown	PF12933.11;PF12934.11	FTO_NTD;FTO_CTD	FTO catalytic domain;FTO C-terminal domain	cytoplasmic
Sin0012500.1	MAP2K4	0.4599	-1.1206	0.003258	down	yes	854.4159	1857.9406	1616.832031	2052.712158	1904.27771	915.0372925	667.8115845	980.3988037	MF:purine ribonucleoside triphosphate binding;MF:molecular_function;MF:binding;MF:ion binding;MF:heterocyclic compound binding;MF:nucleoside phosphate binding;MF:anion binding;MF:nucleotide binding;MF:protein serine/threonine kinase activity;MF:transferase activity;MF:protein kinase activity;MF:purine nucleotide binding;MF:ATP binding;MF:kinase activity;MF:catalytic activity, acting on a protein;…	GO:0035639;GO:0003674;GO:0005488;GO:0043167;GO:1901363;GO:1901265;GO:0043168;GO:0000166;GO:0004674;GO:0016740;GO:0004672;GO:0017076;GO:0005524;GO:0016301;GO:0140096;GO:0036094;GO:0003824;GO:0030554;GO:0016773;GO:0016772;GO:0097367;GO:0032559;GO:0097159;GO:0032555;GO:0032553	K04430	MAP2K4, MKK4	dre05132;dre04912;dre04012;dre04620;dre04010	Salmonella infection;GnRH signaling pathway;ErbB signaling pathway;Toll-like receptor signaling pathway;MAPK signaling pathway	ENOG410XT3F	S:Function unknown	PF00069.29;PF07714.21;PF14531.10	Pkinase;PK_Tyr_Ser-Thr;Kinase-like	Protein kinase domain;Protein tyrosine and serine/threonine kinase;Kinase-like	cytoplasmic
Sin0184110.1	PTGES3	0.4732	-1.0795	0.01415	down	yes	869.8981	1838.202	2197.726318	1731.218384	1585.661255	887.3753662	1106.279053	616.039978	MF:heat shock protein binding;MF:molecular_function;MF:Hsp90 protein binding;MF:binding;MF:protein binding	GO:0031072;GO:0003674;GO:0051879;GO:0005488;GO:0005515	K15730	PTGES3	dre00590;dre01100	Arachidonic acid metabolism;Metabolic pathways	ENOG41121RT	S:Function unknown	------	------	------	cytoplasmic
Sin0005840.1	SHMT1	0.492	-1.0233	0.02122	down	yes	888.422	1805.7137	2299.211182	1538.879517	1579.050293	865.1542969	845.1281738	954.9836426	BP:one-carbon metabolic process;BP:carboxylic acid metabolic process;BP:cellular biosynthetic process;BP:nitrogen compound metabolic process;BP:small molecule metabolic process;BP:small molecule biosynthetic process;BP:tetrahydrofolate metabolic process;BP:serine family amino acid metabolic process;BP:organic cyclic compound metabolic process;BP:organic substance biosynthetic process;BP:L-serine …	GO:0006730;GO:0019752;GO:0044249;GO:0006807;GO:0044281;GO:0044283;GO:0046653;GO:0009069;GO:1901360;GO:1901576;GO:0006563;GO:0006545;GO:0006544;GO:0006520;GO:0035999;GO:0042558;GO:0071704;GO:1901566;GO:1901605;GO:1901607;GO:0006760;GO:0008652;GO:0009987;GO:0006725;GO:0009058;GO:0008150;GO:0008152;GO:0043436;GO:0009070;GO:0046483;GO:0044238;GO:0032259;GO:1901564;GO:0006575;GO:0006082;GO:0046394;GO:…	K00600	glyA, SHMT	dre00260;dre01100;dre00630;dre01230;dre00670;dre01240;dre01200	Glycine, serine and threonine metabolism;Metabolic pathways;Glyoxylate and dicarboxylate metabolism;Biosynthesis of amino acids;One carbon pool by folate;Biosynthesis of cofactors;Carbon metabolism	COG0112	E:Amino acid transport and metabolism	PF00464.23	SHMT	Serine hydroxymethyltransferase	cytoplasmic
Sin0083520.1	PCYT1A	0.394	-1.3437	0.007357	down	yes	758.2553	1924.4252	2030.92981	2131.398682	1610.947144	1012.420715	439.1725159	823.1726074	MF:nucleotidyltransferase activity;MF:choline-phosphate cytidylyltransferase activity;MF:cytidylyltransferase activity;MF:transferase activity, transferring phosphorus-containing groups;MF:catalytic activity;MF:transferase activity;MF:molecular_function	GO:0016779;GO:0004105;GO:0070567;GO:0016772;GO:0003824;GO:0016740;GO:0003674	K00968	PCYT1	dre01100;dre00440;dre00564	Metabolic pathways;Phosphonate and phosphinate metabolism;Glycerophospholipid metabolism	COG0615	S:Function unknown	PF01467.30	CTP_transf_like	Cytidylyltransferase-like	cytoplasmic
Sin0017010.1		0.2065	-2.2758	0.02116	down	yes	453.1728	2194.6054	1294.917847	2897.032715	2391.865723	454.7409882	451.8772879	452.9001465	CC:cellular_component;CC:membrane;CC:cellular anatomical entity	GO:0005575;GO:0016020;GO:0110165	------	------	------	------	------	------	PF07686.21;PF13927.10;PF07679.20	V-set;Ig_3;I-set	Immunoglobulin V-set domain;Immunoglobulin domain;Immunoglobulin I-set domain	cytoplasmic
Sin0031310.1	DHX15	0.4239	-1.2382	0.001661	down	yes	780.1298	1840.337	2098.95752	1693.007813	1729.045532	888.9884644	728.8731079	722.5278931	BP:nucleic acid metabolic process;BP:cellular nitrogen compound metabolic process;BP:nitrogen compound metabolic process;BP:nucleobase-containing compound metabolic process;BP:organic substance metabolic process;BP:organic cyclic compound metabolic process;BP:RNA splicing;BP:cellular process;BP:cellular aromatic compound metabolic process;BP:biological_process;BP:metabolic process;BP:heterocycle …	GO:0090304;GO:0034641;GO:0006807;GO:0006139;GO:0071704;GO:1901360;GO:0008380;GO:0009987;GO:0006725;GO:0008150;GO:0008152;GO:0046483;GO:0016070;GO:0044238;GO:0044237;GO:0043170;GO:0006396GO:0035639;GO:0003674;GO:0005488;GO:0003676;GO:0008186;GO:0043167;GO:1901363;GO:1901265;GO:0043168;GO:0000166;GO:0017076;GO:0005524;GO:0016787;GO:0140098;GO:0004386;GO:0036094;GO:0003824;GO:0030554;GO:0097367;GO:0…	K12820	DHX15, PRP43	dre03040	Spliceosome	COG1643	S:Function unknown	PF07717.20;PF21010.1;PF00271.35;PF04408.27;PF00270.33	OB_NTP_bind;HA2_C;Helicase_C;HA2_N;DEAD	Oligonucleotide/oligosaccharide-binding;Helicase associated domain;Helicase conserved C-terminal domain;Helicase associated domain;DEAD/DEAH box helicase	nuclear
Sin0057920.1	IGBP1	0.448	-1.1584	0.0004374	down	yes	795.6915	1776.0979	1779.486816	1656.929565	1891.877319	917.887146	716.3867188	752.8007202	BP:regulation of signal transduction;BP:regulation of response to stimulus;BP:regulation of cellular process;BP:biological regulation;BP:regulation of signaling;BP:biological_process;BP:regulation of cell communication;BP:regulation of biological process	GO:0009966;GO:0048583;GO:0050794;GO:0065007;GO:0023051;GO:0008150;GO:0010646;GO:0050789	K17606	IGBP1, TAP42	dre04140;dre04136	Autophagy - animal;Autophagy - other	ENOG41110HD	S:Function unknown	PF04177.16	TAP42	TAP42-like family	cytoplasmic
Sin0126910.1	CRIP2	0.3307	-1.5964	0.001956	down	yes	638.7294	1931.3088	2206.137939	1929.602417	1658.185913	788.8970337	498.1824036	629.1087646	BP:developmental process;BP:anatomical structure development;BP:animal organ development;BP:biological_processMF:cation binding;MF:ion binding;MF:binding;MF:molecular_function;MF:metal ion binding	GO:0032502;GO:0048856;GO:0048513;GO:0008150GO:0043169;GO:0043167;GO:0005488;GO:0003674;GO:0046872	K24413	CRIP2_3, CRP2_3	------	------	ENOG410XUEW	O:Posttranslational modification, protein turnover, chaperones	PF00412.26	LIM	LIM domain	cytoplasmic
Sin0011230.1	METTL26	0.3588	-1.4787	0.006975	down	yes	667.7241	1861.133	2177.643066	1444.059082	1961.696777	521.9157715	818.7411499	662.5152588	MF:S-adenosylmethionine-dependent methyltransferase activity;MF:catalytic activity;MF:transferase activity;MF:transferase activity, transferring one-carbon groups;MF:molecular_function;MF:methyltransferase activity	GO:0008757;GO:0003824;GO:0016740;GO:0016741;GO:0003674;GO:0008168	------	------	------	------	ENOG4111J4H	S:Function unknown	PF06080.16	DUF938	Protein of unknown function	cytoplasmic
Sin0084040.1	RNF7	0.409	-1.2898	0.0009756	down	yes	723.2404	1768.4401	1633.959229	1753.268066	1918.09314	652.8277588	618.572937	898.3205566	MF:cation binding;MF:transition metal ion binding;MF:ion binding;MF:molecular_function;MF:binding;MF:metal ion binding;MF:zinc ion binding	GO:0043169;GO:0046914;GO:0043167;GO:0003674;GO:0005488;GO:0046872;GO:0008270	K10611	RBX2, ROC2, RNF7	dre04120	Ubiquitin mediated proteolysis	COG5194	U:Intracellular trafficking, secretion, and vesicular transport	PF12678.11;PF12861.11;PF13639.10	zf-rbx1;zf-ANAPC11;zf-RING_2	RING-H2 zinc finger domain;Anaphase-promoting complex subunit 11 RING-H2 finger;Ring finger domain	cytoplasmic
Sin0171910.1	ORM	0.1351	-2.8879	0.01482	down	yes	294.6824	2181.9004	1888.028931	1574.529175	3083.143066	330.5826721	277.6344299	275.8302307	------	------	K17308	ORM, AGP	------	------	ENOG4110SIZ	S:Function unknown	------	------	------	extracellular
Sin0091410.1	NUMA1	0.4568	-1.1304	0.02095	down	yes	772.6643	1691.3046	2170.685059	1503.708496	1399.520264	846.1672363	655.539917	816.2856445	------	------	K16808	NUMA1	------	------	ENOG41125FF	U:Intracellular trafficking, secretion, and vesicular transport	------	------	------	cytoplasmic
Sin0009450.1		0.4925	-1.0218	0.01351	down	yes	809.1699	1642.9397	1373.232178	2010.668091	1544.918701	867.1535034	857.2941895	703.0621338	CC:cytoplasm;CC:intracellular membrane-bounded organelle;CC:nucleus;CC:cellular_component;CC:intracellular organelle;CC:membrane-bounded organelle;CC:organelle;CC:cellular anatomical entity	GO:0005737;GO:0043231;GO:0005634;GO:0005575;GO:0043229;GO:0043227;GO:0043226;GO:0110165	------	------	------	------	ENOG4111V7S	S:Function unknown	PF17054.9	JUPITER	Microtubule-Associated protein Jupiter	cytoplasmic
Sin0106370.1	EIF6	0.3166	-1.6593	0.02242	down	yes	580.8513	1834.5389	2478.723877	1304.429443	1720.463257	520.3572388	667.5313721	554.6652832	BP:cellular component assembly;BP:cellular component organization or biogenesis;BP:ribosomal large subunit biogenesis;BP:ribosome assembly;BP:cellular component organization;BP:mature ribosome assembly;BP:ribonucleoprotein complex biogenesis;BP:cellular process;BP:biological_process;BP:organelle assembly;BP:organelle organization;BP:cellular component biogenesisCC:intracellular organelle;CC:non-m…	GO:0022607;GO:0071840;GO:0042273;GO:0042255;GO:0016043;GO:0042256;GO:0022613;GO:0009987;GO:0008150;GO:0070925;GO:0006996;GO:0044085GO:0043229;GO:0043228;GO:0043226;GO:0005730;GO:0110165;GO:0005737;GO:0043232;GO:0005575GO:1901363;GO:0044877;GO:0005488;GO:0003676;GO:0043023;GO:0043022;GO:0008135;GO:0043021;GO:0045182;GO:0090079;GO:0097159;GO:0003674;GO:0003743	K03264	EIF6	dre03008	Ribosome biogenesis in eukaryotes	COG1976	J:Translation, ribosomal structure and biogenesis	PF01912.22	eIF-6	eIF-6 family	cytoplasmic
Sin0188480.1	FKBPL	0.4427	-1.1756	0.006593	down	yes	737.6005	1666.1841	1983.53772	1529.961792	1485.052856	699.4927979	895.1140137	618.1948242	------	------	K20097	FKBPL	------	------	COG0457	S:Function unknown	PF13181.10;PF00515.32;PF07719.21;PF13431.10;PF14559.10	TPR_8;TPR_1;TPR_2;TPR_17;TPR_19	Tetratricopeptide repeat;Tetratricopeptide repeat;Tetratricopeptide repeat;Tetratricopeptide repeat;Tetratricopeptide repeat	cytoplasmic
Sin0179390.1		0.2589	-1.9495	0.0344	down	yes	486.0322	1877.4008	1058.451172	2156.885498	2416.865723	708.3711548	210.3756866	539.3497925	CC:cellular_component;CC:membrane;CC:cellular anatomical entity	GO:0005575;GO:0016020;GO:0110165	------	------	------	------	------	------	------	------	------	cytoplasmic
Sin0042950.1	C3	0.2968	-1.7524	0.006331	down	yes	540.0936	1820.0248	1702.136719	2261.175781	1496.761963	506.4714355	703.5005493	410.3088989	CC:cellular_component;CC:cellular anatomical entity;CC:extracellular spaceMF:endopeptidase inhibitor activity;MF:endopeptidase regulator activity;MF:peptidase regulator activity;MF:molecular_function;MF:peptidase inhibitor activity;MF:enzyme inhibitor activity;MF:molecular function regulator;MF:enzyme regulator activity	GO:0005575;GO:0110165;GO:0005615GO:0004866;GO:0061135;GO:0061134;GO:0003674;GO:0030414;GO:0004857;GO:0098772;GO:0030234	K03990	C3	dre04145;dre04080;dre05168	Phagosome;Neuroactive ligand-receptor interaction;Herpes simplex virus 1 infection	ENOG410ZFKB	S:Function unknown	PF07678.18;PF07703.18;PF01759.25;PF17790.5;PF00207.26;PF07677.18;PF17791.5;PF21308.1;PF17789.5;PF01821.22;PF01835.23	TED_complement;A2M_BRD;NTR;MG1;A2M;A2M_recep;MG3;C3_CUB2;MG4;ANATO;MG2	A-macroglobulin TED domain;Alpha-2-macroglobulin bait region domain;UNC-6/NTR/C345C module;Macroglobulin domain MG1;Alpha-2-macroglobulin family;A-macroglobulin receptor binding domain;Macroglobulin domain MG3;Complement component 3, CUB domain 2;Macroglobulin domain MG4;Anaphylotoxin-like domain;MG2 domain	extracellular
Sin0093670.1	A2M	0.352	-1.5064	0.0004814	down	yes	612.55	1739.9835	1834.537109	1587.003906	1798.409424	476.9812927	620.8051147	739.8635864	------	------	------	------	------	------	COG2373	S:Function unknown	PF07678.18;PF07703.18;PF00207.26;PF07677.18;PF17791.5;PF01835.23;PF17789.5;PF05326.15	TED_complement;A2M_BRD;A2M;A2M_recep;MG3;MG2;MG4;SVA	A-macroglobulin TED domain;Alpha-2-macroglobulin bait region domain;Alpha-2-macroglobulin family;A-macroglobulin receptor binding domain;Macroglobulin domain MG3;MG2 domain;Macroglobulin domain MG4;Seminal vesicle autoantigen	plasma membrane
Sin0167610.1	ITGA9	0.4984	-1.0046	0.02167	down	yes	771.5214	1548.012	1790.472534	1275.964111	1577.599365	629.9104614	611.041687	1073.612183	BP:integrin-mediated signaling pathway;BP:cellular process;BP:regulation of cellular process;BP:biological_process;BP:signal transduction;BP:cell surface receptor signaling pathway;BP:cell adhesion;BP:biological regulation;BP:regulation of biological processCC:cellular_component;CC:protein complex involved in cell adhesion;CC:macromolecular complex;CC:plasma membrane protein complex;CC:receptor c…	GO:0007229;GO:0009987;GO:0050794;GO:0008150;GO:0007165;GO:0007166;GO:0007155;GO:0065007;GO:0050789GO:0005575;GO:0098636;GO:0032991;GO:0098797;GO:0043235;GO:0098802;GO:0008305;GO:0098796	K20283	GOLGA4	------	------	ENOG410XQQG;ENOG410XQBM	U:Intracellular trafficking, secretion, and vesicular transport;S:Function unknown	PF08441.16;PF01839.27;PF01465.24;PF13517.10	Integrin_A_Ig_1;FG-GAP;GRIP;FG-GAP_3	Integrin alpha Ig-like domain 1;FG-GAP repeat;GRIP domain;FG-GAP-like repeat	cytoplasmic
Sin0154530.1	RBKS	0.3366	-1.5709	0.005806	down	yes	579.5372	1721.5866	2061.003662	1595.202148	1508.554077	827.6882324	420.6707459	490.252533	BP:pentose metabolic process;BP:D-ribose catabolic process;BP:pentose catabolic process;BP:monosaccharide metabolic process;BP:cellular nitrogen compound metabolic process;BP:nitrogen compound metabolic process;BP:small molecule metabolic process;BP:small molecule catabolic process;BP:organic cyclic compound metabolic process;BP:nucleobase-containing compound metabolic process;BP:organic substanc…	GO:0019321;GO:0019303;GO:0019323;GO:0005996;GO:0034641;GO:0006807;GO:0044281;GO:0044282;GO:1901360;GO:0006139;GO:1901575;GO:0071704;GO:0006014;GO:0009987;GO:0006725;GO:0046365;GO:0008150;GO:0008152;GO:0009056;GO:0055086;GO:0046483;GO:0044238;GO:0005975;GO:0016052;GO:0044237;GO:0006796;GO:0006793;GO:0019637;GO:0006753GO:0043227;GO:0043226;GO:0005737;GO:0005634;GO:0110165;GO:0043231;GO:0005829;GO:0…	K00852	rbsK, RBKS	dre01100;dre00030	Metabolic pathways;Pentose phosphate pathway	COG0524	G:Carbohydrate transport and metabolism	PF00294.28	PfkB	pfkB family carbohydrate kinase	cytoplasmic
Sin0178640.1	PVALB	0.4616	-1.1153	0.0166	down	yes	724.0508	1568.4685	1176.766846	1754.741333	1773.897217	885.9554443	677.529541	608.6675415	CC:cytoplasm;CC:cellular_component;CC:cellular anatomical entityMF:cation binding;MF:ion binding;MF:molecular_function;MF:calcium ion binding;MF:metal ion binding;MF:binding	GO:0005737;GO:0005575;GO:0110165GO:0043169;GO:0043167;GO:0003674;GO:0005509;GO:0046872;GO:0005488	K23926	PVALB	------	------	COG5126	S:Function unknown	PF13499.10;PF00036.36;PF13405.10;PF13202.10;PF13833.10	EF-hand_7;EF-hand_1;EF-hand_6;EF-hand_5;EF-hand_8	EF-hand domain pair;EF hand;EF-hand domain;EF hand;EF-hand domain pair	cytoplasmic
Sin0031990.1	CHMP5	0.44	-1.1844	0.04138	down	yes	699.64	1590.1508	1206.122192	1706.584351	1857.745728	954.383728	247.0582733	897.4779663	BP:cellular process;BP:vacuolar transport;BP:intracellular transport;BP:transport;BP:biological_process;BP:establishment of localization in cell;BP:establishment of localization;BP:localization;BP:cellular localization	GO:0009987;GO:0007034;GO:0046907;GO:0006810;GO:0008150;GO:0051649;GO:0051234;GO:0051179;GO:0051641	K12198	CHMP5, VPS60	dre04144;dre04217	Endocytosis;Necroptosis	ENOG410XPDA	U:Intracellular trafficking, secretion, and vesicular transport	PF03357.25	Snf7	Snf7	cytoplasmic
Sin0064740.1	RALBP1	0.3989	-1.3259	0.01661	down	yes	649.2085	1627.5367	1845.58374	1301.92627	1735.100098	829.2526245	283.8905945	834.4822388	BP:cell development;BP:intracellular signal transduction;BP:regulation of biological process;BP:small GTPase mediated signal transduction;BP:cellular developmental process;BP:biological regulation;BP:developmental process;BP:cellular process;BP:signal transduction;BP:transport;BP:regulation of cellular process;BP:biological_process;BP:system development;BP:establishment of localization;BP:localiz…	GO:0048468;GO:0035556;GO:0050789;GO:0007264;GO:0048869;GO:0065007;GO:0032502;GO:0009987;GO:0007165;GO:0006810;GO:0050794;GO:0008150;GO:0048731;GO:0051234;GO:0051179;GO:0006897;GO:0016192;GO:0048856;GO:0098657GO:0016020;GO:0110165;GO:0005575GO:0019899;GO:0031267;GO:0051020;GO:0003674;GO:0008047;GO:0098772;GO:0030234;GO:0005096;GO:0030695;GO:0060589;GO:0005515;GO:0005488	K08773	RALBP1	------	------	ENOG410XRJ9	S:Function unknown	PF00620.31	RhoGAP	RhoGAP domain	nuclear
Sin0179900.1	PPM1B	0.463	-1.1109	0.001136	down	yes	714.8148	1544.0135	1671.059204	1414.213989	1546.767334	733.2804565	591.6435547	819.5202637	CC:membrane;CC:cellular_component;CC:cytosol;CC:cellular anatomical entityMF:myosin phosphatase activity;MF:manganese ion binding;MF:phosphatase activity;MF:transition metal ion binding;MF:hydrolase activity;MF:magnesium ion binding;MF:catalytic activity, acting on a protein;MF:protein serine/threonine phosphatase activity;MF:phosphoprotein phosphatase activity;MF:ion binding;MF:phosphoric ester …	GO:0016020;GO:0005575;GO:0005829;GO:0110165GO:0017018;GO:0030145;GO:0016791;GO:0046914;GO:0016787;GO:0000287;GO:0140096;GO:0004722;GO:0004721;GO:0043167;GO:0042578;GO:0003824;GO:0043169;GO:0003674;GO:0016788;GO:0046872;GO:0005488	K04461	PPM1B, PP2CB	dre04010	MAPK signaling pathway	COG0631	T:Signal transduction mechanisms	PF00481.25;PF07830.17	PP2C;PP2C_C	Protein phosphatase 2C;Protein serine/threonine phosphatase 2C, C-terminal domain	cytoplasmic
Sin0099660.1	TMBIM1	0.4701	-1.089	0.03248	down	yes	714.7836	1520.653	1618.818604	1047.918823	1895.221558	698.2565308	681.0190308	765.0753174	CC:cellular_component;CC:membrane;CC:cellular anatomical entity	GO:0005575;GO:0016020;GO:0110165	K24205	TMBIM, LFG	------	------	COG0670	S:Function unknown	PF01027.24	Bax1-I	Inhibitor of apoptosis-promoting Bax1	cytoplasmic
Sin0025620.1	ALCAMA	0.4498	-1.1526	0.01472	down	yes	688.7154	1531.0277	1336.193726	1422.598755	1834.290527	939.8640137	651.5535202	474.7286377	BP:cellular process;BP:biological_process;BP:cell adhesionCC:membrane;CC:cellular_component;CC:cellular anatomical entity	GO:0009987;GO:0008150;GO:0007155GO:0016020;GO:0005575;GO:0110165	K06547	ALCAM, CD166	dre04514	Cell adhesion molecules	ENOG410ZWU9	U:Intracellular trafficking, secretion, and vesicular transport	PF13927.10;PF13895.10;PF07679.20;PF07686.21;PF00047.29;PF08205.16	Ig_3;Ig_2;I-set;V-set;ig;C2-set_2	Immunoglobulin domain;Immunoglobulin domain;Immunoglobulin I-set domain;Immunoglobulin V-set domain;Immunoglobulin domain;CD80-like C2-set immunoglobulin domain	cytoplasmic
Sin0125360.1	LEG1	0.1585	-2.6574	2.86E-05	down	yes	298.1632	1881.0919	1889.38623	1953.968506	1799.920898	391.6687622	188.1830292	314.6379395	CC:cellular_component;CC:extracellular region;CC:cellular anatomical entity	GO:0005575;GO:0005576;GO:0110165	K25384	LEG1	------	------	ENOG4111MHP	S:Function unknown	PF05612.16	Leg1	Leg1	extracellular
Sin0131400.1	CCDC25	0.3577	-1.4832	0.006718	down	yes	572.6612	1600.829	1678.4375	1264.745117	1859.304321	740.7374878	560.9321289	416.3139954	CC:cellular_component;CC:membrane;CC:endomembrane system;CC:cellular anatomical entity;CC:plasma membrane	GO:0005575;GO:0016020;GO:0012505;GO:0110165;GO:0005886	K26405	CCDC25	------	------	ENOG410Z5JK	S:Function unknown	PF05670.17	NFACT-R_1	NFACT protein RNA binding domain	nuclear
Sin0100780.1	ATG3	0.479	-1.0619	0.01817	down	yes	703.6294	1468.985	1735.911255	1557.592529	1113.451294	838.1483154	677.5945435	595.1453857	BP:cellular component assembly;BP:organelle disassembly;BP:cellular catabolic process;BP:protein localization;BP:cellular localization;BP:autophagosome organization;BP:mitochondrion organization;BP:nitrogen compound transport;BP:establishment of localization;BP:cellular macromolecule localization;BP:mitochondrial fragmentation involved in apoptotic process;BP:cellular component organization;BP:au…	GO:0022607;GO:1903008;GO:0044248;GO:0008104;GO:0051641;GO:1905037;GO:0007005;GO:0071705;GO:0051234;GO:0070727;GO:0043653;GO:0016043;GO:0000045;GO:0008150;GO:0071840;GO:0071702;GO:0033036;GO:0006810;GO:0061726;GO:0006914;GO:0009987;GO:0045184;GO:0044804;GO:0022411;GO:0008152;GO:0070925;GO:0009056;GO:0051179;GO:0006996;GO:0007033;GO:0008637;GO:0000422;GO:0044237;GO:0015031;GO:0061919GO:0005737;GO:0…	K08343	ATG3	dre04140;dre04136	Autophagy - animal;Autophagy - other	ENOG410Y3BC	U:Intracellular trafficking, secretion, and vesicular transport	PF03987.19	Autophagy_act_C	Autophagocytosis associated protein, active-site domain	cytoplasmic
Sin0132290.1	WDR26	0.4869	-1.0383	0.04716	down	yes	709.2358	1456.6888	1942.470581	1349.653931	1077.942017	590.6144409	820.5126343	716.5802612	BP:nitrogen compound metabolic process;BP:modification-dependent macromolecule catabolic process;BP:organic substance catabolic process;BP:proteasome-mediated ubiquitin-dependent protein catabolic process;BP:organic substance metabolic process;BP:proteolysis;BP:primary metabolic process;BP:modification-dependent protein catabolic process;BP:biological_process;BP:protein catabolic process;BP:metab…	GO:0006807;GO:0043632;GO:1901575;GO:0043161;GO:0071704;GO:0006508;GO:0044238;GO:0019941;GO:0008150;GO:0030163;GO:0008152;GO:0009056;GO:0009057;GO:1901565;GO:0051603;GO:1901564;GO:0019538;GO:0010498;GO:0043170;GO:0006511GO:1990234;GO:0043229;GO:0043227;GO:0043226;GO:0005634;GO:0005739;GO:0110165;GO:1902494;GO:0032991;GO:0034657;GO:0043231;GO:0000151;GO:0005575	K22382	WDR26	------	------	ENOG410XQ2U	S:Function unknown	PF00400.36;PF17814.5;PF20426.2	WD40;LisH_TPL;NBCH_WD40	WD domain, G-beta repeat;LisH-like dimerisation domain;Neurobeachin beta propeller domain	nuclear
Sin0086000.1	FKBP4	0.3587	-1.4792	0.003787	down	yes	570.0345	1588.993	1889.194214	1514.365112	1363.419678	695.9573975	493.839386	520.3066406	MF:isomerase activity;MF:catalytic activity, acting on a protein;MF:cis-trans isomerase activity;MF:catalytic activity;MF:molecular_function;MF:peptidyl-prolyl cis-trans isomerase activity	GO:0016853;GO:0140096;GO:0016859;GO:0003824;GO:0003674;GO:0003755	K09571	FKBP4_5	------	------	COG0545	E:Amino acid transport and metabolism	PF00254.32;PF00515.32;PF07719.21;PF13181.10;PF13174.10	FKBP_C;TPR_1;TPR_2;TPR_8;TPR_6	FKBP-type peptidyl-prolyl cis-trans isomerase;Tetratricopeptide repeat;Tetratricopeptide repeat;Tetratricopeptide repeat;Tetratricopeptide repeat	cytoplasmic
Sin0114950.1	CYHR1	0.385	-1.3771	0.02199	down	yes	589.0466	1530.0289	1860.357544	1647.174683	1082.554565	754.8775024	641.9370117	370.3253174	MF:cation binding;MF:transition metal ion binding;MF:ion binding;MF:molecular_function;MF:binding;MF:metal ion binding;MF:zinc ion binding	GO:0043169;GO:0046914;GO:0043167;GO:0003674;GO:0005488;GO:0046872;GO:0008270	------	------	------	------	ENOG410XVP0	O:Posttranslational modification, protein turnover, chaperones	PF21362.1	Sina_RING	E3 ubiquitin-protein ligase sina/sinah, RING finger	cytoplasmic
Sin0110220.1	CRABP2	0.3481	-1.5224	0.01094	down	yes	547.0992	1571.8687	1374.883179	1345.380615	1995.342285	697.5891724	402.3071594	541.4012451	BP:lipid transport;BP:regulation of response to stimulus;BP:hindbrain morphogenesis;BP:regulation of signaling;BP:anatomical structure morphogenesis;BP:regulation of retinoic acid receptor signaling pathway;BP:regulation of biological process;BP:regulation of cell communication;BP:regulation of signal transduction;BP:biological regulation;BP:organic substance transport;BP:developmental process;BP…	GO:0006869;GO:0048583;GO:0021575;GO:0023051;GO:0009653;GO:0048385;GO:0050789;GO:0010646;GO:0009966;GO:0065007;GO:0071702;GO:0032502;GO:0015718;GO:0015908;GO:0015849;GO:0006810;GO:0015711;GO:0008150;GO:0051234;GO:0051179;GO:0050794;GO:0046942GO:0043226;GO:0043229;GO:0043227;GO:0005634;GO:0110165;GO:0043231;GO:0005829;GO:0005575GO:0031406;GO:0003674;GO:0005488;GO:0043168;GO:0043167;GO:0005504;GO:00…	K17289	CRABP2	------	------	ENOG4111US8	I:Lipid transport and metabolism	PF00061.27	Lipocalin	Lipocalin / cytosolic fatty-acid binding protein family	nuclear
Sin0131730.1	PLG	0.1635	-2.6126	0.0002253	down	yes	297.2328	1818.4206	1596.548828	1878.063721	1980.64917	325.1052551	225.9702759	340.6228333	BP:negative regulation of response to external stimulus;BP:metabolic process;BP:regulation of response to external stimulus;BP:negative regulation of response to stimulus;BP:blood coagulation;BP:regulation of response to stimulus;BP:tissue remodeling;BP:regulation of wound healing;BP:nitrogen compound metabolic process;BP:negative regulation of wound healing;BP:hemostasis;BP:regulation of biologi…	GO:0032102;GO:0008152;GO:0032101;GO:0048585;GO:0007596;GO:0048583;GO:0048771;GO:0061041;GO:0006807;GO:0061045;GO:0007599;GO:0050789;GO:0051241;GO:0071704;GO:1900046;GO:1900047;GO:0065007;GO:0048519;GO:0065008;GO:1903034;GO:1903035;GO:0032501;GO:0050878;GO:0050817;GO:0008150;GO:0051239;GO:0006508;GO:0050818;GO:0050819;GO:0044238;GO:0042730;GO:1901564;GO:0019538;GO:0080134;GO:0043170;GO:0030193;GO:…	K01315	PLG	dre04080	Neuroactive ligand-receptor interaction	COG5640	S:Function unknown	PF00051.22;PF00089.30;PF00024.30;PF09342.15;PF13365.10	Kringle;Trypsin;PAN_1;DUF1986;Trypsin_2	Kringle domain;Trypsin;PAN domain;Domain of unknown function;Trypsin-like peptidase domain	extracellular
Sin0135430.1	MCM10	0.3756	-1.4127	0.0006988	down	yes	574.7286	1530.0442	1685.146484	1559.159668	1345.826538	611.0474854	571.9863281	541.1519775	BP:nucleic acid metabolic process;BP:nitrogen compound metabolic process;BP:organic cyclic compound metabolic process;BP:nucleobase-containing compound metabolic process;BP:organic substance metabolic process;BP:cellular process;BP:cellular aromatic compound metabolic process;BP:biological_process;BP:metabolic process;BP:heterocycle metabolic process;BP:primary metabolic process;BP:DNA replicatio…	GO:0090304;GO:0006807;GO:1901360;GO:0006139;GO:0071704;GO:0009987;GO:0006725;GO:0008150;GO:0008152;GO:0046483;GO:0044238;GO:0006270;GO:0034641;GO:0044237;GO:0043170;GO:0006259GO:0043229;GO:0043227;GO:0005634;GO:0043226;GO:0110165;GO:0043231;GO:0005575GO:0003674;GO:0005488;GO:0003676;GO:0003677;GO:1901363;GO:0003690;GO:0003697;GO:0016787;GO:0003824;GO:0097159	K10736	MCM10	------	------	ENOG41100ZT	S:Function unknown	PF09332.15;PF09329.15;PF00293.32	Mcm10;zf-primase;NUDIX	Mcm10 replication factor;Primase zinc finger;NUDIX domain	nuclear
Sin0164790.1	VPS26A	0.4936	-1.0186	0.0041	down	yes	695.1308	1408.2933	1634.993286	1242.445679	1347.44104	724.869751	721.5151825	639.0075684	BP:protein localization;BP:cellular macromolecule localization;BP:intracellular protein transport;BP:nitrogen compound transport;BP:organic substance transport;BP:macromolecule localization;BP:transport;BP:cellular process;BP:establishment of protein localization;BP:biological_process;BP:retrograde transport, endosome to Golgi;BP:establishment of localization in cell;BP:establishment of localizat…	GO:0008104;GO:0070727;GO:0006886;GO:0071705;GO:0071702;GO:0033036;GO:0006810;GO:0009987;GO:0045184;GO:0008150;GO:0042147;GO:0051649;GO:0051234;GO:0051179;GO:0051641;GO:0016197;GO:0046907;GO:0015031;GO:0016482;GO:0016192GO:0012506;GO:0043229;GO:0043227;GO:0043226;GO:0010008;GO:0031982;GO:0031410;GO:0016020;GO:0110165;GO:0098588;GO:0030659;GO:0097708;GO:0043231;GO:0005829;GO:0005575;GO:0031090;GO:0…	K18466	VPS26A_B	dre04144	Endocytosis	ENOG410XSI1	U:Intracellular trafficking, secretion, and vesicular transport	PF03643.19	Vps26	Vacuolar protein sorting-associated protein 26	cytoplasmic
Sin0119750.1	DBI	0.3685	-1.4403	0.007648	down	yes	562.7514	1527.0725	1161.174438	1749.686646	1670.356445	493.8908386	511.3257141	683.0375977	MF:molecular_function;MF:binding;MF:acyl-CoA binding;MF:ion binding;MF:heterocyclic compound binding;MF:nucleoside phosphate binding;MF:anion binding;MF:fatty-acyl-CoA binding;MF:nucleotide binding;MF:transferase activity;MF:transferase activity, transferring acyl groups;MF:transferase activity, transferring acyl groups other than amino-acyl groups;MF:N-acyltransferase activity;MF:purine nucleoti…	GO:0003674;GO:0005488;GO:0120227;GO:0043167;GO:1901363;GO:1901265;GO:0043168;GO:0000062;GO:0000166;GO:0016740;GO:0016746;GO:0016747;GO:0016410;GO:0017076;GO:1901681;GO:0033218;GO:0008289;GO:0019107;GO:0036094;GO:0003824;GO:0030554;GO:0097367;GO:0004379;GO:1901567;GO:0032559;GO:0097159;GO:0032555;GO:0032553	------	------	------	------	COG4281	I:Lipid transport and metabolism	PF00887.23	ACBP	Acyl CoA binding protein	cytoplasmic
Sin0206100.1	ITIH3	0.397	-1.3328	0.0114	down	yes	593.8947	1495.7941	1646.615967	1601.369385	1239.396973	780.1768799	720.6524658	280.8548584	------	------	------	------	------	------	COG2304	S:Function unknown	PF08487.14;PF00092.32;PF13768.10;PF13519.10	VIT;VWA;VWA_3;VWA_2	Vault protein inter-alpha-trypsin domain;von Willebrand factor type A domain;von Willebrand factor type A domain;von Willebrand factor type A domain	ER
Sin0218890.1	TBC1D2B	0.4816	-1.0541	0.01541	down	yes	671.6086	1394.4258	1701.303955	1318.49707	1163.476318	813.2068481	540.4703979	661.1486206	------	------	K20166	TBC1D2B	------	------	COG5210	L:Replication, recombination and repair	PF00566.22;PF00169.33;PF15413.10	RabGAP-TBC;PH;PH_11	Rab-GTPase-TBC domain;PH domain;Pleckstrin homology domain	cytoplasmic
Sin0018940.1	SEMA4E	0.3947	-1.3412	0.005288	down	yes	579.0759	1467.0709	1598.608521	1423.52832	1379.075928	562.3786011	334.053833	840.795166	BP:cell proliferation;BP:cell projection organization;BP:cellular process;BP:cellular component organization;BP:biological_process;BP:neuron projection development;BP:plasma membrane bounded cell projection organization;BP:axon guidance;BP:neuron projection guidance;BP:cellular component organization or biogenesisCC:membrane;CC:cellular_component;CC:cellular anatomical entityMF:molecular_function…	GO:0008283;GO:0030030;GO:0009987;GO:0016043;GO:0008150;GO:0031175;GO:0120036;GO:0007411;GO:0097485;GO:0071840GO:0016020;GO:0005575;GO:0110165GO:0003674;GO:0030215;GO:0005515;GO:0005102;GO:0005488	------	------	------	------	ENOG410XQZC	S:Function unknown	PF01403.23;PF01437.29;PF13927.10;PF00047.29;PF13895.10;PF07679.20	Sema;PSI;Ig_3;ig;Ig_2;I-set	Sema domain;Plexin repeat;Immunoglobulin domain;Immunoglobulin domain;Immunoglobulin domain;Immunoglobulin I-set domain	plasma membrane
Sin0135870.1	ARL1	0.4863	-1.0401	0.01713	down	yes	669.2687	1376.3708	1103.394409	1544.815918	1480.9021	546.987854	900.9754639	559.8426514	BP:positive regulation of lipase activity;BP:protein localization;BP:retrograde transport, endosome to Golgi;BP:protein localization to Golgi apparatus;BP:regulation of lipase activity;BP:cellular localization;BP:regulation of hydrolase activity;BP:cellular component organization or biogenesis;BP:positive regulation of hydrolase activity;BP:cellular macromolecule localization;BP:intracellular pro…	GO:0060193;GO:0008104;GO:0042147;GO:0034067;GO:0060191;GO:0051641;GO:0051336;GO:0071840;GO:0051345;GO:0070727;GO:0006886;GO:0016043;GO:0050790;GO:0071705;GO:0065007;GO:0043085;GO:0044093;GO:0071702;GO:0065009;GO:0033036;GO:0009987;GO:0006810;GO:0031584;GO:0045184;GO:0015031;GO:0008150;GO:0009404;GO:0008152;GO:0051649;GO:0051234;GO:0051179;GO:0019748;GO:0016192;GO:0006996;GO:0007030;GO:0010518;GO:…	K07942	ARL1	------	------	COG1100	K:Transcription	PF00025.25;PF08477.17;PF00071.26;PF00503.24;PF09439.14;PF04670.16;PF00009.31	Arf;Roc;Ras;G-alpha;SRPRB;Gtr1_RagA;GTP_EFTU	ADP-ribosylation factor family;Ras of Complex, Roc, domain of DAPkinase;Ras family;G-protein alpha subunit;Signal recognition particle receptor beta subunit;Gtr1/RagA G protein conserved region;Elongation factor Tu GTP binding domain	cytoplasmic
Sin0208880.1	ZFAND1	0.3302	-1.5986	0.002901	down	yes	501.365	1518.5116	1800.515015	1316.283813	1438.736084	590.1514282	522.6079712	391.3356934	BP:macromolecular complex subunit organization;BP:organelle disassembly;BP:cellular component organization or biogenesis;BP:cellular component organization;BP:macromolecular complex disassembly;BP:ribonucleoprotein complex disassembly;BP:organelle organization;BP:cellular process;BP:ribonucleoprotein complex subunit organization;BP:cellular component disassembly;BP:biological_process;BP:stress gr…	GO:0043933;GO:1903008;GO:0071840;GO:0016043;GO:0032984;GO:0032988;GO:0006996;GO:0009987;GO:0071826;GO:0022411;GO:0008150;GO:0035617GO:0035770;GO:0043229;GO:0043228;GO:0036464;GO:0043226;GO:0005737;GO:0099080;GO:0110165;GO:0010494;GO:0043232;GO:0005575GO:0005488;GO:0003674;GO:0046914;GO:0043167;GO:0046872;GO:0043169;GO:0008270	K24684	ZFAND1	------	------	ENOG4111JCH	S:Function unknown	PF01428.20	zf-AN1	AN1-like Zinc finger	cytoplasmic
Sin0044270.1	RNASEH2A	0.4844	-1.0457	0.0254	down	yes	658.9812	1360.3455	1157.119507	1197.22168	1726.695313	624.9363403	534.3392944	817.6680908	BP:nucleic acid metabolic process;BP:cellular nitrogen compound metabolic process;BP:nitrogen compound metabolic process;BP:organic cyclic compound metabolic process;BP:organic cyclic compound catabolic process;BP:nucleobase-containing compound metabolic process;BP:organic substance catabolic process;BP:organic substance metabolic process;BP:RNA catabolic process;BP:cellular process;BP:cellular a…	GO:0090304;GO:0034641;GO:0006807;GO:1901360;GO:1901361;GO:0006139;GO:1901575;GO:0071704;GO:0006401;GO:0009987;GO:0006725;GO:0046700;GO:0008150;GO:0008152;GO:0034655;GO:0009056;GO:0009057;GO:0044248;GO:0046483;GO:0016070;GO:0044238;GO:0044270;GO:0044237;GO:0043170;GO:0019439GO:0003674;GO:0005488;GO:0003676;GO:1901363;GO:0004540;GO:0004521;GO:0004523;GO:0043167;GO:0046872;GO:0016787;GO:0140098;GO:0…	K10743	RNASEH2A	dre03030	DNA replication	COG0164	L:Replication, recombination and repair	PF01351.22	RNase_HII	Ribonuclease HII	cytoplasmic
Sin0153700.1		0.4106	-1.2842	0.005008	down	yes	577.1272	1405.4121	1345.243286	1516.142944	1354.850098	426.8696899	851.2454834	453.2663574	BP:primary metabolic process;BP:organonitrogen compound metabolic process;BP:protein metabolic process;BP:macromolecule metabolic process;BP:organic substance metabolic process;BP:nitrogen compound metabolic process;BP:biological_process;BP:metabolic process;BP:proteolysisMF:molecular_function;MF:endopeptidase activity;MF:hydrolase activity;MF:catalytic activity;MF:cysteine-type endopeptidase act…	GO:0044238;GO:1901564;GO:0019538;GO:0043170;GO:0071704;GO:0006807;GO:0008150;GO:0008152;GO:0006508GO:0003674;GO:0004175;GO:0016787;GO:0003824;GO:0004197;GO:0140096;GO:0008233;GO:0004198;GO:0008234	------	------	------	------	ENOG410XP0B	S:Function unknown	PF00648.25;PF01067.26	Peptidase_C2;Calpain_III	Calpain family cysteine protease;Calpain large subunit, domain III	cytoplasmic
Sin0199920.1	STK10	0.4433	-1.1736	0.00115	down	yes	599.9664	1353.2858	1422.86792	1197.020752	1439.968872	612.7706909	514.8519897	672.2765503	MF:purine ribonucleoside triphosphate binding;MF:molecular_function;MF:binding;MF:ion binding;MF:heterocyclic compound binding;MF:nucleoside phosphate binding;MF:anion binding;MF:nucleotide binding;MF:protein serine/threonine kinase activity;MF:transferase activity;MF:protein kinase activity;MF:purine nucleotide binding;MF:ATP binding;MF:kinase activity;MF:catalytic activity, acting on a protein;…	GO:0035639;GO:0003674;GO:0005488;GO:0043167;GO:1901363;GO:1901265;GO:0043168;GO:0000166;GO:0004674;GO:0016740;GO:0004672;GO:0017076;GO:0005524;GO:0016301;GO:0140096;GO:0036094;GO:0003824;GO:0030554;GO:0016773;GO:0016772;GO:0097367;GO:0032559;GO:0097159;GO:0032555;GO:0032553	K08837	STK10, LOK	dre04914	Progesterone-mediated oocyte maturation	ENOG410XPQN;ENOG410YA2T	T:Signal transduction mechanisms;Z:Cytoskeleton	PF12474.12;PF00069.29;PF07714.21	PKK;Pkinase;PK_Tyr_Ser-Thr	Polo kinase kinase;Protein kinase domain;Protein tyrosine and serine/threonine kinase	cytoplasmic
Sin0087990.1	MAP2K1	0.2764	-1.8552	0.03425	down	yes	420.1136	1520.1163	1053.590698	2020.998657	1485.759521	202.5798187	222.8622421	834.8987427	BP:phosphorylation;BP:cellular process;BP:phosphorus metabolic process;BP:biological_process;BP:metabolic process;BP:cellular metabolic process;BP:phosphate-containing compound metabolic processMF:purine ribonucleoside triphosphate binding;MF:molecular_function;MF:binding;MF:ion binding;MF:heterocyclic compound binding;MF:nucleoside phosphate binding;MF:anion binding;MF:nucleotide binding;MF:prot…	GO:0016310;GO:0009987;GO:0006793;GO:0008150;GO:0008152;GO:0044237;GO:0006796GO:0035639;GO:0003674;GO:0005488;GO:0043167;GO:1901363;GO:1901265;GO:0043168;GO:0000166;GO:0004674;GO:0016740;GO:0004672;GO:0017076;GO:0005524;GO:0016301;GO:0140096;GO:0036094;GO:0003824;GO:0030554;GO:0016773;GO:0016772;GO:0097367;GO:0032559;GO:0097159;GO:0032555;GO:0032553	K04368	MAP2K1, MEK1	dre04218;dre04371;dre04370;dre04012;dre04620;dre04010;dre04114;dre04210;dre04912;dre04510;dre04916;dre04810;dre04914;dre04540;dre04148;dre04150;dre04068;dre04270;dre05132;dre04140;dre04910	Cellular senescence;Apelin signaling pathway;VEGF signaling pathway;ErbB signaling pathway;Toll-like receptor signaling pathway;MAPK signaling pathway;Oocyte meiosis;Apoptosis;GnRH signaling pathway;Focal adhesion;Melanogenesis;Regulation of actin cytoskeleton;Progesterone-mediated oocyte maturation;Gap junction;Efferocytosis;mTOR signaling pathway;FoxO signaling pathway;Vascular smooth muscle co…	ENOG410XQ5A	T:Signal transduction mechanisms	PF00069.29;PF07714.21;PF03109.20;PF17667.5	Pkinase;PK_Tyr_Ser-Thr;ABC1;Pkinase_fungal	Protein kinase domain;Protein tyrosine and serine/threonine kinase;ABC1 atypical kinase-like domain;Fungal protein kinase	cytoplasmic
Sin0056260.1	RNF181	0.2488	-2.0069	0.02144	down	yes	383.8352	1542.8315	2096.772461	1378.362915	1153.359253	234.922821	658.7827759	257.7999878	BP:nitrogen compound metabolic process;BP:organic substance metabolic process;BP:protein modification by small protein conjugation or removal;BP:protein modification by small protein conjugation;BP:post-translational protein modification;BP:macromolecule modification;BP:protein modification process;BP:biological_process;BP:metabolic process;BP:primary metabolic process;BP:organonitrogen compound …	GO:0006807;GO:0071704;GO:0070647;GO:0032446;GO:0043687;GO:0043412;GO:0036211;GO:0008150;GO:0008152;GO:0044238;GO:1901564;GO:0019538;GO:0043170;GO:0016567GO:0005737;GO:0110165;GO:0005575GO:0003674;GO:0005488;GO:0043169;GO:0004842;GO:0043167;GO:0016740;GO:0016746;GO:0046872;GO:0019787;GO:0140096;GO:0003824;GO:0061630;GO:0061659;GO:0016755	K22378	RNF181	------	------	ENOG41121N2	O:Posttranslational modification, protein turnover, chaperones	PF13639.10;PF17123.9;PF13923.10;PF00097.29;PF13445.10	zf-RING_2;zf-RING_11;zf-C3HC4_2;zf-C3HC4;zf-RING_UBOX	Ring finger domain;RING-like zinc finger;Zinc finger, C3HC4 type;Zinc finger, C3HC4 type;RING-type zinc-finger	cytoplasmic
Sin0023060.1	URM1	0.2166	-2.2069	0.00321	down	yes	338.947	1565.1897	1927.137817	1481.62915	1286.802002	415.2278442	330.5924428	271.0207214	BP:metabolic process;BP:RNA modification;BP:nucleic acid metabolic process;BP:cellular nitrogen compound metabolic process;BP:nitrogen compound metabolic process;BP:ncRNA metabolic process;BP:ncRNA processing;BP:organic cyclic compound metabolic process;BP:nucleobase-containing compound metabolic process;BP:protein modification by small protein conjugation;BP:protein modification by small protein…	GO:0008152;GO:0009451;GO:0090304;GO:0034641;GO:0006807;GO:0034660;GO:0034470;GO:1901360;GO:0006139;GO:0032446;GO:0070647;GO:0032447;GO:0071704;GO:0006400;GO:0002098;GO:0008033;GO:0043687;GO:0009987;GO:0006725;GO:0002097;GO:0043412;GO:0036211;GO:0008150;GO:0034227;GO:0046483;GO:0016070;GO:0044238;GO:1901564;GO:0019538;GO:0044237;GO:0043170;GO:0006399;GO:0006396GO:0043227;GO:0043226;GO:0005634;GO:0…	K12161	URM1	dre04122	Sulfur relay system	COG5131	O:Posttranslational modification, protein turnover, chaperones	PF09138.15	Urm1	Urm1	nuclear
Sin0009610.1	SPNS1	0.4792	-1.0613	0.01816	down	yes	612.5957	1278.4677	1143.835571	1574.121338	1117.446289	546.4712524	503.1310425	788.1847534	CC:membrane;CC:cellular_component;CC:cellular anatomical entityMF:transporter activity;MF:transmembrane transporter activity;MF:molecular_function	GO:0016020;GO:0005575;GO:0110165GO:0005215;GO:0022857;GO:0003674	K23677	SPNS	------	------	COG0477	Z:Cytoskeleton	PF07690.20;PF11976.12	MFS_1;Rad60-SLD	Major Facilitator Superfamily;Ubiquitin-2 like Rad60 SUMO-like	cytoplasmic
Sin0042180.1		0.1979	-2.3372	0.01107	down	yes	309.6208	1564.9181	1029.959717	1960.926636	1703.868042	344.2846985	225.6216431	358.9559631	------	------	------	------	------	------	ENOG410ZQIE;ENOG4111H3D;ENOG4111G04	O:Posttranslational modification, protein turnover, chaperones;	PF02758.20	PYRIN	PAAD/DAPIN/Pyrin domain	cytoplasmic
Sin0117760.1	OXR1	0.4054	-1.3026	0.01394	down	yes	540.6827	1333.555	1652.315674	1331.41626	1016.933044	502.1880188	637.2866211	482.5735779	------	------	K25437	OXR1	------	------	COG5142;ENOG4111QBZ	L:Replication, recombination and repair;	PF07534.20;PF01476.24	TLD;LysM	TLD;LysM domain	nuclear
Sin0059450.1	FBP1	0.4742	-1.0764	0.01173	down	yes	599.1817	1263.6677	1465.757935	1084.725342	1240.519775	484.2032776	804.8407593	508.5010681	BP:disaccharide biosynthetic process;BP:monosaccharide biosynthetic process;BP:oligosaccharide metabolic process;BP:oligosaccharide biosynthetic process;BP:sucrose biosynthetic process;BP:small molecule biosynthetic process;BP:gluconeogenesis;BP:organic substance biosynthetic process;BP:disaccharide metabolic process;BP:sucrose metabolic process;BP:fructose 1,6-bisphosphate metabolic process;BP:o…	GO:0046351;GO:0046364;GO:0009311;GO:0009312;GO:0005986;GO:0044283;GO:0006094;GO:1901576;GO:0005984;GO:0005985;GO:0030388;GO:0071704;GO:0044281;GO:0009987;GO:0019318;GO:0019319;GO:0009058;GO:0008150;GO:0008152;GO:0044238;GO:0005975;GO:0005996;GO:1901135;GO:0044237;GO:0016051;GO:0006796;GO:0006793;GO:0019637;GO:0006006;GO:0006000;GO:0006002GO:0005737;GO:0110165;GO:0005575;GO:0005829GO:0019203;GO:00…	K03841	FBP, fbp	dre01100;dre00051;dre04910;dre00010;dre01200;dre00030	Metabolic pathways;Fructose and mannose metabolism;Insulin signaling pathway;Glycolysis / Gluconeogenesis;Carbon metabolism;Pentose phosphate pathway	COG0158	I:Lipid transport and metabolism	PF00316.24;PF18913.4	FBPase;FBPase_C	Fructose-1-6-bisphosphatase, N-terminal domain;Fructose-1-6-bisphosphatase, C-terminal domain	cytoplasmic
Sin0034400.1	PPP1R14B	0.1577	-2.6647	0.002814	down	yes	253.5212	1607.4412	1845.471191	1709.509888	1267.342529	187.4715169	470.0420761	103.0499802	BP:regulation of phosphate metabolic process;BP:regulation of metabolic process;BP:regulation of cellular metabolic process;BP:regulation of biological process;BP:immune system process;BP:response to external biotic stimulus;BP:interspecies interaction between organisms;BP:biological regulation;BP:innate immune response;BP:regulation of cellular process;BP:regulation of phosphorus metabolic proce…	GO:0019220;GO:0019222;GO:0031323;GO:0050789;GO:0002376;GO:0043207;GO:0044419;GO:0065007;GO:0045087;GO:0050794;GO:0051174;GO:0006950;GO:0098542;GO:0006955;GO:0051707;GO:0042325;GO:0006952;GO:0009607;GO:0009605;GO:0050896;GO:0008150GO:0005737;GO:0110165;GO:0005575GO:0004864;GO:0019208;GO:0003674;GO:0004857;GO:0098772;GO:0030234;GO:0019212;GO:0019888;GO:0004865	K17555	PPP1R14B	------	------	ENOG4111NI3	T:Signal transduction mechanisms	PF05361.16	PP1_inhibitor	PKC-activated protein phosphatase-1 inhibitor	cytoplasmic
Sin0004510.1	AMDHD2	0.3358	-1.5743	0.003455	down	yes	465.2928	1385.581	1384.991821	1151.633057	1620.118042	555.6119995	347.6899109	492.5764771	BP:carboxylic acid metabolic process;BP:amino sugar catabolic process;BP:cellular catabolic process;BP:nitrogen compound metabolic process;BP:small molecule metabolic process;BP:small molecule catabolic process;BP:organic substance catabolic process;BP:N-acetylneuraminate metabolic process;BP:organic substance metabolic process;BP:organic acid metabolic process;BP:cellular process;BP:biological_p…	GO:0019752;GO:0046348;GO:0044248;GO:0006807;GO:0044281;GO:0044282;GO:1901575;GO:0006054;GO:0071704;GO:0006082;GO:0009987;GO:0008150;GO:0008152;GO:0043436;GO:1901564;GO:0009056;GO:0044238;GO:0005975;GO:1901565;GO:0043603;GO:0006040;GO:0046395;GO:1901135;GO:0006044;GO:0044237;GO:0016054;GO:0019262;GO:1901136;GO:1901071GO:0003674;GO:0047419;GO:0043169;GO:0008448;GO:0043167;GO:0046872;GO:0016787;GO:0…	K01443	nagA, AMDHD2	dre01100;dre00520	Metabolic pathways;Amino sugar and nucleotide sugar metabolism	COG1820	G:Carbohydrate transport and metabolism	PF01979.24	Amidohydro_1	Amidohydrolase family	cytoplasmic
Sin0022720.1	PUM3	3.4576	1.7898	0.006925	up	yes	1431.382	413.9794	230.7153625	461.8591919	549.3637695	1570.802734	1083.90625	1639.436902	MF:organic cyclic compound binding;MF:molecular_function;MF:binding;MF:nucleic acid binding;MF:heterocyclic compound binding;MF:RNA binding	GO:0097159;GO:0003674;GO:0005488;GO:0003676;GO:1901363;GO:0003723	K14844	PUF6	------	------	ENOG410XSHY	S:Function unknown	PF08144.15;PF00806.23	CPL;PUF	CPL;Pumilio-family RNA binding repeat	cytoplasmic
Sin0050910.1	UBE2F	0.4116	-1.2807	0.04852	down	yes	536.8158	1304.077	1775.233276	1014.87616	1122.12146	644.6402588	267.8766174	697.930603	BP:nitrogen compound metabolic process;BP:protein neddylation;BP:protein modification by small protein conjugation;BP:protein modification by small protein conjugation or removal;BP:organic substance metabolic process;BP:post-translational protein modification;BP:macromolecule modification;BP:protein modification process;BP:biological_process;BP:metabolic process;BP:primary metabolic process;BP:o…	GO:0006807;GO:0045116;GO:0032446;GO:0070647;GO:0071704;GO:0043687;GO:0043412;GO:0036211;GO:0008150;GO:0008152;GO:0044238;GO:1901564;GO:0019538;GO:0043170GO:0043229;GO:0043227;GO:0043226;GO:0005634;GO:0110165;GO:0043231;GO:0005575GO:0061650;GO:0035639;GO:0061663;GO:0032553;GO:0003674;GO:0005488;GO:0000166;GO:1901265;GO:0019787;GO:0043167;GO:0019788;GO:0016740;GO:0016746;GO:0032559;GO:0043168;GO:01…	K10687	UBE2F	dre04120	Ubiquitin mediated proteolysis	ENOG410XS81	T:Signal transduction mechanisms	PF00179.30	UQ_con	Ubiquitin-conjugating enzyme	cytoplasmic
Sin0054900.1	LRSAM1	0.4599	-1.1206	0.0002622	down	yes	576.9963	1254.4853	1234.398193	1241.960327	1287.097412	553.7364502	498.6810913	678.5714722	MF:cation binding;MF:metal ion binding;MF:molecular_function;MF:binding;MF:ion binding	GO:0043169;GO:0046872;GO:0003674;GO:0005488;GO:0043167	K10641	LRSAM1	------	------	COG4886	Z:Cytoskeleton	PF13855.10;PF13920.10;PF12799.11;PF00536.34;PF14447.10	LRR_8;zf-C3HC4_3;LRR_4;SAM_1;Prok-RING_4	Leucine rich repeat;Zinc finger, C3HC4 type;Leucine Rich repeats;SAM domain;Prokaryotic RING finger family 4	cytoplasmic
Sin0008060.1	DCAF7	0.4998	-1.0006	0.008814	down	yes	609.7457	1220.0495	1143.473145	1071.740723	1444.934692	503.3693542	699.3222046	626.5454712	BP:developmental process;BP:embryonic morphogenesis;BP:cartilage development;BP:embryonic viscerocranium morphogenesis;BP:anatomical structure development;BP:animal organ development;BP:biological_process;BP:anatomical structure morphogenesisCC:intracellular membrane-bounded organelle;CC:nucleus;CC:cellular_component;CC:intracellular organelle;CC:membrane-bounded organelle;CC:organelle;CC:cellula…	GO:0032502;GO:0048598;GO:0051216;GO:0048703;GO:0048856;GO:0048513;GO:0008150;GO:0009653GO:0043231;GO:0005634;GO:0005575;GO:0043229;GO:0043227;GO:0043226;GO:0110165	K11805	DCAF7, HAN11	dre03083	Polycomb repressive complex	ENOG410XQ78	S:Function unknown	PF00400.36;PF21720.1	WD40;MIOS_WD40	WD domain, G-beta repeat;MIOS, WD40 repeat	nuclear
Sin0022980.1	AMBP	0.1817	-2.4604	0.02202	down	yes	280.0655	1541.3769	2195.124512	1409.524658	1019.481567	226.9045258	314.3535156	298.9384155	CC:cell surface;CC:membrane;CC:cellular_component;CC:extracellular region;CC:plasma membrane;CC:cellular anatomical entityMF:enzyme regulator activity;MF:serine-type endopeptidase inhibitor activity;MF:peptidase regulator activity;MF:peptidase inhibitor activity;MF:molecular_function;MF:endopeptidase inhibitor activity;MF:enzyme inhibitor activity;MF:molecular function regulator;MF:endopeptidase …	GO:0009986;GO:0016020;GO:0005575;GO:0005576;GO:0005886;GO:0110165GO:0030234;GO:0004867;GO:0061134;GO:0030414;GO:0003674;GO:0004866;GO:0004857;GO:0098772;GO:0061135	K23620	AMBP	------	------	ENOG410XQNP	O:Posttranslational modification, protein turnover, chaperones	PF00014.27;PF00061.27	Kunitz_BPTI;Lipocalin	Kunitz/Bovine pancreatic trypsin inhibitor domain;Lipocalin / cytosolic fatty-acid binding protein family	extracellular
Sin0039510.1	CLCN5	2.8895	1.5308	0.02354	up	yes	1347.894	466.4778	728.4542847	511.4297485	159.5494232	1127.405151	1712.693359	1203.583618	CC:synaptic vesicle;CC:intracellular organelle;CC:transport vesicle;CC:membrane-bounded organelle;CC:organelle;CC:cellular_component;CC:vesicle;CC:cytoplasmic vesicle;CC:membrane;CC:exocytic vesicle;CC:cellular anatomical entity;CC:Golgi apparatus;CC:secretory vesicle;CC:intracellular vesicle;CC:intracellular membrane-bounded organelle;CC:endosome;CC:early endosomeMF:molecular_function;MF:inorgan…	GO:0008021;GO:0043229;GO:0030133;GO:0043227;GO:0043226;GO:0005575;GO:0031982;GO:0031410;GO:0016020;GO:0070382;GO:0110165;GO:0005794;GO:0099503;GO:0097708;GO:0043231;GO:0005768;GO:0005769GO:0003674;GO:0015318;GO:0008509;GO:0015103;GO:0022803;GO:0005253;GO:0005254;GO:0015108;GO:0005215;GO:0005216;GO:0008308;GO:1901702;GO:0015075;GO:0022832;GO:0022857;GO:0015267;GO:0022836;GO:0005247;GO:0022839;GO:0…	K05012	CLCN3_4_5	------	------	COG0038	P:Inorganic ion transport and metabolism	PF00654.24;PF00571.32	Voltage_CLC;CBS	Voltage gated chloride channel;CBS domain	cytoplasmic
Sin0089500.1	GMPS	0.4839	-1.0472	0.01388	down	yes	591.6358	1222.6517	1183.563232	1283.062622	1201.329102	846.2769775	334.6343994	593.9960938	BP:nucleoside monophosphate biosynthetic process;BP:ribonucleoside monophosphate metabolic process;BP:cellular biosynthetic process;BP:cellular nitrogen compound metabolic process;BP:nucleotide biosynthetic process;BP:small molecule metabolic process;BP:nucleoside monophosphate metabolic process;BP:purine-containing compound metabolic process;BP:purine-containing compound biosynthetic process;BP:…	GO:0009124;GO:0009161;GO:0044249;GO:0034641;GO:0009165;GO:0044281;GO:0009123;GO:0072521;GO:0072522;GO:1901362;GO:0009259;GO:0009168;GO:0006082;GO:0090407;GO:0006520;GO:0006541;GO:0009127;GO:0071704;GO:0009064;GO:1901360;GO:0009156;GO:0043436;GO:0006177;GO:1901605;GO:0018130;GO:0009987;GO:0009167;GO:0019693;GO:0006139;GO:0046037;GO:0006793;GO:0006725;GO:0009152;GO:0009150;GO:0009260;GO:0009058;GO:…	K01951	guaA, GMPS	dre00230;dre01100;dre01232;dre00983	Purine metabolism;Metabolic pathways;Nucleotide metabolism;Drug metabolism - other enzymes	COG0519	F:Nucleotide transport and metabolism	PF00117.32;PF00958.26;PF02540.21;PF07722.17;PF06508.17;PF03054.20	GATase;GMP_synt_C;NAD_synthase;Peptidase_C26;QueC;tRNA_Me_trans	Glutamine amidotransferase class-I;GMP synthase C terminal domain;NAD synthase;Peptidase C26;Queuosine biosynthesis protein QueC;tRNA methyl transferase HUP domain	cytoplasmic
Sin0153910.1	COQ6	0.3648	-1.4548	0.03836	down	yes	478.5957	1311.8217	1654.835083	780.7857056	1499.84436	392.0227356	567.6185913	476.145874	BP:cellular biosynthetic process;BP:small molecule metabolic process;BP:small molecule biosynthetic process;BP:organic substance biosynthetic process;BP:quinone biosynthetic process;BP:quinone metabolic process;BP:organic substance metabolic process;BP:ubiquinone biosynthetic process;BP:ubiquinone metabolic process;BP:cellular process;BP:biosynthetic process;BP:biological_process;BP:metabolic pro…	GO:0044249;GO:0044281;GO:0044283;GO:1901576;GO:1901663;GO:1901661;GO:0071704;GO:0006744;GO:0006743;GO:0009987;GO:0009058;GO:0008150;GO:0008152;GO:0042181;GO:0042180;GO:0044237GO:0019898;GO:0043229;GO:0043227;GO:0043226;GO:0110165;GO:0005794;GO:0042995;GO:0043231;GO:0031314;GO:0005575;GO:0031312GO:0008681;GO:0004497;GO:1901363;GO:0003674;GO:0043167;GO:0071949;GO:0016491;GO:0043168;GO:0050660;GO:00…	K06126	COQ6	dre01100;dre01240;dre00130	Metabolic pathways;Biosynthesis of cofactors;Ubiquinone and other terpenoid-quinone biosynthesis	COG0654;COG0654	C:Energy production and conversion;H:Coenzyme transport and metabolism	PF01494.23	FAD_binding_3	FAD binding domain	mitochondrial
Sin0207500.1	TBCE	0.4187	-1.256	0.002368	down	yes	525.5563	1255.1484	1271.414307	1076.279907	1417.750977	512.2776489	599.1121826	465.2791138	BP:cellular component assembly;BP:protein folding;BP:macromolecular complex subunit organization;BP:microtubule cytoskeleton organization;BP:cellular component organization or biogenesis;BP:post-chaperonin tubulin folding pathway;BP:cellular component organization;BP:macromolecular complex assembly;BP:tubulin complex assembly;BP:cellular process;BP:biological_process;BP:organelle organization;BP:…	GO:0022607;GO:0006457;GO:0043933;GO:0000226;GO:0071840;GO:0007023;GO:0016043;GO:0065003;GO:0007021;GO:0009987;GO:0008150;GO:0006996;GO:0007017;GO:0007010GO:0043229;GO:0043228;GO:0043226;GO:0005737;GO:0110165;GO:0005856;GO:0043232;GO:0005575GO:0005488;GO:0015631;GO:0008092;GO:0005515;GO:0043014;GO:0003674	K21768	TBCE	------	------	ENOG410YS3M	S:Function unknown	PF01302.29;PF12799.11;PF14580.10;PF13855.10	CAP_GLY;LRR_4;LRR_9;LRR_8	CAP-Gly domain;Leucine Rich repeats;Leucine-rich repeat;Leucine rich repeat	cytoplasmic
Sin0188620.1	SEPHS2	0.365	-1.454	0.005222	down	yes	468.0279	1282.3879	1180.228516	1141.869019	1525.06604	602.3743896	317.3891296	484.3201294	BP:phosphorylation;BP:carboxylic acid metabolic process;BP:cellular biosynthetic process;BP:nitrogen compound metabolic process;BP:small molecule metabolic process;BP:small molecule biosynthetic process;BP:serine family amino acid metabolic process;BP:organic substance biosynthetic process;BP:cellular amino acid metabolic process;BP:organic substance metabolic process;BP:alpha-amino acid metaboli…	GO:0016310;GO:0019752;GO:0044249;GO:0006807;GO:0044281;GO:0044283;GO:0009069;GO:1901576;GO:0006520;GO:0071704;GO:1901605;GO:1901607;GO:0016260;GO:0008652;GO:0009987;GO:0009058;GO:0008150;GO:0008152;GO:0043436;GO:0009070;GO:0044238;GO:1901564;GO:1901566;GO:0006082;GO:0046394;GO:0016053;GO:0044237;GO:0016259;GO:0006796;GO:0006793GO:0016020;GO:0005789;GO:0005737;GO:0031090;GO:0005575;GO:0110165GO:00…	K01008	selD, SEPHS	dre00450;dre01100	Selenocompound metabolism;Metabolic pathways	COG0709	U:Intracellular trafficking, secretion, and vesicular transport	PF02769.26;PF00586.28	AIRS_C;AIRS	AIR synthase related protein, C-terminal domain;AIR synthase related protein, N-terminal domain	cytoplasmic
Sin0042890.1	C3	0.2439	-2.0356	0.03263	down	yes	342.3576	1403.5139	1622.52417	1834.274292	753.7433472	359.9264526	330.2095947	336.9368286	CC:cellular_component;CC:cellular anatomical entity;CC:extracellular spaceMF:endopeptidase inhibitor activity;MF:endopeptidase regulator activity;MF:peptidase regulator activity;MF:molecular_function;MF:peptidase inhibitor activity;MF:enzyme inhibitor activity;MF:molecular function regulator;MF:enzyme regulator activity	GO:0005575;GO:0110165;GO:0005615GO:0004866;GO:0061135;GO:0061134;GO:0003674;GO:0030414;GO:0004857;GO:0098772;GO:0030234	K03990	C3	dre04145;dre04080;dre05168	Phagosome;Neuroactive ligand-receptor interaction;Herpes simplex virus 1 infection	ENOG410ZFKB	S:Function unknown	PF07678.18;PF07703.18;PF17790.5;PF00207.26;PF07677.18;PF01759.25;PF17789.5;PF01835.23;PF21308.1;PF17791.5	TED_complement;A2M_BRD;MG1;A2M;A2M_recep;NTR;MG4;MG2;C3_CUB2;MG3	A-macroglobulin TED domain;Alpha-2-macroglobulin bait region domain;Macroglobulin domain MG1;Alpha-2-macroglobulin family;A-macroglobulin receptor binding domain;UNC-6/NTR/C345C module;Macroglobulin domain MG4;MG2 domain;Complement component 3, CUB domain 2;Macroglobulin domain MG3	extracellular
Sin0157120.1	SEC23A	0.3339	-1.5825	0.01252	down	yes	436.5702	1307.5076	1593.287964	1348.974854	980.2600098	436.2602844	601.3953247	272.0548706	BP:protein localization;BP:membrane budding;BP:membrane organization;BP:cellular component organization or biogenesis;BP:cellular macromolecule localization;BP:macromolecule localization;BP:protein targeting;BP:establishment of protein localization;BP:protein localization to membrane;BP:localization within membrane;BP:vesicle-mediated transport;BP:vesicle organization;BP:cotranslational protein t…	GO:0008104;GO:0006900;GO:0061024;GO:0071840;GO:0070727;GO:0033036;GO:0006605;GO:0045184;GO:0072657;GO:0051668;GO:0016192;GO:0016050;GO:0006613;GO:0006612;GO:0006614;GO:0006888;GO:0006886;GO:0016043;GO:0006810;GO:0008150;GO:0051234;GO:0090114;GO:0046907;GO:0045047;GO:0070972;GO:0072599;GO:0072594;GO:0009987;GO:0033365;GO:0071705;GO:0071702;GO:0048193;GO:0051649;GO:0051179;GO:0051641;GO:0006996;GO:…	K14006	SEC23	dre04141	Protein processing in endoplasmic reticulum	COG5047	O:Posttranslational modification, protein turnover, chaperones	PF04811.19;PF04810.19;PF08033.16	Sec23_trunk;zf-Sec23_Sec24;Sec23_BS	Sec23/Sec24 trunk domain;Sec23/Sec24 zinc finger;Sec23/Sec24 beta-sandwich domain	cytoplasmic
Sin0083050.1	UBL7	0.3241	-1.6255	0.001453	down	yes	425.0699	1311.3792	1326.701416	1216.435791	1391.000244	541.440918	222.9216156	510.847229	------	------	------	------	------	------	ENOG410YUJQ;ENOG4112C25	O:Posttranslational modification, protein turnover, chaperones;	PF00240.27	ubiquitin	Ubiquitin family	cytoplasmic
Sin0052110.1	RABEPK	0.4285	-1.2226	0.0005705	down	yes	519.6391	1212.6365	1185.263916	1150.81543	1301.8302	449.9785461	622.4118919	486.5267639	------	------	K20285	RABEPK	------	------	ENOG410Y5WM	S:Function unknown	PF13415.10;PF13418.10;PF01344.29;PF13854.10;PF07646.19;PF13964.10	Kelch_3;Kelch_4;Kelch_1;Kelch_5;Kelch_2;Kelch_6	Galactose oxidase, central domain;Galactose oxidase, central domain;Kelch motif;Kelch motif;Kelch motif;Kelch motif	cytoplasmic
Sin0058990.1	ATXN2	0.465	-1.1047	0.0004556	down	yes	549.5299	1181.7717	1220.02832	1247.572754	1077.713989	502.8951416	544.2175293	601.4771118	------	------	K23625	ATXN2_2L	------	------	COG5180	S:Function unknown	PF14438.10;PF06741.17;PF07145.19	SM-ATX;LsmAD;PAM2	Ataxin 2 SM domain;LsmAD domain;Ataxin-2 C-terminal region	cytoplasmic
Sin0210450.1	DAP	0.2683	-1.8981	0.003522	down	yes	364.9456	1360.3906	1454.787109	1328.087036	1298.297607	595.4123535	72.03768158	427.3867188	------	------	------	------	------	------	ENOG41122SE	S:Function unknown	PF15228.10	DAP	Death-associated protein	cytoplasmic
Sin0112480.1	SNAPIN	0.4995	-1.0014	0.04214	down	yes	570.6866	1142.5001	1506.806763	1033.369995	887.3234253	515.4430542	674.9321899	521.6845703	BP:protein localization;BP:regulation of secretion;BP:signal release from synapse;BP:regulation of transport;BP:regulation of neurotransmitter levels;BP:cellular component organization or biogenesis;BP:cellular macromolecule localization;BP:regulation of trans-synaptic signaling;BP:macromolecule localization;BP:endosome to lysosome transport;BP:establishment of protein localization;BP:vesicle-med…	GO:0008104;GO:0051046;GO:0099643;GO:0051049;GO:0001505;GO:0071840;GO:0070727;GO:0099177;GO:0033036;GO:0008333;GO:0045184;GO:0016192;GO:1903305;GO:0023051;GO:0032418;GO:0051588;GO:0050789;GO:0006887;GO:0016043;GO:0045055;GO:0065007;GO:0065008;GO:0140352;GO:0006810;GO:0050794;GO:0008150;GO:0051234;GO:0046903;GO:0046907;GO:0016079;GO:2000300;GO:0099003;GO:0050804;GO:1903530;GO:0007041;GO:0007040;GO:…	K20002	SNAPIN, BLOC1S7	------	------	ENOG4111JM9	U:Intracellular trafficking, secretion, and vesicular transport	PF14712.10	Snapin_Pallidin	Snapin/Pallidin	ER
Sin0071740.1	TCEA1	0.4484	-1.1571	0.03736	down	yes	524.2166	1168.9708	984.8490601	938.7290039	1583.334473	490.6844482	492.6464233	589.3189697	BP:RNA biosynthetic process;BP:regulation of primary metabolic process;BP:regulation of metabolic process;BP:positive regulation of cellular biosynthetic process;BP:regulation of cellular biosynthetic process;BP:positive regulation of cellular metabolic process;BP:positive regulation of nitrogen compound metabolic process;BP:regulation of cellular metabolic process;BP:nucleobase-containing compou…	GO:0032774;GO:0080090;GO:0019222;GO:0031328;GO:0031326;GO:0031325;GO:0051173;GO:0031323;GO:0006139;GO:0090304;GO:0044249;GO:0006807;GO:0050789;GO:1901360;GO:0009893;GO:1902680;GO:0010604;GO:0071704;GO:1901362;GO:0009891;GO:0019219;GO:0006357;GO:0065007;GO:0048518;GO:0006368;GO:0010468;GO:0018130;GO:0045935;GO:1901576;GO:0060255;GO:0006725;GO:0009987;GO:0009889;GO:0006354;GO:0050794;GO:0009058;GO:…	K03145	TFIIS	------	------	COG1594	K:Transcription	PF07500.18;PF01096.22;PF08711.15	TFIIS_M;TFIIS_C;Med26	Transcription factor S-II;Transcription factor S-II;TFIIS helical bundle-like domain	nuclear
Sin0181560.1	SEC24	0.3958	-1.3372	0.02657	down	yes	475.6384	1201.6034	1622.869141	989.7941284	992.1468506	434.7249146	508.3877563	483.8026123	BP:protein localization;BP:ER to Golgi vesicle-mediated transport;BP:cellular macromolecule localization;BP:intracellular protein transport;BP:nitrogen compound transport;BP:organic substance transport;BP:macromolecule localization;BP:transport;BP:Golgi vesicle transport;BP:cellular process;BP:establishment of protein localization;BP:biological_process;BP:establishment of localization in cell;BP:…	GO:0008104;GO:0006888;GO:0070727;GO:0006886;GO:0071705;GO:0071702;GO:0033036;GO:0006810;GO:0048193;GO:0009987;GO:0045184;GO:0008150;GO:0051649;GO:0051234;GO:0051179;GO:0051641;GO:0016192;GO:0046907;GO:0015031GO:0005789;GO:0030127;GO:0031090;GO:0016020;GO:0110165;GO:0030120;GO:0032991;GO:0005829;GO:0005575;GO:0098796;GO:0030117GO:0003674;GO:0008270;GO:0043169;GO:0046914;GO:0043167;GO:0046872;GO:00…	K14007	SEC24	dre04141	Protein processing in endoplasmic reticulum	COG5028	T:Signal transduction mechanisms	PF04811.19;PF04815.19;PF08033.16;PF04810.19;PF00626.26	Sec23_trunk;Sec23_helical;Sec23_BS;zf-Sec23_Sec24;Gelsolin	Sec23/Sec24 trunk domain;Sec23/Sec24 helical domain;Sec23/Sec24 beta-sandwich domain;Sec23/Sec24 zinc finger;Gelsolin repeat	cytoplasmic
Sin0182510.1	LRRC20	0.4277	-1.2253	0.02789	down	yes	501.0112	1171.438	1397.847412	877.8014526	1238.665283	417.0597229	747.9868164	337.98703	------	------	------	------	------	------	ENOG4111NSQ	S:Function unknown	PF13855.10;PF12799.11	LRR_8;LRR_4	Leucine rich repeat;Leucine Rich repeats	cytoplasmic
Sin0038890.1	P100/11E	0.3783	-1.4024	0.04678	down	yes	457.1556	1208.3068	1736.491455	937.0291138	951.3997192	475.6151428	441.9454651	453.906189	MF:catalytic activity;MF:molecular_function;MF:oxidoreductase activity	GO:0003824;GO:0003674;GO:0016491	------	------	------	------	COG0656	U:Intracellular trafficking, secretion, and vesicular transport	PF00248.25	Aldo_ket_red	Aldo/keto reductase family	peroxisomal
Sin0194260.1	NUDT2	0.3735	-1.4208	0.003715	down	yes	452.8375	1212.5011	1053.371826	1188.196045	1395.935425	405.2149353	601.0238647	352.2737122	MF:hydrolase activity;MF:hydrolase activity, acting on acid anhydrides, in phosphorus-containing anhydrides;MF:catalytic activity;MF:organic cyclic compound binding;MF:bi;MF:hydrolase activity, acting on acid anhydrides;MF:nucleotide binding;MF:small molecule binding;MF:pyrophosphatase activity;MF:bi;MF:molecular_function;MF:binding;MF:heterocyclic compound binding;MF:nucleoside phosphate binding	GO:0016787;GO:0016818;GO:0003824;GO:0097159;GO:0008796;GO:0016817;GO:0000166;GO:0036094;GO:0016462;GO:0004081;GO:0003674;GO:0005488;GO:1901363;GO:1901265	K01518	NUDT2	dre00230;dre01100;dre00240	Purine metabolism;Metabolic pathways;Pyrimidine metabolism	COG0494	L:Replication, recombination and repair	PF00293.32	NUDIX	NUDIX domain	cytoplasmic
Sin0100350.1	RGN	0.4902	-1.0286	0.01232	down	yes	545.908	1113.5551	1267.160767	1172.7948	900.7097778	485.0722961	688.1552734	464.4965515	CC:cytoplasm;CC:cellular_component;CC:cellular anatomical entityMF:hydrolase activity;MF:metal ion binding;MF:cation binding;MF:enzyme regulator activity;MF:gluconolactonase activity;MF:carboxylic ester hydrolase activity;MF:ion binding;MF:catalytic activity;MF:molecular_function;MF:hydrolase activity, acting on ester bonds;MF:binding;MF:molecular function regulator;MF:calcium ion binding	GO:0005737;GO:0005575;GO:0110165GO:0016787;GO:0046872;GO:0043169;GO:0030234;GO:0004341;GO:0052689;GO:0043167;GO:0003824;GO:0003674;GO:0016788;GO:0005488;GO:0098772;GO:0005509	K01053	gnl, RGN	dre01200;dre00030;dre01100;dre01240;dre00053	Carbon metabolism;Pentose phosphate pathway;Metabolic pathways;Biosynthesis of cofactors;Ascorbate and aldarate metabolism	COG3386	S:Function unknown	PF08450.16	SGL	SMP-30/Gluconolactonase/LRE-like region	cytoplasmic
Sin0003870.1	MCRIP1	0.3917	-1.3522	0.00809	down	yes	466.9161	1191.9401	1403.102051	1264.926147	907.7921143	455.6304321	494.199543	450.9183655	BP:regulation of epithelial to mesenchymal transition;BP:regulation of biological process;BP:regulation of cell differentiation;BP:regulation of cellular process;BP:regulation of developmental process;BP:biological regulation;BP:biological_processCC:cytoplasmic stress granule;CC:cellular_component;CC:ribonucleoprotein granule;CC:intracellular membrane-bounded organelle;CC:intracellular non-membra…	GO:0010717;GO:0050789;GO:0045595;GO:0050794;GO:0050793;GO:0065007;GO:0008150GO:0010494;GO:0005575;GO:0035770;GO:0043231;GO:0043232;GO:0005634;GO:0005737;GO:0099080;GO:0043229;GO:0043228;GO:0036464;GO:0043227;GO:0043226;GO:0110165	------	------	------	------	ENOG411247K	O:Posttranslational modification, protein turnover, chaperones	PF14799.10	FAM195	FAM195 family	cytoplasmic
Sin0162740.1	MACROD	0.4191	-1.2546	0.009241	down	yes	480.4679	1146.4243	1334.485107	889.875	1214.912842	483.4317017	562.8747508	395.0971069	------	------	K23518	MACROD, ymdB	------	------	------	------	------	------	------	mitochondrial
Sin0157080.1	CFL2	0.4079	-1.2937	0.03208	down	yes	471.0073	1154.7592	1561.442139	893.6031494	1009.232361	434.0157776	568.9941368	410.0118408	BP:macromolecular complex subunit organization;BP:cellular component organization or biogenesis;BP:macromolecular complex disassembly;BP:fibril organization;BP:protein depolymerization;BP:cellular component organization;BP:cellular process;BP:actin polymerization or depolymerization;BP:biological_process;BP:actin filament depolymerization;BP:actin filament organization;BP:cellular component disas…	GO:0043933;GO:0071840;GO:0032984;GO:0097435;GO:0051261;GO:0016043;GO:0009987;GO:0008154;GO:0008150;GO:0030042;GO:0007015;GO:0022411GO:0015629;GO:0043229;GO:0043228;GO:0043226;GO:0005856;GO:0110165;GO:0043232;GO:0005575GO:0003674;GO:0005488;GO:0003779;GO:0008092;GO:0005515	K05765	CFL	dre04810	Regulation of actin cytoskeleton	ENOG41122P5	O:Posttranslational modification, protein turnover, chaperones	PF00241.24	Cofilin_ADF	Cofilin/tropomyosin-type actin-binding protein	cytoplasmic
Sin0126770.1	GLRX5	0.315	-1.6666	0.02033	down	yes	389.3442	1236.0221	1633.295288	1009.336243	1065.434814	362.3536987	215.6825714	589.99646	MF:cation binding;MF:metal cluster binding;MF:iron-sulfur cluster binding;MF:ion binding;MF:molecular_function;MF:binding;MF:metal ion binding	GO:0043169;GO:0051540;GO:0051536;GO:0043167;GO:0003674;GO:0005488;GO:0046872	K07390	grxD, GLRX5	------	------	COG0278	O:Posttranslational modification, protein turnover, chaperones	PF00462.28	Glutaredoxin	Glutaredoxin	mitochondrial
Sin0064340.1	PGPEP1	0.3698	-1.4352	0.004261	down	yes	437.554	1183.25	1355.815796	1141.585205	1052.348999	547.8731689	258.6955566	506.0932312	BP:primary metabolic process;BP:organonitrogen compound metabolic process;BP:protein metabolic process;BP:macromolecule metabolic process;BP:organic substance metabolic process;BP:nitrogen compound metabolic process;BP:biological_process;BP:metabolic process;BP:proteolysisCC:cytosol;CC:cellular_component;CC:cellular anatomical entityMF:molecular_function;MF:hydrolase activity;MF:catalytic activit…	GO:0044238;GO:1901564;GO:0019538;GO:0043170;GO:0071704;GO:0006807;GO:0008150;GO:0008152;GO:0006508GO:0005829;GO:0005575;GO:0110165GO:0003674;GO:0016787;GO:0140096;GO:0003824;GO:0016920;GO:0008233;GO:0008242;GO:0008234	K01304	pcp	------	------	COG2039	O:Posttranslational modification, protein turnover, chaperones	PF01470.21	Peptidase_C15	Pyroglutamyl peptidase	cytoplasmic
Sin0121540.1	ZDHHC3	0.4834	-1.0487	0.02482	down	yes	519.4152	1074.5696	1009.72583	1061.857056	1152.125977	250.6123352	780.1403809	527.4927979	CC:membrane;CC:cellular_component;CC:cellular anatomical entityMF:molecular_function;MF:S-acyltransferase activity;MF:catalytic activity, acting on a protein;MF:catalytic activity;MF:transferase activity;MF:transferase activity, transferring acyl groups;MF:transferase activity, transferring acyl groups other than amino-acyl groups;MF:protein-cysteine S-acyltransferase activity;MF:protein-cysteine…	GO:0016020;GO:0005575;GO:0110165GO:0003674;GO:0016417;GO:0140096;GO:0003824;GO:0016740;GO:0016746;GO:0016747;GO:0019707;GO:0019706;GO:0016409	K20029	ZDHHC3_7_25	------	------	COG5273	K:Transcription	PF01529.24;PF15377.10	DHHC;DUF4604	DHHC palmitoyltransferase;Domain of unknown function	Golgi apparatus
Sin0167000.1	MGEA5	0.4749	-1.0743	0.0343	down	yes	510.6345	1075.2541	1344.392212	1015.798584	865.5714722	429.4094238	727.5	374.993988	BP:organic substance metabolic process;BP:primary metabolic process;BP:organonitrogen compound metabolic process;BP:nitrogen compound metabolic process;BP:biological_process;BP:metabolic processMF:hydrolase activity;MF:beta-N-acetylglucosaminidase activity;MF:hydrolase activity, acting on glycosyl bonds;MF:hexosaminidase activity;MF:catalytic activity;MF:beta-N-acetylhexosaminidase activity;MF:hy…	GO:0071704;GO:0044238;GO:1901564;GO:0006807;GO:0008150;GO:0008152GO:0016787;GO:0016231;GO:0016798;GO:0015929;GO:0003824;GO:0004563;GO:0004553;GO:0003674	K15719	NCOAT, MGEA5	------	------	ENOG410XPBQ	U:Intracellular trafficking, secretion, and vesicular transport	PF07555.17	NAGidase	beta-N-acetylglucosaminidase	cytoplasmic
Sin0023260.1	MOCS2	0.4661	-1.1013	0.008437	down	yes	496.4007	1064.9576	1217.281616	865.9354858	1111.655762	388.2123413	565.5235596	535.4663086	BP:Mo-molybdopterin cofactor biosynthetic process;BP:cellular biosynthetic process;BP:nitrogen compound metabolic process;BP:organic cyclic compound biosynthetic process;BP:organic cyclic compound metabolic process;BP:Mo-molybdopterin cofactor metabolic process;BP:organic substance biosynthetic process;BP:molybdopterin cofactor metabolic process;BP:prosthetic group metabolic process;BP:organic su…	GO:0006777;GO:0044249;GO:0006807;GO:1901362;GO:1901360;GO:0019720;GO:1901576;GO:0043545;GO:0051189;GO:0071704;GO:0018130;GO:0009987;GO:0009058;GO:0008150;GO:0008152;GO:1901564;GO:0090407;GO:0046483;GO:1901566;GO:0044237;GO:0006796;GO:0032324;GO:0006793;GO:0019637GO:0110165;GO:1902494;GO:0019008;GO:0032991;GO:0005829;GO:0005575GO:0030366;GO:0003674;GO:0016740;GO:0016782;GO:0016783;GO:0003824	K03635	MOCS2B, moaE	dre01240;dre01100;dre04122;dre00790	Biosynthesis of cofactors;Metabolic pathways;Sulfur relay system;Folate biosynthesis	COG0314	H:Coenzyme transport and metabolism	PF02391.21;PF02597.24	MoaE;ThiS	MoaE protein;ThiS family	cytoplasmic
Sin0151310.1	SERPIND1	0.3249	-1.6219	0.004353	down	yes	380.4682	1171.1288	1126.001465	1397.620117	989.7648315	367.2008057	497.6026421	276.6011047	BP:multicellular organismal process;BP:hemostasis;BP:regulation of body fluid levels;BP:blood coagulation;BP:coagulation;BP:biological regulation;BP:biological_process;BP:regulation of biological qualityCC:extracellular space;CC:cellular_component;CC:cellular anatomical entityMF:molecular_function;MF:endopeptidase regulator activity;MF:molecular function regulator;MF:peptidase regulator activity;…	GO:0032501;GO:0007599;GO:0050878;GO:0007596;GO:0050817;GO:0065007;GO:0008150;GO:0065008GO:0005615;GO:0005575;GO:0110165GO:0003674;GO:0061135;GO:0098772;GO:0061134;GO:0030414;GO:0004866;GO:0004867;GO:0004857;GO:0030234	K03912	SERPIND1, HCF2	------	------	COG4826	U:Intracellular trafficking, secretion, and vesicular transport	PF00079.24	Serpin	Serpin	extracellular
Sin0215980.1	POLG	2.141	1.0983	0.003396	up	yes	1054.2524	492.4046	481.9992676	587.8526001	407.361969	1087.255127	1161.908325	913.593811	BP:mitochondrial DNA metabolic process;BP:nucleic acid metabolic process;BP:cellular nitrogen compound metabolic process;BP:nitrogen compound metabolic process;BP:organic cyclic compound metabolic process;BP:nucleobase-containing compound metabolic process;BP:mitochondrial DNA replication;BP:organic substance metabolic process;BP:DNA replication;BP:DNA-dependent DNA replication;BP:cellular proces…	GO:0032042;GO:0090304;GO:0034641;GO:0006807;GO:1901360;GO:0006139;GO:0006264;GO:0071704;GO:0006260;GO:0006261;GO:0009987;GO:0006725;GO:0008150;GO:0008152;GO:0046483;GO:0044238;GO:0044237;GO:0043170;GO:0006259GO:1990234;GO:0042645;GO:0043227;GO:0043226;GO:0005739;GO:0042575;GO:0009295;GO:0110165;GO:1902494;GO:0061695;GO:0032991;GO:0043231;GO:0043232;GO:0043229;GO:0005575;GO:0043228;GO:0005760;GO:0…	K02332	POLG	dre03410	Base excision repair	COG0749	L:Replication, recombination and repair	PF18136.5;PF00476.24	DNApol_Exo;DNA_pol_A	DNA mitochondrial polymerase exonuclease domain;DNA polymerase family A	cytoplasmic
Sin0005970.1	EPN2	0.4675	-1.097	0.002234	down	yes	490.4269	1048.9994	1209.047852	975.2750244	962.675293	492.8917236	495.3679199	483.0209656	MF:molecular_function;MF:lipid binding;MF:binding	GO:0003674;GO:0008289;GO:0005488	K12471	EPN	dre04144	Endocytosis	ENOG410XSM0	S:Function unknown	PF01417.24	ENTH	ENTH domain	nuclear
Sin0009650.1	PITPNB	0.3442	-1.5387	0.007192	down	yes	387.607	1126.047	1393.649536	905.1797485	1079.311646	440.584259	337.4857483	384.750885	MF:phospholipid transporter activity;MF:lipid transporter activity;MF:molecular_function;MF:transporter activity	GO:0005548;GO:0005319;GO:0003674;GO:0005215	------	------	------	------	COG5083	Z:Cytoskeleton	PF02121.22	IP_trans	Phosphatidylinositol transfer protein	mitochondrial
Sin0062130.1	DTX2	0.3652	-1.4532	0.04842	down	yes	395.8848	1084.1004	1175.339478	648.9436035	1428.018188	229.8097382	518.3013916	439.5433655	BP:nitrogen compound metabolic process;BP:signal transduction;BP:cell surface receptor signaling pathway;BP:regulation of biological process;BP:Notch signaling pathway;BP:organic substance metabolic process;BP:protein modification by small protein conjugation or removal;BP:protein modification by small protein conjugation;BP:biological regulation;BP:post-translational protein modification;BP:cell…	GO:0006807;GO:0007165;GO:0007166;GO:0050789;GO:0007219;GO:0071704;GO:0070647;GO:0032446;GO:0065007;GO:0043687;GO:0009987;GO:0050794;GO:0043412;GO:0036211;GO:0008150;GO:0008152;GO:0044238;GO:1901564;GO:0019538;GO:0043170;GO:0016567GO:0005737;GO:0110165;GO:0005575GO:0005488;GO:0003674;GO:0043169;GO:0046914;GO:0004842;GO:0043167;GO:0016740;GO:0016746;GO:0046872;GO:0019787;GO:0140096;GO:0003824;GO:00…	K06058	DTX	dre04330	Notch signaling pathway	ENOG4111EY2	O:Posttranslational modification, protein turnover, chaperones	PF18102.5;PF02825.24	DTC;WWE	Deltex C-terminal domain;WWE domain	cytoplasmic
Sin0153650.1	PTGDS	0.1998	-2.3234	0.00324	down	yes	246.3601	1232.8265	941.9051514	1359.751709	1396.82251	357.2512207	169.6669159	212.1622467	CC:cellular_component;CC:membrane;CC:extracellular region;CC:cellular anatomical entityMF:small molecule binding;MF:molecular_function;MF:binding	GO:0005575;GO:0016020;GO:0005576;GO:0110165GO:0036094;GO:0003674;GO:0005488	K01830	PTGDS	dre00590;dre01100	Arachidonic acid metabolism;Metabolic pathways	ENOG4111YRI	I:Lipid transport and metabolism	PF00061.27	Lipocalin	Lipocalin / cytosolic fatty-acid binding protein family	extracellular
Sin0163990.1	SMAP1	0.2917	-1.7774	0.002103	down	yes	330.586	1133.3108	1120.505615	983.8200073	1295.606689	335.2514038	209.3280945	447.1783752	MF:cation binding;MF:molecular function regulator;MF:enzyme regulator activity;MF:GTPase activator activity;MF:ion binding;MF:GTPase regulator activity;MF:molecular_function;MF:binding;MF:metal ion binding;MF:nucleoside-triphosphatase regulator activity;MF:enzyme activator activity	GO:0043169;GO:0098772;GO:0030234;GO:0005096;GO:0043167;GO:0030695;GO:0003674;GO:0005488;GO:0046872;GO:0060589;GO:0008047	K12486	SMAP	dre04144	Endocytosis	COG5347	U:Intracellular trafficking, secretion, and vesicular transport	PF01412.22	ArfGap	Putative GTPase activating protein for Arf	cytoplasmic
Sin0176770.1	RBP4A	0.3672	-1.4454	0.006582	down	yes	391.5757	1066.3286	1204.991089	1174.822144	819.1726074	443.3454285	418.079895	313.3017578	CC:cellular_component;CC:extracellular space;CC:cellular anatomical entityMF:lipid transporter activity;MF:alcohol binding;MF:transporter activity;MF:isoprenoid binding;MF:transmembrane transporter activity;MF:vitamin binding;MF:retinol binding;MF:small molecule binding;MF:vitamin transmembrane transporter activity;MF:organic hydroxy compound transmembrane transporter activity;MF:molecular_functi…	GO:0005575;GO:0005615;GO:0110165GO:0005319;GO:0043178;GO:0005215;GO:0019840;GO:0022857;GO:0019842;GO:0019841;GO:0036094;GO:0090482;GO:1901618;GO:0003674;GO:0005501;GO:0008289;GO:0034632;GO:0015665;GO:0005488	K18271	RBP4	------	------	ENOG4111K1Y	U:Intracellular trafficking, secretion, and vesicular transport	PF00061.27;PF08212.16	Lipocalin;Lipocalin_2	Lipocalin / cytosolic fatty-acid binding protein family;Lipocalin-like domain	extracellular
Sin0218010.1	BPGM	0.4334	-1.2062	0.00172	down	yes	437.9897	1010.656	913.8400269	1058.478516	1059.649536	390.6933289	556.1959229	367.0799561	BP:carboxylic acid metabolic process;BP:small molecule metabolic process;BP:generation of precursor metabolites and energy;BP:pyruvate metabolic process;BP:glycolytic process;BP:organic substance catabolic process;BP:organic substance metabolic process;BP:cellular process;BP:monocarboxylic acid metabolic process;BP:biological_process;BP:metabolic process;BP:oxoacid metabolic process;BP:catabolic …	GO:0019752;GO:0044281;GO:0006091;GO:0006090;GO:0006096;GO:1901575;GO:0071704;GO:0009987;GO:0032787;GO:0008150;GO:0008152;GO:0043436;GO:0009056;GO:0044238;GO:0005975;GO:0006082;GO:0016052;GO:0044237GO:0003674;GO:0016868;GO:0016866;GO:0004082;GO:0004619;GO:0016787;GO:0003824;GO:0016853;GO:0046538	K01837	BPGM	dre00260;dre00010;dre01100	Glycine, serine and threonine metabolism;Glycolysis / Gluconeogenesis;Metabolic pathways	COG0588	Q:Secondary metabolites biosynthesis, transport and catabolism	PF00300.26	His_Phos_1	Histidine phosphatase superfamily	cytoplasmic
Sin0132060.1	GPCPD1	0.3887	-1.3633	0.02047	down	yes	404.4145	1040.3725	1068.49353	744.6641235	1307.959839	473.0899658	305.1375122	435.0159302	BP:glycerophospholipid metabolic process;BP:cellular lipid catabolic process;BP:cellular lipid metabolic process;BP:organophosphate catabolic process;BP:phospholipid catabolic process;BP:organic substance catabolic process;BP:lipid catabolic process;BP:organic substance metabolic process;BP:organophosphate metabolic process;BP:glycerolipid catabolic process;BP:phospholipid metabolic process;BP:li…	GO:0006650;GO:0044242;GO:0044255;GO:0046434;GO:0009395;GO:1901575;GO:0016042;GO:0071704;GO:0019637;GO:0046503;GO:0006644;GO:0006629;GO:0009987;GO:0008150;GO:0008152;GO:0046486;GO:0009056;GO:0044248;GO:0044238;GO:0044237;GO:0006796;GO:0006793;GO:0046475GO:0030247;GO:0030246;GO:0042578;GO:0003674;GO:0047389;GO:2001070;GO:0008081;GO:0016787;GO:0016788;GO:0003824;GO:0005488	K18695	GPCPD1	dre00564	Glycerophospholipid metabolism	COG0584	C:Energy production and conversion	PF03009.21;PF00686.23	GDPD;CBM_20	Glycerophosphoryl diester phosphodiesterase family;Starch binding domain	nuclear
Sin0193070.1	PHYHD1	0.2025	-2.304	0.009752	down	yes	238.1203	1176.074	876.9168091	1097.920288	1553.384888	220.4332428	306.1039429	187.8237915	MF:catalytic activity;MF:molecular_function;MF:dioxygenase activity;MF:oxidoreductase activity	GO:0003824;GO:0003674;GO:0051213;GO:0016491	------	------	------	------	ENOG410XUSH	Q:Secondary metabolites biosynthesis, transport and catabolism	PF05721.17	PhyH	Phytanoyl-CoA dioxygenase	cytoplasmic
Sin0152950.1	CRIP2	0.3332	-1.5855	0.0007608	down	yes	349.7523	1049.6744	1108.899536	1048.660889	991.4628906	462.9353333	228.8441315	357.477417	BP:developmental process;BP:anatomical structure development;BP:animal organ development;BP:biological_processMF:cation binding;MF:ion binding;MF:binding;MF:molecular_function;MF:metal ion binding	GO:0032502;GO:0048856;GO:0048513;GO:0008150GO:0043169;GO:0043167;GO:0005488;GO:0003674;GO:0046872	K24413	CRIP2_3, CRP2_3	------	------	ENOG410XUEW	O:Posttranslational modification, protein turnover, chaperones	PF00412.26	LIM	LIM domain	cytoplasmic
Sin0061130.1		2.3328	1.2221	0.01152	up	yes	978.4356	419.4199	473.5692139	506.0489197	278.6416016	1185.200073	903.598999	846.5076904	CC:cellular_component;CC:membrane;CC:cellular anatomical entity	GO:0005575;GO:0016020;GO:0110165	------	------	------	------	ENOG4111IGH	S:Function unknown	------	------	------	plasma membrane
Sin0137930.1	SORT1	0.4742	-1.0764	0.03879	down	yes	446.1154	940.8338	782.0812378	1245.173828	795.2463379	392.4802856	381.7253113	564.140564	CC:cellular_component;CC:membrane;CC:cellular anatomical entity	GO:0005575;GO:0016020;GO:0110165	------	------	------	------	ENOG410Y3W5	U:Intracellular trafficking, secretion, and vesicular transport	PF15902.9;PF15901.9;PF15711.9	Sortilin-Vps10;Sortilin_C;ILEI	Sortilin, neurotensin receptor 3,;Sortilin, neurotensin receptor 3, C-terminal;Interleukin-like EMT inducer	Golgi apparatus
Sin0106600.1	NUDT3	0.4752	-1.0734	1.55E-05	down	yes	441.1911	928.4071	924.4415894	945.3439941	915.4358521	476.0101013	426.3176575	421.2453918	BP:organophosphate catabolic process;BP:nucleotide metabolic process;BP:polyol metabolic process;BP:nucleotide catabolic process;BP:nitrogen compound metabolic process;BP:cellular metabolic process;BP:purine-containing compound metabolic process;BP:purine nucleotide metabolic process;BP:diadenosine polyphosphate metabolic process;BP:organic cyclic compound metabolic process;BP:organic cyclic comp…	GO:0046434;GO:0009117;GO:0019751;GO:0009166;GO:0006807;GO:0044237;GO:0072521;GO:0006163;GO:0015959;GO:1901360;GO:1901361;GO:1901575;GO:0006195;GO:1901565;GO:0071704;GO:0072523;GO:0019693;GO:0009259;GO:1901908;GO:1901909;GO:1901906;GO:1901907;GO:0044270;GO:0009154;GO:0006139;GO:0019439;GO:0015961;GO:0009987;GO:0006725;GO:0044248;GO:0046700;GO:0009261;GO:0008150;GO:0008152;GO:0034655;GO:0034641;GO:…	K07766	E3.6.1.52	------	------	ENOG4111I7R	S:Function unknown	PF00293.32	NUDIX	NUDIX domain	cytoplasmic
Sin0174810.1	GNPDA2	0.4702	-1.0887	0.007783	down	yes	436.6936	928.7954	853.9647217	810.1870728	1122.234497	475.6888428	413.5937195	420.7983704	BP:carboxylic acid metabolic process;BP:amino sugar catabolic process;BP:cellular catabolic process;BP:nitrogen compound metabolic process;BP:cellular metabolic process;BP:small molecule catabolic process;BP:organic substance catabolic process;BP:N-acetylneuraminate metabolic process;BP:carboxylic acid catabolic process;BP:organic substance metabolic process;BP:organic acid metabolic process;BP:c…	GO:0019752;GO:0046348;GO:0044248;GO:0006807;GO:0044237;GO:0044282;GO:1901575;GO:0006054;GO:0046395;GO:0071704;GO:0006082;GO:0009987;GO:0008150;GO:0008152;GO:0043436;GO:1901564;GO:0009056;GO:1901565;GO:0044238;GO:0005975;GO:0043603;GO:0006040;GO:0006041;GO:1901135;GO:0006043;GO:0006044;GO:0006046;GO:0016054;GO:0019262;GO:1901136;GO:1901072;GO:1901071;GO:0044281GO:0005737;GO:0110165;GO:0005575GO:00…	K02564	nagB, GNPDA	dre01100;dre00520	Metabolic pathways;Amino sugar and nucleotide sugar metabolism	COG0363	U:Intracellular trafficking, secretion, and vesicular transport	PF01182.24	Glucosamine_iso	Glucosamine-6-phosphate isomerases/6-phosphogluconolactonase	cytoplasmic
Sin0036640.1	NUDT19	2.5868	1.3712	0.02761	up	yes	983.3713	380.1565	438.1539917	418.1705017	284.1448975	840.1529541	1324.739868	785.2210693	MF:hydrolase activity;MF:hydrolase activity, acting on acid anhydrides, in phosphorus-containing anhydrides;MF:cation binding;MF:hydrolase activity, acting on acid anhydrides;MF:ion binding;MF:catalytic activity;MF:molecular_function;MF:binding;MF:metal ion binding	GO:0016787;GO:0016818;GO:0043169;GO:0016817;GO:0043167;GO:0003824;GO:0003674;GO:0005488;GO:0046872	K13355	NUDT19	dre04146	Peroxisome	ENOG4111FKM	S:Function unknown	------	------	------	peroxisomal
Sin0209610.1	PTGDS	0.1888	-2.4051	4.12E-05	down	yes	212.2802	1124.4238	1090.584106	1170.664429	1112.022949	217.1546021	279.5864372	140.0996857	CC:cellular_component;CC:extracellular region;CC:cellular anatomical entityMF:small molecule binding;MF:molecular_function;MF:binding	GO:0005575;GO:0005576;GO:0110165GO:0036094;GO:0003674;GO:0005488	K01830	PTGDS	dre00590;dre01100	Arachidonic acid metabolism;Metabolic pathways	ENOG4111YRI	I:Lipid transport and metabolism	PF00061.27	Lipocalin	Lipocalin / cytosolic fatty-acid binding protein family	extracellular
Sin0007820.1	PRMT1	2.9091	1.5406	0.00758	up	yes	986.8887	339.2464	247.0367889	397.5054321	373.1970215	849.7803955	1228.791138	882.0946248	BP:biological_process;BP:metabolic process;BP:methylationMF:protein-arginine N-methyltransferase activity;MF:arginine N-methyltransferase activity;MF:catalytic activity;MF:S-adenosylmethionine-dependent methyltransferase activity;MF:catalytic activity, acting on a protein;MF:N-methyltransferase activity;MF:transferase activity, transferring one-carbon groups;MF:transferase activity;MF:protein met…	GO:0008150;GO:0008152;GO:0032259GO:0016274;GO:0016273;GO:0003824;GO:0008757;GO:0140096;GO:0008170;GO:0016741;GO:0016740;GO:0008276;GO:0003674;GO:0008168	K11434	PRMT1	dre04068	FoxO signaling pathway	ENOG410XQYH	S:Function unknown	PF13649.10;PF08241.16;PF06325.17;PF13847.10	Methyltransf_25;Methyltransf_11;PrmA;Methyltransf_31	Methyltransferase domain;Methyltransferase domain;Ribosomal protein L11 methyltransferase;Methyltransferase domain	cytoplasmic
Sin0101680.1		0.3997	-1.323	0.01376	down	yes	376.2199	941.3274	1187.180176	888.77948	748.0224609	324.4700623	448.6169186	355.5728149	------	------	------	------	------	------	------	------	------	------	------	cytoplasmic
Sin0164660.1	SERPINA3-2	0.1647	-2.6021	0.002313	down	yes	184.9006	1122.7931	907.2757568	1349.916992	1111.186646	237.1625671	93.26044464	224.2787933	BP:endocrine process;BP:vasoconstriction;BP:circulatory system process;BP:regulation of blood pressure;BP:vascular process in circulatory system;BP:regulation of systemic arterial blood pressure;BP:regulation of anatomical structure size;BP:biological regulation;BP:regulation of biological quality;BP:regulation of tube size;BP:multicellular organismal process;BP:system process;BP:biological_proce…	GO:0050886;GO:0042310;GO:0003013;GO:0008217;GO:0003018;GO:0003073;GO:0090066;GO:0065007;GO:0065008;GO:0035150;GO:0032501;GO:0003008;GO:0008150;GO:0035296;GO:0001990;GO:0003044;GO:0097746;GO:0003081GO:0005615;GO:0110165;GO:0005575GO:0030414;GO:0004857;GO:0098772;GO:0030234;GO:0061135;GO:0061134;GO:0004866;GO:0004867;GO:0003674	K09821	AGT, SERPINA8	dre04080;dre04270;dre04261	Neuroactive ligand-receptor interaction;Vascular smooth muscle contraction;Adrenergic signaling in cardiomyocytes	COG4826	S:Function unknown	PF00079.24	Serpin	Serpin	extracellular
Sin0198600.1	FAM114A2	0.4959	-1.0119	0.006483	down	yes	432.7099	872.5544	872.288269	1003.860046	741.5148315	365.5739136	437.7078857	494.8479004	------	------	------	------	------	------	ENOG411029H	S:Function unknown	PF05334.17	DUF719	Protein of unknown function	nuclear
Sin0047730.1	USO1	0.4471	-1.1613	0.01002	down	yes	400.8167	896.5228	1093.457275	795.1747437	800.9364014	397.6313782	326.8745422	477.9441834	------	------	------	------	------	------	ENOG410XRCG	U:Intracellular trafficking, secretion, and vesicular transport	PF04869.18;PF18770.5;PF04871.17	Uso1_p115_head;Arm_vescicular;Uso1_p115_C	Uso1 / p115 like vesicle tethering protein, head region;Armadillo tether-repeat of vescicular transport factor;Uso1 / p115 like vesicle tethering protein, C terminal region	cytoplasmic
Sin0170620.1	RNASEH2C	0.3288	-1.6047	0.03517	down	yes	318.8202	969.6422	614.6976929	964.5820923	1329.646729	273.7698669	359.8730164	322.8176575	BP:nucleic acid metabolic process;BP:cellular nitrogen compound metabolic process;BP:nitrogen compound metabolic process;BP:organic cyclic compound metabolic process;BP:organic cyclic compound catabolic process;BP:nucleobase-containing compound metabolic process;BP:organic substance catabolic process;BP:organic substance metabolic process;BP:RNA catabolic process;BP:cellular process;BP:cellular a…	GO:0090304;GO:0034641;GO:0006807;GO:1901360;GO:1901361;GO:0006139;GO:1901575;GO:0071704;GO:0006401;GO:0009987;GO:0006725;GO:0046700;GO:0008150;GO:0008152;GO:0034655;GO:0009056;GO:0009057;GO:0044248;GO:0046483;GO:0016070;GO:0044238;GO:0044270;GO:0044237;GO:0043170;GO:0019439GO:1902494;GO:0032299;GO:0032991;GO:0005575	K10745	RNASEH2C	dre03030	DNA replication	ENOG41126TY	S:Function unknown	PF08615.15	RNase_H2_suC	Ribonuclease H2 non-catalytic subunit	cytoplasmic
Sin0042960.1	C3	0.3836	-1.3823	0.008376	down	yes	354.1605	923.2358	957.7268677	1101.440308	710.5402222	360.785553	398.6015625	303.0942688	CC:cellular_component;CC:cellular anatomical entity;CC:extracellular spaceMF:endopeptidase inhibitor activity;MF:endopeptidase regulator activity;MF:peptidase regulator activity;MF:molecular_function;MF:peptidase inhibitor activity;MF:enzyme inhibitor activity;MF:molecular function regulator;MF:enzyme regulator activity	GO:0005575;GO:0110165;GO:0005615GO:0004866;GO:0061135;GO:0061134;GO:0003674;GO:0030414;GO:0004857;GO:0098772;GO:0030234	K03990	C3	dre04145;dre04080;dre05168	Phagosome;Neuroactive ligand-receptor interaction;Herpes simplex virus 1 infection	ENOG410ZFKB	S:Function unknown	PF07678.18;PF07703.18;PF01759.25;PF00207.26;PF07677.18;PF17791.5;PF17789.5;PF01821.22	TED_complement;A2M_BRD;NTR;A2M;A2M_recep;MG3;MG4;ANATO	A-macroglobulin TED domain;Alpha-2-macroglobulin bait region domain;UNC-6/NTR/C345C module;Alpha-2-macroglobulin family;A-macroglobulin receptor binding domain;Macroglobulin domain MG3;Macroglobulin domain MG4;Anaphylotoxin-like domain	cytoplasmic
Sin0175930.1	MMS19	0.4799	-1.0592	0.0006489	down	yes	409.9263	854.1049	847.0522461	831.2930908	883.9692383	463.9335938	324.1239929	441.7211914	BP:cellular component assembly;BP:nucleic acid metabolic process;BP:nitrogen compound metabolic process;BP:organic cyclic compound metabolic process;BP:nucleobase-containing compound metabolic process;BP:cellular response to stimulus;BP:cellular component organization;BP:organic substance metabolic process;BP:cellular component organization or biogenesis;BP:metallo-sulfur cluster assembly;BP:DNA …	GO:0022607;GO:0090304;GO:0006807;GO:1901360;GO:0006139;GO:0051716;GO:0016043;GO:0071704;GO:0071840;GO:0031163;GO:0006281;GO:0009987;GO:0006725;GO:0016226;GO:0006974;GO:0006950;GO:0008150;GO:0008152;GO:0046483;GO:0097428;GO:0044238;GO:1901564;GO:0051604;GO:0019538;GO:0050896;GO:0034641;GO:0044237;GO:0043170;GO:0006790;GO:0033554;GO:0006259GO:0043231;GO:0043229;GO:0097361;GO:0043227;GO:0043226;GO:0…	K15075	MET18, MMS19	------	------	ENOG410XNMZ	S:Function unknown	PF12460.12;PF14500.10	MMS19_C;MMS19_N	RNAPII transcription regulator C-terminal;Dos2-interacting transcription regulator of RNA-Pol-II	extracellular
Sin0042880.1	C3	0.2935	-1.7686	0.0007009	down	yes	285.6817	973.5106	961.5695801	1081.868896	877.0933228	205.2711535	347.6119385	304.1619568	CC:cellular_component;CC:cellular anatomical entity;CC:extracellular spaceMF:endopeptidase inhibitor activity;MF:endopeptidase regulator activity;MF:peptidase regulator activity;MF:molecular_function;MF:peptidase inhibitor activity;MF:enzyme inhibitor activity;MF:molecular function regulator;MF:enzyme regulator activity	GO:0005575;GO:0110165;GO:0005615GO:0004866;GO:0061135;GO:0061134;GO:0003674;GO:0030414;GO:0004857;GO:0098772;GO:0030234	K03990	C3	dre04145;dre04080;dre05168	Phagosome;Neuroactive ligand-receptor interaction;Herpes simplex virus 1 infection	ENOG410ZFKB	S:Function unknown	PF07678.18;PF17790.5;PF00207.26;PF07677.18;PF17791.5;PF01759.25;PF01835.23;PF21308.1;PF17789.5;PF07703.18	TED_complement;MG1;A2M;A2M_recep;MG3;NTR;MG2;C3_CUB2;MG4;A2M_BRD	A-macroglobulin TED domain;Macroglobulin domain MG1;Alpha-2-macroglobulin family;A-macroglobulin receptor binding domain;Macroglobulin domain MG3;UNC-6/NTR/C345C module;MG2 domain;Complement component 3, CUB domain 2;Macroglobulin domain MG4;Alpha-2-macroglobulin bait region domain	extracellular
Sin0177270.1	MYOF	2.1844	1.1272	0.02731	up	yes	844.101	386.4264	493.4915161	468.2158203	197.5717468	728.5562744	1034.087769	769.6589966	------	------	K22125	MYOF	------	------	ENOG410XPT2	S:Function unknown	PF00168.34;PF08150.16;PF16165.9;PF08151.16;PF08165.15	C2;FerB;Ferlin_C;FerI;FerA	C2 domain;FerB;Ferlin C-terminus;FerI;FerA	cytoplasmic
Sin0199050.1	HPGD	0.3916	-1.3525	0.02514	down	yes	345.9493	883.4338	1185.354614	716.239563	748.7071533	382.6527405	366.9994469	288.1955872	MF:catalytic activity;MF:molecular_function;MF:oxidoreductase activity	GO:0003824;GO:0003674;GO:0016491	------	------	------	------	COG1028	D:Cell cycle control, cell division, chromosome partitioning	PF00106.29;PF13561.10;PF08659.14	adh_short;adh_short_C2;KR	short chain dehydrogenase;Enoyl;KR domain	peroxisomal
Sin0125920.1	CCM2	0.365	-1.454	0.01081	down	yes	325.7525	892.3642	1127.682495	850.5305176	698.8794556	310.1494751	324.8413391	342.2666321	BP:cellular component assembly;BP:cell differentiation;BP:heart contraction;BP:cell-cell junction assembly;BP:heart process;BP:axis specification;BP:cellular component organization or biogenesis;BP:pattern specification process;BP:anterior/posterior axis specification;BP:cellular developmental process;BP:cell junction organization;BP:cellular component organization;BP:animal organ development;BP:…	GO:0022607;GO:0030154;GO:0060047;GO:0007043;GO:0003015;GO:0009798;GO:0071840;GO:0007389;GO:0009948;GO:0048869;GO:0034330;GO:0016043;GO:0048513;GO:0032502;GO:0032501;GO:0007507;GO:0009987;GO:0009888;GO:0008150;GO:0045216;GO:0034329;GO:0003008;GO:0001570;GO:0048856;GO:0003013;GO:1905072GO:0005737;GO:0110165;GO:0005575	K26416	CCM2	dre04520	Adherens junction	ENOG410ZBNR	O:Posttranslational modification, protein turnover, chaperones	PF16545.9	CCM2_C	Cerebral cavernous malformation protein, harmonin-homology	cytoplasmic
Sin0206110.1	ITIH3	0.3203	-1.6425	0.0203	down	yes	294.877	920.578	837.6513672	933.2200317	990.8626709	52.97799301	601.68367	229.9693133	------	------	------	------	------	------	COG2304	S:Function unknown	------	------	------	cytoplasmic
Sin0055030.1	MYH1S	2.4789	1.3097	0.02156	up	yes	863.5125	348.3478	346.4060074	338.556781	360.0805054	949.1394043	1052.629517	588.7684682	------	------	K24220	MYH1s	dre04814	Motor proteins	COG5022	Z:Cytoskeleton	PF00063.25;PF01576.23;PF02736.23	Myosin_head;Myosin_tail_1;Myosin_N	Myosin head;Myosin tail;Myosin N-terminal SH3-like domain	nuclear
Sin0191850.1	PLGRKT	2.0333	1.0238	0.04565	up	yes	811.9368	399.3198	225.6124268	583.8050537	388.5419922	622.369751	962.0471802	851.3936157	BP:regulation of primary metabolic process;BP:regulation of metabolic process;BP:positive regulation of cellular biosynthetic process;BP:regulation of cellular biosynthetic process;BP:positive regulation of cellular metabolic process;BP:positive regulation of nitrogen compound metabolic process;BP:regulation of cellular metabolic process;BP:positive regulation of gene expression;BP:regulation of …	GO:0080090;GO:0019222;GO:0031328;GO:0031326;GO:0031325;GO:0051173;GO:0031323;GO:0010628;GO:0050789;GO:0009893;GO:0010604;GO:0009891;GO:0051246;GO:0051247;GO:0065007;GO:0048518;GO:0010468;GO:0060255;GO:0009889;GO:0050794;GO:0008150;GO:0051171;GO:0045862;GO:0010954;GO:0070613;GO:0010557;GO:0010556;GO:1903319;GO:0010756;GO:0010755;GO:0030162;GO:1903317;GO:0048522GO:0016020;GO:0005886;GO:0110165;GO:0…	------	------	------	------	ENOG4111K7G	S:Function unknown	PF10166.13	DUF2368	Uncharacterised conserved protein	nuclear
Sin0149200.1	PDE4D	0.2707	-1.8852	0.03472	down	yes	255.2049	942.7222	1367.259399	688.2199707	772.6873779	193.9903412	346.6035767	225.0207901	BP:primary metabolic process;BP:cyclic nucleotide catabolic process;BP:organophosphate catabolic process;BP:cyclic nucleotide metabolic process;BP:ribonucleotide metabolic process;BP:cellular nitrogen compound metabolic process;BP:cAMP metabolic process;BP:signal transduction;BP:cAMP catabolic process;BP:purine-containing compound metabolic process;BP:purine nucleotide catabolic process;BP:regula…	GO:0044238;GO:0009214;GO:0046434;GO:0009187;GO:0009259;GO:0034641;GO:0046058;GO:0007165;GO:0006198;GO:0072521;GO:0006195;GO:0050789;GO:1901360;GO:1901361;GO:0046700;GO:1901575;GO:0072523;GO:1901565;GO:0052652;GO:0071704;GO:0065007;GO:0044248;GO:0044281;GO:0009987;GO:0019693;GO:0006139;GO:0019439;GO:0009154;GO:0006725;GO:0050794;GO:0009261;GO:0008150;GO:0008152;GO:0034655;GO:0009150;GO:0009056;GO:…	K13293	PDE4	dre00230;dre01100	Purine metabolism;Metabolic pathways	ENOG410XRI7	T:Signal transduction mechanisms	PF18100.5	PDE4_UCR	Phosphodiesterase 4 upstream conserved regions	cytoplasmic
Sin0201410.1	CAMK1	0.3934	-1.3459	0.04861	down	yes	333.6479	848.0747	1193.525757	712.1122437	638.5862427	337.7286682	432.1258545	231.0890503	MF:purine ribonucleoside triphosphate binding;MF:molecular_function;MF:binding;MF:ion binding;MF:heterocyclic compound binding;MF:nucleoside phosphate binding;MF:anion binding;MF:nucleotide binding;MF:protein serine/threonine kinase activity;MF:transferase activity;MF:protein kinase activity;MF:purine nucleotide binding;MF:ATP binding;MF:kinase activity;MF:catalytic activity, acting on a protein;…	GO:0035639;GO:0003674;GO:0005488;GO:0043167;GO:1901363;GO:1901265;GO:0043168;GO:0000166;GO:0004674;GO:0016740;GO:0004672;GO:0017076;GO:0005524;GO:0016301;GO:0140096;GO:0036094;GO:0003824;GO:0030554;GO:0016773;GO:0016772;GO:0097367;GO:0032559;GO:0097159;GO:0032555;GO:0032553	K08794	CAMK1	dre04020	Calcium signaling pathway	ENOG410XRMJ	H:Coenzyme transport and metabolism	PF00069.29;PF07714.21;PF14531.10	Pkinase;PK_Tyr_Ser-Thr;Kinase-like	Protein kinase domain;Protein tyrosine and serine/threonine kinase;Kinase-like	cytoplasmic
Sin0073440.1	CBLN2	8.46E-05	-13.5285	0.004722	down	yes	0.1	1181.5855	1101.398804	868.5739746	1574.783813	0.1	0.1	0.1	------	------	K23284	C1QL	------	------	ENOG410YU6U;ENOG410Z9NG	S:Function unknown;	PF00386.25	C1q	C1q domain	extracellular
Sin0031190.1	RAP1GDS1-A	0.3864	-1.3718	0.001271	down	yes	328.6674	850.5866	962.1706543	847.6740723	741.9151001	345.8089294	308.2075195	331.9857788	CC:endoplasmic reticulum;CC:membrane-bounded organelle;CC:mitochondrion;CC:cellular_component;CC:intracellular organelle;CC:organelle;CC:cellular anatomical entity;CC:intracellular membrane-bounded organelleMF:enzyme regulator activity;MF:guanyl-nucleotide exchange factor activity;MF:GTPase regulator activity;MF:molecular_function;MF:molecular function regulator;MF:nucleoside-triphosphatase regul…	GO:0005783;GO:0043227;GO:0005739;GO:0005575;GO:0043229;GO:0043226;GO:0110165;GO:0043231GO:0030234;GO:0005085;GO:0030695;GO:0003674;GO:0098772;GO:0060589	------	------	------	------	ENOG410Z64F	S:Function unknown	PF00514.27	Arm	Armadillo/beta-catenin-like repeat	cytoplasmic
Sin0101370.1	TGL2	0.4481	-1.1581	0.003204	down	yes	360.6007	804.7829	763.8232422	804.6412964	845.8842773	241.4178925	370.4320679	469.9519959	MF:cation binding;MF:molecular_function;MF:molecular function regulator;MF:GTPase regulator activity;MF:protein-glutamine gamma-glutamyltransferase activity;MF:guanyl-nucleotide exchange factor activity;MF:enzyme regulator activity;MF:catalytic activity, acting on a protein;MF:ion binding;MF:catalytic activity;MF:transferase activity;MF:transferase activity, transferring amino-acyl groups;MF:bind…	GO:0043169;GO:0003674;GO:0098772;GO:0030695;GO:0003810;GO:0005085;GO:0030234;GO:0140096;GO:0043167;GO:0003824;GO:0016740;GO:0016755;GO:0005488;GO:0016746;GO:0046872;GO:0060589	K05625	TGM2	------	------	ENOG410XQEZ	S:Function unknown	PF00927.26;PF00868.24;PF01841.23	Transglut_C;Transglut_N;Transglut_core	Transglutaminase family, C-terminal ig like domain;Transglutaminase family;Transglutaminase-like superfamily	cytoplasmic
Sin0118120.1	CASP1	0.4452	-1.1675	0.0177	down	yes	356.2829	800.3208	943.8192749	713.2435913	743.8995361	526.4310303	229.8453522	312.5724487	BP:primary metabolic process;BP:organonitrogen compound metabolic process;BP:protein metabolic process;BP:macromolecule metabolic process;BP:organic substance metabolic process;BP:nitrogen compound metabolic process;BP:biological_process;BP:metabolic process;BP:proteolysisMF:molecular_function;MF:endopeptidase activity;MF:hydrolase activity;MF:catalytic activity;MF:cysteine-type endopeptidase act…	GO:0044238;GO:1901564;GO:0019538;GO:0043170;GO:0071704;GO:0006807;GO:0008150;GO:0008152;GO:0006508GO:0003674;GO:0004175;GO:0016787;GO:0003824;GO:0004197;GO:0140096;GO:0008233;GO:0008234	K01370	CASP1	dre04625;dre05132;dre04621;dre04623;dre04217	C-type lectin receptor signaling pathway;Salmonella infection;NOD-like receptor signaling pathway;Cytosolic DNA-sensing pathway;Necroptosis	ENOG410ZQIE	O:Posttranslational modification, protein turnover, chaperones	PF00656.26;PF02758.20	Peptidase_C14;PYRIN	Caspase domain;PAAD/DAPIN/Pyrin domain	cytoplasmic
Sin0169300.1	PIN4	0.4183	-1.2574	0.02286	down	yes	339.2058	810.8333	584.3185425	845.0916748	1003.089722	325.7917786	428.2306824	263.5950012	BP:nucleic acid metabolic process;BP:ncRNA metabolic process;BP:organic cyclic compound metabolic process;BP:nucleobase-containing compound metabolic process;BP:organic substance metabolic process;BP:rRNA processing;BP:ncRNA processing;BP:cellular process;BP:cellular aromatic compound metabolic process;BP:biological_process;BP:metabolic process;BP:heterocycle metabolic process;BP:RNA metabolic pr…	GO:0090304;GO:0034660;GO:1901360;GO:0006139;GO:0071704;GO:0006364;GO:0034470;GO:0009987;GO:0006725;GO:0008150;GO:0008152;GO:0046483;GO:0016070;GO:0044238;GO:0016072;GO:0034641;GO:0044237;GO:0043170;GO:0006807;GO:0006396GO:0043229;GO:0043228;GO:0043227;GO:0043226;GO:0005737;GO:0005819;GO:0005730;GO:0005634;GO:0110165;GO:0043231;GO:0043232;GO:0005575GO:0003674;GO:0005488;GO:0003676;GO:0003677;GO:00…	K09579	PIN4	------	------	COG0760	O:Posttranslational modification, protein turnover, chaperones	PF13616.10;PF00639.25	Rotamase_3;Rotamase	PPIC-type PPIASE domain;PPIC-type PPIASE domain	nuclear
Sin0098440.1	LXN	0.2092	-2.257	0.006352	down	yes	196.1832	937.745	1200.575562	721.5527344	891.1066284	157.0956573	216.5184326	214.9355253	------	------	K23594	LXN	------	------	ENOG4111KGW	S:Function unknown	PF20630.1;PF06907.16	Latexin_C;Latexin_N	Latexin, C-terminal;Latexin N-terminal	mitochondrial
Sin0043950.1	ZNF330	0.4292	-1.2203	0.0219	down	yes	336.6288	784.2959	717.696167	994.012085	641.1794434	234.8773499	332.0436096	442.9654236	CC:intracellular non-membrane-bounded organelle;CC:nucleolus;CC:cellular_component;CC:intracellular organelle;CC:non-membrane-bounded organelle;CC:organelle;CC:cellular anatomical entityMF:cation binding;MF:transition metal ion binding;MF:ion binding;MF:molecular_function;MF:binding;MF:metal ion binding;MF:zinc ion binding	GO:0043232;GO:0005730;GO:0005575;GO:0043229;GO:0043228;GO:0043226;GO:0110165GO:0043169;GO:0046914;GO:0043167;GO:0003674;GO:0005488;GO:0046872;GO:0008270	------	------	------	------	ENOG410XNTY	S:Function unknown	PF06524.16	NOA36	NOA36 protein	cytoplasmic
Sin0074660.1	PLBD2	0.3561	-1.4896	0.02175	down	yes	293.2264	823.4095	570.8273315	881.4971924	1017.903992	196.9118652	403.0856934	279.6817322	BP:organic substance metabolic process;BP:organic substance catabolic process;BP:lipid metabolic process;BP:primary metabolic process;BP:catabolic process;BP:lipid catabolic process;BP:metabolic process;BP:biological_processMF:hydrolase activity;MF:hydrolase activity, acting on ester bonds;MF:catalytic activity;MF:molecular_function;MF:phospholipase activity;MF:lipase activity	GO:0071704;GO:1901575;GO:0006629;GO:0044238;GO:0009056;GO:0016042;GO:0008152;GO:0008150GO:0016787;GO:0016788;GO:0003824;GO:0003674;GO:0004620;GO:0016298	------	------	------	------	ENOG410XQRV	S:Function unknown	PF04916.17	Phospholip_B	Phospholipase B	lysosomal
Sin0068970.1	MFF	0.3985	-1.3273	6.70E-06	down	yes	317.476	796.7219	796.1588135	772.196228	821.8106689	311.9330444	329.827713	310.6671753	BP:regulation of intracellular protein transport;BP:protein localization;BP:regulation of protein localization to membrane;BP:positive regulation of protein localization to membrane;BP:regulation of cellular localization;BP:regulation of organelle organization;BP:mitochondrial fission;BP:regulation of transport;BP:regulation of intracellular transport;BP:establishment of localization in cell;BP:r…	GO:0033157;GO:0008104;GO:1905475;GO:1905477;GO:0060341;GO:0033043;GO:0000266;GO:0051049;GO:0032386;GO:0051649;GO:0051128;GO:0010821;GO:0090314;GO:0010822;GO:0032388;GO:0051222;GO:0051223;GO:0050789;GO:0007005;GO:0032880;GO:0032879;GO:0070727;GO:0006886;GO:0090141;GO:0016043;GO:0071705;GO:0090313;GO:1903533;GO:0065007;GO:0071840;GO:0071702;GO:0048518;GO:0033036;GO:0022603;GO:0051130;GO:0070201;GO:…	K22076	MFF	------	------	ENOG410XSQR	U:Intracellular trafficking, secretion, and vesicular transport	PF05644.15	Miff	Mitochondrial and peroxisomal fission factor Mff	peroxisomal
Sin0069120.1	GLMN	0.5	-1	0.02041	down	yes	369.6024	739.2309	932.053772	683.420166	602.21875	374.2593689	364.4727173	370.0751953	------	------	K23345	GLMN	------	------	ENOG410YJ4Z	S:Function unknown	PF08568.14	Kinetochor_Ybp2	Uncharacterised protein family, YAP/Alf4/glomulin	cytoplasmic
Sin0018590.1	VTG1	0.323	-1.6304	0.03479	down	yes	267.7101	828.7037	1161.302979	612.886158	711.921814	262.3663116	371.4225769	169.3412628	MF:lipid transporter activity;MF:transporter activity;MF:molecular_function;MF:nutrient reservoir activity	GO:0005319;GO:0005215;GO:0003674;GO:0045735	------	------	------	------	ENOG411104F	O:Posttranslational modification, protein turnover, chaperones	PF01347.26;PF09172.15;PF09175.14	Vitellogenin_N;Vit_open_b-sht;Vit_b-sht_shell	Lipoprotein amino terminal region;Vitellinogen, open beta-sheet;Vitellinogen, beta-sheet shell	ER
Sin0018100.1	SGSH	0.3446	-1.537	0.0001622	down	yes	280.1355	812.9025	810.5391846	763.9831543	864.1851807	230.3010712	293.7308044	316.3746948	CC:cellular_component;CC:cellular anatomical entityMF:hydrolase activity;MF:hydrolase activity, acting on ester bonds;MF:catalytic activity;MF:molecular_function;MF:sulfuric ester hydrolase activity	GO:0005575;GO:0110165GO:0016787;GO:0016788;GO:0003824;GO:0003674;GO:0008484	K01565	SGSH	dre00531;dre01100;dre04142	Glycosaminoglycan degradation;Metabolic pathways;Lysosome	COG3119	U:Intracellular trafficking, secretion, and vesicular transport	PF00884.27;PF16347.9;PF01663.26	Sulfatase;SGSH_C;Phosphodiest	Sulfatase;N-sulphoglucosamine sulphohydrolase, C-terminal;Type I phosphodiesterase / nucleotide pyrophosphatase	lysosomal
Sin0187270.1		0.4578	-1.1272	0.0032	down	yes	342.489	748.1007	795.7924194	727.6305542	720.8792114	450.9144287	245.7609253	330.7915039	------	------	------	------	------	------	ENOG410XQWZ	T:Signal transduction mechanisms	PF00069.29;PF07714.21;PF12202.12	Pkinase;PK_Tyr_Ser-Thr;OSR1_C	Protein kinase domain;Protein tyrosine and serine/threonine kinase;Oxidative-stress-responsive kinase 1 C-terminal domain	nuclear
Sin0191760.1	KLHL8	2.3645	1.2415	0.03211	up	yes	759.1819	321.0794	510.901062	273.3105774	179.0265045	864.7886353	839.5164795	573.2405396	------	------	K10446	KLHL8	------	------	ENOG410XNX8	K:Transcription	PF01344.29;PF13964.10;PF13418.10;PF07707.19;PF07646.19;PF00651.35;PF13415.10;PF21536.1	Kelch_1;Kelch_6;Kelch_4;BACK;Kelch_2;BTB;Kelch_3;KLHL33-like_BTB_POZ	Kelch motif;Kelch motif;Galactose oxidase, central domain;BTB And C-terminal Kelch;Kelch motif;BTB/POZ domain;Galactose oxidase, central domain;Kelch-like protein 33-like, BTB/POZ domain	cytoplasmic
Sin0204410.1	IPO9	0.2767	-1.8536	0.02781	down	yes	232.678	840.9501	1167.475586	724.5941162	630.7804565	359.1052551	114.1034317	224.8251953	BP:protein localization;BP:cellular macromolecule localization;BP:intracellular protein transport;BP:nitrogen compound transport;BP:organic substance transport;BP:macromolecule localization;BP:transport;BP:cellular process;BP:establishment of protein localization;BP:biological_process;BP:establishment of localization in cell;BP:establishment of localization;BP:localization;BP:cellular localizatio…	GO:0008104;GO:0070727;GO:0006886;GO:0071705;GO:0071702;GO:0033036;GO:0006810;GO:0009987;GO:0045184;GO:0008150;GO:0051649;GO:0051234;GO:0051179;GO:0051641;GO:0046907;GO:0015031GO:0005737;GO:0110165;GO:0005575GO:0019899;GO:0031267;GO:0051020;GO:0003674;GO:0005488;GO:0005515	K20224	IPO9, RANBP9	dre03013	Nucleocytoplasmic transport	COG5657	S:Function unknown	PF08389.16;PF03810.23	Xpo1;IBN_N	Exportin 1-like protein;Importin-beta N-terminal domain	cytoplasmic
Sin0212740.1	NLRC3	0.2863	-1.8044	0.03261	down	yes	238.2766	832.3525	766.5380249	576.8994751	1153.620117	176.0493066	385.5249596	153.2554321	CC:cellular_component;CC:membrane;CC:cellular anatomical entity	GO:0005575;GO:0016020;GO:0110165	K22614	NLRC3, NOD3	------	------	ENOG410ZBX3	U:Intracellular trafficking, secretion, and vesicular transport	PF13516.10;PF17776.5;PF17779.5	LRR_6;NLRC4_HD2;NOD2_WH	Leucine Rich repeat;NLRC4 helical domain HD2;NOD2 winged helix domain	cytoplasmic
Sin0168740.1	GNPDA1	0.282	-1.8262	0.01133	down	yes	233.4975	828.1303	934.7370605	564.4608765	985.1929932	209.021492	269.7756348	221.6953583	BP:carboxylic acid metabolic process;BP:amino sugar catabolic process;BP:cellular catabolic process;BP:nitrogen compound metabolic process;BP:cellular metabolic process;BP:small molecule catabolic process;BP:organic substance catabolic process;BP:N-acetylneuraminate metabolic process;BP:carboxylic acid catabolic process;BP:organic substance metabolic process;BP:organic acid metabolic process;BP:c…	GO:0019752;GO:0046348;GO:0044248;GO:0006807;GO:0044237;GO:0044282;GO:1901575;GO:0006054;GO:0046395;GO:0071704;GO:0006082;GO:0009987;GO:0008150;GO:0008152;GO:0043436;GO:1901564;GO:0009056;GO:1901565;GO:0044238;GO:0005975;GO:0043603;GO:0006040;GO:0006041;GO:1901135;GO:0006043;GO:0006044;GO:0006046;GO:0016054;GO:0019262;GO:1901136;GO:1901072;GO:1901071;GO:0044281GO:0005737;GO:0110165;GO:0005575GO:00…	K02564	nagB, GNPDA	dre01100;dre00520	Metabolic pathways;Amino sugar and nucleotide sugar metabolism	COG0363	G:Carbohydrate transport and metabolism	PF01182.24	Glucosamine_iso	Glucosamine-6-phosphate isomerases/6-phosphogluconolactonase	cytoplasmic
Sin0081100.1		0.4124	-1.2779	0.01651	down	yes	308.2749	747.4623	872.1296997	716.4893799	653.7678833	221.6868439	487.2601013	215.8777771	BP:biosynthetic process;BP:biological_process;BP:metabolic processMF:catalytic activity;MF:transferase activity;MF:molecular_function	GO:0009058;GO:0008150;GO:0008152GO:0003824;GO:0016740;GO:0003674	------	------	------	------	COG1208	O:Posttranslational modification, protein turnover, chaperones	PF00483.27;PF12804.11;PF01128.23	NTP_transferase;NTP_transf_3;IspD	Nucleotidyl transferase;MobA-like NTP transferase domain;2-C-methyl-D-erythritol 4-phosphate cytidylyltransferase	cytoplasmic
Sin0196450.1	CADM1	0.2721	-1.8778	0.008086	down	yes	223.5197	821.4284	753.1017456	657.2701416	1053.913208	245.4754551	252.6351028	172.4484711	BP:positive regulation of response to external stimulus;BP:regulation of response to external stimulus;BP:positive regulation of response to stimulus;BP:regulation of response to biotic stimulus;BP:positive regulation of response to biotic stimulus;BP:positive regulation of defense response;BP:regulation of lymphocyte mediated immunity;BP:positive regulation of leukocyte mediated immunity;BP:regu…	GO:0032103;GO:0032101;GO:0048584;GO:0002831;GO:0002833;GO:0031349;GO:0002706;GO:0002705;GO:0002703;GO:0031341;GO:0031343;GO:0050789;GO:0031347;GO:0002708;GO:0042271;GO:0007156;GO:0007155;GO:0002684;GO:0045954;GO:0002682;GO:0048518;GO:0065007;GO:0008037;GO:0045089;GO:0045088;GO:0098609;GO:0048583;GO:0009987;GO:0050794;GO:0008150;GO:0002715;GO:0002717;GO:0098742;GO:0050776;GO:0051606;GO:0042269;GO:…	K06781	CADM1, IGSF4, NECL2, TSLC1	dre04514	Cell adhesion molecules	ENOG41116SB	U:Intracellular trafficking, secretion, and vesicular transport	PF13927.10;PF07679.20;PF13895.10;PF00047.29;PF07686.21;PF08205.16	Ig_3;I-set;Ig_2;ig;V-set;C2-set_2	Immunoglobulin domain;Immunoglobulin I-set domain;Immunoglobulin domain;Immunoglobulin domain;Immunoglobulin V-set domain;CD80-like C2-set immunoglobulin domain	plasma membrane
Sin0054630.1	AIF1L	0.2352	-2.088	0.00787	down	yes	198.8461	845.5049	983.630188	933.7579346	619.1266479	327.9866638	140.4579468	128.0936432	BP:cellular component assembly;BP:actin filament bundle organization;BP:cell projection organization;BP:cell projection assembly;BP:plasma membrane bounded cell projection organization;BP:cellular component organization or biogenesis;BP:plasma membrane bounded cell projection assembly;BP:fibril organization;BP:cellular component organization;BP:cell proliferation;BP:cellular process;BP:actin fila…	GO:0022607;GO:0061572;GO:0030030;GO:0030031;GO:0120036;GO:0071840;GO:0120031;GO:0097435;GO:0016043;GO:0008283;GO:0009987;GO:0051017;GO:0008150;GO:0031529;GO:0007015;GO:0097178GO:0098590;GO:0016020;GO:0031256;GO:0110165;GO:0031253;GO:0032587;GO:0005575GO:0044877;GO:0005488;GO:0043169;GO:0043167;GO:0003779;GO:0005509;GO:0046872;GO:0051015;GO:0008092;GO:0005515;GO:0003674	K18617	AIF1	------	------	ENOG4111MIW;ENOG411206J	A:RNA processing and modification;	PF21008.1	AIF-1	Allograft inflammatory factor 1	cytoplasmic
Sin0162200.1	PYGL	0.4793	-1.061	0.02063	down	yes	333.125	695.072	770.1047974	683.9428711	631.168457	254.0250244	510.2354736	235.1145477	BP:cellular metabolic process;BP:generation of precursor metabolites and energy;BP:organic substance metabolic process;BP:energy reserve metabolic process;BP:cellular process;BP:biological_process;BP:metabolic process;BP:glucan metabolic process;BP:primary metabolic process;BP:carbohydrate metabolic process;BP:energy derivation by oxidation of organic compounds;BP:glycogen metabolic process;BP:po…	GO:0044237;GO:0006091;GO:0071704;GO:0006112;GO:0009987;GO:0008150;GO:0008152;GO:0044042;GO:0044238;GO:0005975;GO:0015980;GO:0005977;GO:0005976;GO:0043170GO:0070279;GO:0003674;GO:0005488;GO:0008184;GO:1901363;GO:0043168;GO:0043167;GO:0016740;GO:0036094;GO:0003824;GO:0102499;GO:0097159;GO:0004645;GO:0019842;GO:0102250;GO:0016757;GO:0016758;GO:0030170	K00688	PYG, glgP	dre00500;dre01100;dre04910;dre04217	Starch and sucrose metabolism;Metabolic pathways;Insulin signaling pathway;Necroptosis	COG0058	U:Intracellular trafficking, secretion, and vesicular transport	PF00343.24	Phosphorylase	Carbohydrate phosphorylase	cytoplasmic
Sin0088920.1	KTI12	0.4868	-1.0386	0.005891	down	yes	334.4578	687.0791	640.1765747	655.5371094	765.5236206	265.5259705	438.2111206	299.6361694	BP:RNA modification;BP:nucleic acid metabolic process;BP:cellular nitrogen compound metabolic process;BP:nitrogen compound metabolic process;BP:ncRNA metabolic process;BP:ncRNA processing;BP:nucleobase-containing compound metabolic process;BP:organic substance metabolic process;BP:organic cyclic compound metabolic process;BP:tRNA modification;BP:heterocycle metabolic process;BP:tRNA processing;BP…	GO:0009451;GO:0090304;GO:0034641;GO:0006807;GO:0034660;GO:0034470;GO:0006139;GO:0071704;GO:1901360;GO:0006400;GO:0046483;GO:0008033;GO:0044238;GO:0009987;GO:0006725;GO:0002097;GO:0043412;GO:0008150;GO:0008152;GO:0002098;GO:0016070;GO:0044237;GO:0043170;GO:0006399;GO:0006396GO:0035639;GO:0003674;GO:0005488;GO:0043167;GO:1901363;GO:1901265;GO:0043168;GO:0000166;GO:0017076;GO:0005524;GO:0036094;GO:0…	K15456	KTI12	------	------	COG4088	F:Nucleotide transport and metabolism	PF08433.14;PF13671.10	KTI12;AAA_33	Chromatin associated protein KTI12;AAA domain	cytoplasmic
Sin0148170.1	LRRC47	0.3863	-1.3722	0.00921	down	yes	283.2119	733.1746	855.8546143	565.0046387	778.6644287	282.7012634	351.4977417	215.4365845	BP:phenylalanyl-tRNA aminoacylation;BP:carboxylic acid metabolic process;BP:nucleic acid metabolic process;BP:cellular nitrogen compound metabolic process;BP:nitrogen compound metabolic process;BP:ncRNA metabolic process;BP:organic cyclic compound metabolic process;BP:nucleobase-containing compound metabolic process;BP:cellular amino acid metabolic process;BP:organic substance metabolic process;B…	GO:0006432;GO:0019752;GO:0090304;GO:0034641;GO:0006807;GO:0034660;GO:1901360;GO:0006139;GO:0006520;GO:0071704;GO:0009987;GO:0006725;GO:0008150;GO:0008152;GO:0043436;GO:0046483;GO:0016070;GO:0044238;GO:1901564;GO:0006082;GO:0044237;GO:0043170;GO:0006399;GO:0043038;GO:0043039;GO:0006418;GO:0044281GO:0003674;GO:0005488;GO:0003676;GO:1901363;GO:0004812;GO:0140098;GO:0003824;GO:0016874;GO:0016875;GO:0…	------	------	------	------	COG0072	U:Intracellular trafficking, secretion, and vesicular transport	PF13855.10;PF12799.11	LRR_8;LRR_4	Leucine rich repeat;Leucine Rich repeats	cytoplasmic
Sin0079200.1	RNASEH2B	0.3601	-1.4735	0.01522	down	yes	267.479	742.7108	652.0098877	623.5076294	952.6149292	337.9772949	169.5764771	294.8833618	CC:macromolecular complex;CC:intracellular membrane-bounded organelle;CC:nucleus;CC:ribonuclease H2 complex;CC:cellular_component;CC:intracellular organelle;CC:membrane-bounded organelle;CC:organelle;CC:cellular anatomical entity;CC:catalytic complex	GO:0032991;GO:0043231;GO:0005634;GO:0032299;GO:0005575;GO:0043229;GO:0043227;GO:0043226;GO:0110165;GO:1902494	K10744	RNASEH2B	dre03030	DNA replication	ENOG410YS7I	S:Function unknown	PF09468.14;PF17745.5	RNase_H2-Ydr279;Ydr279_N	Ydr279p protein family;Ydr279p protein triple barrel domain	nuclear
Sin0015250.1	FBXO42	0.42	-1.2515	0.01804	down	yes	298.5139	710.7586	677.9968262	624.6928101	829.5862427	471.7852478	195.1067352	228.6497192	------	------	K10317	FBXO42	------	------	ENOG410Y5WM	S:Function unknown	PF13415.10;PF13418.10;PF13854.10;PF01344.29;PF13964.10;PF07646.19;PF12937.11;PF00646.37	Kelch_3;Kelch_4;Kelch_5;Kelch_1;Kelch_6;Kelch_2;F-box-like;F-box	Galactose oxidase, central domain;Galactose oxidase, central domain;Kelch motif;Kelch motif;Kelch motif;Kelch motif;F-box-like;F-box domain	cytoplasmic
Sin0068560.1	TSC22D2	0.428	-1.2243	0.004432	down	yes	302.3091	706.296	647.8303833	776.4168091	694.6408691	416.5219116	269.7756348	220.6296844	BP:regulation of nucleobase-containing compound metabolic process;BP:regulation of primary metabolic process;BP:regulation of metabolic process;BP:regulation of transcription from RNA polymerase II promoter;BP:regulation of macromolecule metabolic process;BP:regulation of cellular biosynthetic process;BP:regulation of cellular metabolic process;BP:regulation of RNA metabolic process;BP:regulation…	GO:0019219;GO:0080090;GO:0019222;GO:0006357;GO:0060255;GO:0031326;GO:0031323;GO:0051252;GO:0009889;GO:0050789;GO:0006355;GO:0010556;GO:0065007;GO:0051171;GO:2001141;GO:0008150;GO:0050794;GO:0010468	------	------	------	------	ENOG410XPTI	S:Function unknown	PF01166.22	TSC22	TSC-22/dip/bun family	cytoplasmic
Sin0055010.1	C9	0.2867	-1.8024	0.01102	down	yes	222.2207	775.1213	1016.933838	650.5551758	657.8747559	205.7603455	271.5082397	189.3934021	BP:positive regulation of response to stimulus;BP:regulation of response to stimulus;BP:biological regulation;BP:regulation of biological process;BP:immune system process;BP:response to external biotic stimulus;BP:interspecies interaction between organisms;BP:positive regulation of immune system process;BP:regulation of immune system process;BP:cell killing;BP:complement activation;BP:innate immu…	GO:0048584;GO:0048583;GO:0065007;GO:0050789;GO:0002376;GO:0043207;GO:0044419;GO:0002684;GO:0002682;GO:0001906;GO:0006956;GO:0045087;GO:0009987;GO:0006952;GO:0048518;GO:0006950;GO:0008150;GO:0006957;GO:0006955;GO:0006958;GO:0006959;GO:0051707;GO:0050776;GO:0009607;GO:0009605;GO:0050896;GO:0031640;GO:0050778;GO:0002253;GO:0002252;GO:0098542GO:0046930;GO:0110165;GO:0032991;GO:0098797;GO:0005575;GO:0…	K04000	C9	dre04810	Regulation of actin cytoskeleton	ENOG410XT9A	O:Posttranslational modification, protein turnover, chaperones	PF01823.23;PF00057.22	MACPF;Ldl_recept_a	MAC/Perforin domain;Low-density lipoprotein receptor domain class A	extracellular
Sin0183050.1	ANXA11	2.2496	1.1697	0.03088	up	yes	687.9811	305.8172	160.0247803	294.9365234	462.4902573	698.253894	548.6217728	817.0675659	MF:cation binding;MF:phospholipid binding;MF:calcium-dependent phospholipid binding;MF:lipid binding;MF:ion binding;MF:molecular_function;MF:calcium ion binding;MF:metal ion binding;MF:binding	GO:0043169;GO:0005543;GO:0005544;GO:0008289;GO:0043167;GO:0003674;GO:0005509;GO:0046872;GO:0005488	K17095	ANXA7_11	------	------	ENOG410XPUN	S:Function unknown	PF00191.24	Annexin	Annexin	cytoplasmic
Sin0200960.1	RANBP3	0.4553	-1.1351	0.03847	down	yes	309.1771	679.0514	502.1734924	624.5313721	910.4492798	301.8528748	335.7296448	289.9488831	BP:cellular process;BP:intracellular transport;BP:transport;BP:biological_process;BP:establishment of localization in cell;BP:establishment of localization;BP:localization;BP:cellular localization	GO:0009987;GO:0046907;GO:0006810;GO:0008150;GO:0051649;GO:0051234;GO:0051179;GO:0051641	K15304	RANBP3	------	------	ENOG4111NCK	U:Intracellular trafficking, secretion, and vesicular transport	PF00638.22	Ran_BP1	RanBP1 domain	cytoplasmic
Sin0055420.1	UBE2G1	0.3147	-1.668	0.0367	down	yes	235.2831	747.5608	1078.075684	572.366394	592.2402954	215.8216095	263.3793503	226.6484833	BP:nitrogen compound metabolic process;BP:modification-dependent macromolecule catabolic process;BP:organic substance catabolic process;BP:proteasome-mediated ubiquitin-dependent protein catabolic process;BP:organic substance metabolic process;BP:proteolysis;BP:primary metabolic process;BP:modification-dependent protein catabolic process;BP:biological_process;BP:protein catabolic process;BP:metab…	GO:0006807;GO:0043632;GO:1901575;GO:0043161;GO:0071704;GO:0006508;GO:0044238;GO:0019941;GO:0008150;GO:0030163;GO:0008152;GO:0009056;GO:0009057;GO:0051603;GO:1901564;GO:1901565;GO:0019538;GO:0010498;GO:0043170;GO:0006511GO:0061650;GO:0035639;GO:0003674;GO:0004842;GO:0000166;GO:1901363;GO:1901265;GO:0019787;GO:0043167;GO:0061631;GO:0016740;GO:0016746;GO:0005524;GO:0043168;GO:0140096;GO:0036094;GO:0…	K10575	UBE2G1, UBC7	dre04141;dre04120	Protein processing in endoplasmic reticulum;Ubiquitin mediated proteolysis	COG5078	S:Function unknown	PF00179.30	UQ_con	Ubiquitin-conjugating enzyme	cytoplasmic
Sin0159640.1	TTLL5	0.3673	-1.445	0.01098	down	yes	263.1916	716.5188	613.5505371	765.8217773	770.184021	156.5692902	435.765686	197.2397308	BP:primary metabolic process;BP:organonitrogen compound metabolic process;BP:protein metabolic process;BP:nitrogen compound metabolic process;BP:macromolecule metabolic process;BP:organic substance metabolic process;BP:macromolecule modification;BP:protein modification process;BP:biological_process;BP:metabolic process	GO:0044238;GO:1901564;GO:0019538;GO:0006807;GO:0043170;GO:0071704;GO:0043412;GO:0036211;GO:0008150;GO:0008152	K16602	TTLL5	------	------	ENOG410XQDM	S:Function unknown	PF03133.19;PF14398.10	TTL;ATPgrasp_YheCD	Tubulin-tyrosine ligase family;YheC/D like ATP-grasp	cytoplasmic
[truncated: 193 more rows]
