# Supplementary material for: From Molecular Perturbations to Functional Decline: Multi-Omics Reveals Sperm Cryodamage in Sichuan Bream (Sinibrama taeniatus)
Source: Animals (Basel). 2026 Mar 26;16(7):1014. doi: 10.3390/ani16071014 (PMC13072233; doi:10.3390/ani16071014)
Supplement: Supplementary file 1 [file animals-16-01014-s001.zip › Supplementary Table S2.csv]

Protein Number	GO ID	GO Description	GO Term(Level1)	Ratio_in_study	Ratio_in_pop	Pvalue	Adjusted Pvalue	Rich factor
7	GO:0050878	regulation of body fluid levels	BP	7/550	12/3761	0.000558998156926	0.127631257758	0.58333333333333
7	GO:0050778	positive regulation of immune response	BP	7/550	13/3761	0.0010595492254	0.193534234228	0.53846153846154
6	GO:0002253	activation of immune response	BP	6/550	10/3761	0.00118335600448	0.204464728017	0.6
8	GO:0072524	pyridine-containing compound metabolic process	BP	8/550	17/3761	0.00142630060438	0.233803583688	0.47058823529412
4	GO:0006956	complement activation	BP	4/550	5/3761	0.00200205356768	0.284425076848	0.8
4	GO:0006959	humoral immune response	BP	4/550	5/3761	0.00200205356768	0.284425076848	0.8
6	GO:0007596	blood coagulation	BP	6/550	11/3761	0.00228378304269	0.310643084935	0.54545454545455
6	GO:0007599	hemostasis	BP	6/550	11/3761	0.00228378304269	0.310643084935	0.54545454545455
6	GO:0050817	coagulation	BP	6/550	11/3761	0.00228378304269	0.310643084935	0.54545454545455
9	GO:1901136	carbohydrate derivative catabolic process	BP	9/550	22/3761	0.00239974046103	0.306830815347	0.40909090909091
23	GO:0044283	small molecule biosynthetic process	BP	23/550	85/3761	0.00266825775458	0.304610211161	0.27058823529412
12	GO:0046700	heterocycle catabolic process	BP	12/550	35/3761	0.00282725107937	0.317098528955	0.34285714285714
12	GO:0044270	cellular nitrogen compound catabolic process	BP	12/550	35/3761	0.00282725107937	0.317098528955	0.34285714285714
3	GO:1900046	regulation of hemostasis	BP	3/550	3/3761	0.0031128062398	0.331669504851	1
3	GO:0046348	amino sugar catabolic process	BP	3/550	3/3761	0.0031128062398	0.331669504851	1
3	GO:0006044	N-acetylglucosamine metabolic process	BP	3/550	3/3761	0.0031128062398	0.331669504851	1
3	GO:1901071	glucosamine-containing compound metabolic process	BP	3/550	3/3761	0.0031128062398	0.331669504851	1
3	GO:0030193	regulation of blood coagulation	BP	3/550	3/3761	0.0031128062398	0.331669504851	1
3	GO:0019262	N-acetylneuraminate catabolic process	BP	3/550	3/3761	0.0031128062398	0.331669504851	1
29	GO:0048583	regulation of response to stimulus	BP	29/550	118/3761	0.00336286416017	0.311576675014	0.24576271186441
7	GO:0050776	regulation of immune response	BP	7/550	16/3761	0.0047391247519	0.398647691301	0.4375
4	GO:0006098	pentose-phosphate shunt	BP	4/550	6/3761	0.00531154452092	0.424458801528	0.66666666666667
4	GO:0072523	purine-containing compound catabolic process	BP	4/550	6/3761	0.00531154452092	0.424458801528	0.66666666666667
4	GO:0044093	positive regulation of molecular function	BP	4/550	6/3761	0.00531154452092	0.424458801528	0.66666666666667
4	GO:0006740	NADPH regeneration	BP	4/550	6/3761	0.00531154452092	0.424458801528	0.66666666666667
11	GO:0080134	regulation of response to stress	BP	11/550	33/3761	0.00537216598243	0.408860203877	0.33333333333333
6	GO:0046496	nicotinamide nucleotide metabolic process	BP	6/550	14/3761	0.0100476717499	0.669112140595	0.42857142857143
6	GO:0019362	pyridine nucleotide metabolic process	BP	6/550	14/3761	0.0100476717499	0.669112140595	0.42857142857143
4	GO:0031647	regulation of protein stability	BP	4/550	7/3761	0.0109680859158	0.7011897326	0.57142857142857
81	GO:0046483	heterocycle metabolic process	BP	81/550	430/3761	0.0109911615093	0.675639380086	0.18837209302326
3	GO:1903034	regulation of response to wounding	BP	3/550	4/3761	0.0110919607124	0.675341950803	0.75
3	GO:0009110	vitamin biosynthetic process	BP	3/550	4/3761	0.0110919607124	0.675341950803	0.75
3	GO:0006958	complement activation, classical pathway	BP	3/550	4/3761	0.0110919607124	0.675341950803	0.75
3	GO:0061041	regulation of wound healing	BP	3/550	4/3761	0.0110919607124	0.675341950803	0.75
3	GO:0006432	phenylalanyl-tRNA aminoacylation	BP	3/550	4/3761	0.0110919607124	0.675341950803	0.75
3	GO:0042364	water-soluble vitamin biosynthetic process	BP	3/550	4/3761	0.0110919607124	0.675341950803	0.75
12	GO:1901361	organic cyclic compound catabolic process	BP	12/550	40/3761	0.0111967706796	0.622443086565	0.3
12	GO:0019439	aromatic compound catabolic process	BP	12/550	41/3761	0.0131334605761	0.71154418189	0.29268292682927
80	GO:0006725	cellular aromatic compound metabolic process	BP	80/550	428/3761	0.0134200642346	0.714953922098	0.18691588785047
5	GO:0009116	nucleoside metabolic process	BP	5/550	11/3761	0.0141515689539	0.74156541248	0.45454545454545
5	GO:0009070	serine family amino acid biosynthetic process	BP	5/550	11/3761	0.0141515689539	0.74156541248	0.45454545454545
5	GO:1901657	glycosyl compound metabolic process	BP	5/550	11/3761	0.0141515689539	0.74156541248	0.45454545454545
83	GO:1901360	organic cyclic compound metabolic process	BP	83/550	447/3761	0.0151402212395	0.750321196774	0.18568232662192
16	GO:0032446	protein modification by small protein conjugation	BP	16/550	62/3761	0.0175973824151	0.833333820592	0.25806451612903
7	GO:0002684	positive regulation of immune system process	BP	7/550	20/3761	0.0189611604267	0.8658478472	0.35
10	GO:0034655	nucleobase-containing compound catabolic process	BP	10/550	32/3761	0.0190285375932	0.862761991726	0.3125
4	GO:0009119	ribonucleoside metabolic process	BP	4/550	8/3761	0.0194272823439	0.856542179482	0.5
4	GO:0046128	purine ribonucleoside metabolic process	BP	4/550	8/3761	0.0194272823439	0.856542179482	0.5
4	GO:0002252	immune effector process	BP	4/550	8/3761	0.0194272823439	0.856542179482	0.5
4	GO:0042278	purine nucleoside metabolic process	BP	4/550	8/3761	0.0194272823439	0.856542179482	0.5
4	GO:0006739	NADP metabolic process	BP	4/550	8/3761	0.0194272823439	0.856542179482	0.5
6	GO:1901617	organic hydroxy compound biosynthetic process	BP	6/550	16/3761	0.0207034050878	0.827230429538	0.375
2	GO:0016260	selenocysteine biosynthetic process	BP	2/550	2/3761	0.0213522603201	0.842623458187	1
2	GO:0016259	selenocysteine metabolic process	BP	2/550	2/3761	0.0213522603201	0.842623458187	1
2	GO:0090141	positive regulation of mitochondrial fission	BP	2/550	2/3761	0.0213522603201	0.842623458187	1
2	GO:0006046	N-acetylglucosamine catabolic process	BP	2/550	2/3761	0.0213522603201	0.842623458187	1
2	GO:0045055	regulated exocytosis	BP	2/550	2/3761	0.0213522603201	0.842623458187	1
2	GO:0051092	positive regulation of NF-kappaB transcription factor activity	BP	2/550	2/3761	0.0213522603201	0.842623458187	1
2	GO:0006041	glucosamine metabolic process	BP	2/550	2/3761	0.0213522603201	0.842623458187	1
2	GO:0006626	protein targeting to mitochondrion	BP	2/550	2/3761	0.0213522603201	0.842623458187	1
2	GO:0006497	protein lipidation	BP	2/550	2/3761	0.0213522603201	0.842623458187	1
2	GO:0000729	DNA double-strand break processing	BP	2/550	2/3761	0.0213522603201	0.842623458187	1
2	GO:0035268	protein mannosylation	BP	2/550	2/3761	0.0213522603201	0.842623458187	1
2	GO:0097502	mannosylation	BP	2/550	2/3761	0.0213522603201	0.842623458187	1
2	GO:0035269	protein O-linked mannosylation	BP	2/550	2/3761	0.0213522603201	0.842623458187	1
2	GO:0031056	regulation of histone modification	BP	2/550	2/3761	0.0213522603201	0.842623458187	1
2	GO:0016079	synaptic vesicle exocytosis	BP	2/550	2/3761	0.0213522603201	0.842623458187	1
2	GO:0010822	positive regulation of mitochondrion organization	BP	2/550	2/3761	0.0213522603201	0.842623458187	1
2	GO:0009404	toxin metabolic process	BP	2/550	2/3761	0.0213522603201	0.842623458187	1
2	GO:0042430	indole-containing compound metabolic process	BP	2/550	2/3761	0.0213522603201	0.842623458187	1
2	GO:0006043	glucosamine catabolic process	BP	2/550	2/3761	0.0213522603201	0.842623458187	1
2	GO:0033182	regulation of histone ubiquitination	BP	2/550	2/3761	0.0213522603201	0.842623458187	1
2	GO:0070830	bicellular tight junction assembly	BP	2/550	2/3761	0.0213522603201	0.842623458187	1
2	GO:1905477	positive regulation of protein localization to membrane	BP	2/550	2/3761	0.0213522603201	0.842623458187	1
2	GO:1901072	glucosamine-containing compound catabolic process	BP	2/550	2/3761	0.0213522603201	0.842623458187	1
2	GO:0090314	positive regulation of protein targeting to membrane	BP	2/550	2/3761	0.0213522603201	0.842623458187	1
2	GO:0090313	regulation of protein targeting to membrane	BP	2/550	2/3761	0.0213522603201	0.842623458187	1
2	GO:0120192	tight junction assembly	BP	2/550	2/3761	0.0213522603201	0.842623458187	1
2	GO:0120193	tight junction organization	BP	2/550	2/3761	0.0213522603201	0.842623458187	1
2	GO:1903533	regulation of protein targeting	BP	2/550	2/3761	0.0213522603201	0.842623458187	1
2	GO:0019748	secondary metabolic process	BP	2/550	2/3761	0.0213522603201	0.842623458187	1
3	GO:0006054	N-acetylneuraminate metabolic process	BP	3/550	5/3761	0.0247268214295	0.738684903731	0.6
3	GO:0006012	galactose metabolic process	BP	3/550	5/3761	0.0247268214295	0.738684903731	0.6
3	GO:0045216	cell-cell junction organization	BP	3/550	5/3761	0.0247268214295	0.738684903731	0.6
3	GO:0007043	cell-cell junction assembly	BP	3/550	5/3761	0.0247268214295	0.738684903731	0.6
3	GO:0050821	protein stabilization	BP	3/550	5/3761	0.0247268214295	0.738684903731	0.6
3	GO:0006767	water-soluble vitamin metabolic process	BP	3/550	5/3761	0.0247268214295	0.738684903731	0.6
3	GO:0019509	L-methionine salvage from methylthioadenosine	BP	3/550	5/3761	0.0247268214295	0.738684903731	0.6
3	GO:0023061	signal release	BP	3/550	5/3761	0.0247268214295	0.738684903731	0.6
7	GO:0080135	regulation of cellular response to stress	BP	7/550	21/3761	0.0249568248917	0.702858949483	0.33333333333333
10	GO:0007155	cell adhesion	BP	10/550	35/3761	0.0281419888071	0.762337857814	0.28571428571429
16	GO:0070647	protein modification by small protein conjugation or removal	BP	16/550	63/3761	0.0285663888697	0.770569299765	0.25396825396825
9	GO:1901607	alpha-amino acid biosynthetic process	BP	9/550	29/3761	0.0287605213744	0.772546273726	0.31034482758621
5	GO:0045087	innate immune response	BP	5/550	13/3761	0.0306842393371	0.817351425342	0.38461538461538
4	GO:0051156	glucose 6-phosphate metabolic process	BP	4/550	9/3761	0.0309929174923	0.818750915407	0.44444444444444
4	GO:0000725	recombinational repair	BP	4/550	9/3761	0.0309929174923	0.818750915407	0.44444444444444
4	GO:0000724	double-strand break repair via homologous recombination	BP	4/550	9/3761	0.0309929174923	0.818750915407	0.44444444444444
16	GO:0043687	post-translational protein modification	BP	16/550	65/3761	0.031556066294	0.820072893567	0.24615384615385
9	GO:0008652	amino acid biosynthetic process	BP	9/550	30/3761	0.0319575641635	0.827144565576	0.3
9	GO:0005996	monosaccharide metabolic process	BP	9/550	31/3761	0.0361471198918	0.920671464017	0.29032258064516
3	GO:0006298	mismatch repair	BP	3/550	6/3761	0.044142098338	1	0.5
3	GO:0043408	regulation of MAPK cascade	BP	3/550	6/3761	0.044142098338	1	0.5
3	GO:0006555	methionine metabolic process	BP	3/550	6/3761	0.044142098338	1	0.5
3	GO:0006879	intracellular iron ion homeostasis	BP	3/550	6/3761	0.044142098338	1	0.5
3	GO:0071265	L-methionine biosynthetic process	BP	3/550	6/3761	0.044142098338	1	0.5
3	GO:0071267	L-methionine salvage	BP	3/550	6/3761	0.044142098338	1	0.5
3	GO:0009086	methionine biosynthetic process	BP	3/550	6/3761	0.044142098338	1	0.5
3	GO:0051050	positive regulation of transport	BP	3/550	6/3761	0.044142098338	1	0.5
3	GO:0006301	postreplication repair	BP	3/550	6/3761	0.044142098338	1	0.5
3	GO:0046365	monosaccharide catabolic process	BP	3/550	6/3761	0.044142098338	1	0.5
3	GO:0043102	amino acid salvage	BP	3/550	6/3761	0.044142098338	1	0.5
3	GO:0050818	regulation of coagulation	BP	3/550	6/3761	0.044142098338	1	0.5
4	GO:0072525	pyridine-containing compound biosynthetic process	BP	4/550	10/3761	0.0458167819456	1	0.4
4	GO:0065009	regulation of molecular function	BP	4/550	10/3761	0.0458167819456	1	0.4
4	GO:0051094	positive regulation of developmental process	BP	4/550	10/3761	0.0458167819456	1	0.4
8	GO:0002682	regulation of immune system process	BP	8/550	27/3761	0.0480331081601	1	0.2962962962963
11	GO:0048584	positive regulation of response to stimulus	BP	11/550	43/3761	0.0497952987794	1	0.25581395348837
21	GO:0005615	extracellular space	CC	21/550	52/3761	4.538110911E-6	0.00322357145018	0.40384615384615
27	GO:0005576	extracellular region	CC	27/550	80/3761	1.429584443E-5	0.00830848485826	0.3375
46	GO:0005829	cytosol	CC	46/550	198/3761	0.000872058714872	0.16894155649	0.23232323232323
3	GO:0030896	checkpoint clamp complex	CC	3/550	3/3761	0.0031128062398	0.331669504851	1
83	GO:0005634	nucleus	CC	83/550	432/3761	0.00582837445755	0.433265091943	0.19212962962963
2	GO:0032299	ribonuclease H2 complex	CC	2/550	2/3761	0.0213522603201	0.842623458187	1
2	GO:0097361	CIA complex	CC	2/550	2/3761	0.0213522603201	0.842623458187	1
2	GO:0031372	UBC13-MMS2 complex	CC	2/550	2/3761	0.0213522603201	0.842623458187	1
2	GO:0031371	ubiquitin conjugating enzyme complex	CC	2/550	2/3761	0.0213522603201	0.842623458187	1
3	GO:0043235	receptor complex	CC	3/550	5/3761	0.0247268214295	0.738684903731	0.6
107	GO:0005737	cytoplasm	CC	107/550	613/3761	0.0335588349054	0.861612978112	0.17455138662316
30	GO:0140535	intracellular protein-containing complex	CC	30/550	144/3761	0.0400205982729	0.984044941379	0.20833333333333
3	GO:0034707	chloride channel complex	CC	3/550	6/3761	0.044142098338	1	0.5
21	GO:0004857	enzyme inhibitor activity	MF	21/550	46/3761	3.90464196E-7	0.00124811880199	0.45652173913043
38	GO:0030234	enzyme regulator activity	MF	38/550	117/3761	7.10292284E-7	0.00151363285761	0.32478632478632
18	GO:0030414	peptidase inhibitor activity	MF	18/550	37/3761	8.3778401E-7	0.00133898829337	0.48648648648649
18	GO:0004866	endopeptidase inhibitor activity	MF	18/550	37/3761	8.3778401E-7	0.00133898829337	0.48648648648649
21	GO:0140678	molecular function inhibitor activity	MF	21/550	49/3761	1.423474573E-6	0.00151671215806	0.42857142857143
18	GO:0061135	endopeptidase regulator activity	MF	18/550	39/3761	2.217016433E-6	0.00202476943618	0.46153846153846
18	GO:0061134	peptidase regulator activity	MF	18/550	40/3761	3.491075773E-6	0.00278980592725	0.45
9	GO:0061650	ubiquitin-like protein conjugating enzyme activity	MF	9/550	15/3761	6.3038129814E-5	0.0287859117072	0.6
21	GO:0016755	aminoacyltransferase activity	MF	21/550	61/3761	7.8639442118E-5	0.0335161302306	0.34426229508197
8	GO:0061631	ubiquitin conjugating enzyme activity	MF	8/550	13/3761	0.000129954383946	0.046155465365	0.61538461538462
42	GO:0098772	molecular function regulator activity	MF	42/550	165/3761	0.000171845723967	0.0549304856662	0.25454545454545
43	GO:0016788	hydrolase activity, acting on ester bonds	MF	43/550	173/3761	0.000249543887258	0.0725151850562	0.2485549132948
18	GO:0019787	ubiquitin-like protein transferase activity	MF	18/550	54/3761	0.000584727990615	0.128902277379	0.33333333333333
16	GO:0004842	ubiquitin-protein transferase activity	MF	16/550	49/3761	0.00148771481367	0.237774020095	0.3265306122449
9	GO:0004867	serine-type endopeptidase inhibitor activity	MF	9/550	22/3761	0.00239974046103	0.306830815347	0.40909090909091
3	GO:0043178	alcohol binding	MF	3/550	3/3761	0.0031128062398	0.331669504851	1
88	GO:0140096	catalytic activity, acting on a protein	MF	88/550	455/3761	0.00362049526282	0.325997552327	0.19340659340659
11	GO:0008047	enzyme activator activity	MF	11/550	32/3761	0.00411082372466	0.365006889886	0.34375
10	GO:0061659	ubiquitin-like protein ligase activity	MF	10/550	28/3761	0.00450113816984	0.388861842159	0.35714285714286
14	GO:0140677	molecular function activator activity	MF	14/550	47/3761	0.00618187266223	0.449098999201	0.29787234042553
9	GO:0004518	nuclease activity	MF	9/550	25/3761	0.00655736354352	0.465791390375	0.36
7	GO:0003755	peptidyl-prolyl cis-trans isomerase activity	MF	7/550	18/3761	0.010122198541	0.660318523187	0.38888888888889
4	GO:0005254	chloride channel activity	MF	4/550	7/3761	0.0109680859158	0.7011897326	0.57142857142857
4	GO:0016868	intramolecular transferase activity, phosphotransferases	MF	4/550	7/3761	0.0109680859158	0.7011897326	0.57142857142857
4	GO:0019239	deaminase activity	MF	4/550	7/3761	0.0109680859158	0.7011897326	0.57142857142857
3	GO:1901567	fatty acid derivative binding	MF	3/550	4/3761	0.0110919607124	0.675341950803	0.75
3	GO:0120227	acyl-CoA binding	MF	3/550	4/3761	0.0110919607124	0.675341950803	0.75
3	GO:0004826	phenylalanine-tRNA ligase activity	MF	3/550	4/3761	0.0110919607124	0.675341950803	0.75
3	GO:0000062	fatty-acyl-CoA binding	MF	3/550	4/3761	0.0110919607124	0.675341950803	0.75
7	GO:0016859	cis-trans isomerase activity	MF	7/550	19/3761	0.0140515773953	0.742411027175	0.36842105263158
5	GO:0004527	exonuclease activity	MF	5/550	11/3761	0.0141515689539	0.74156541248	0.45454545454545
6	GO:0004540	RNA nuclease activity	MF	6/550	15/3761	0.0147167999618	0.740822851621	0.4
6	GO:0005096	GTPase activator activity	MF	6/550	15/3761	0.0147167999618	0.740822851621	0.4
18	GO:0016853	isomerase activity	MF	18/550	71/3761	0.0161839972144	0.783820410543	0.25352112676056
116	GO:0046872	metal ion binding	MF	116/550	658/3761	0.0178594089725	0.83952354089	0.17629179331307
118	GO:0043169	cation binding	MF	118/550	669/3761	0.0184634023735	0.85533718387	0.17638266068759
4	GO:0140664	ATP-dependent DNA damage sensor activity	MF	4/550	8/3761	0.0194272823439	0.856542179482	0.5
4	GO:0140299	small molecule sensor activity	MF	4/550	8/3761	0.0194272823439	0.856542179482	0.5
4	GO:0140612	DNA damage sensor activity	MF	4/550	8/3761	0.0194272823439	0.856542179482	0.5
4	GO:0008408	3'-5' exonuclease activity	MF	4/550	8/3761	0.0194272823439	0.856542179482	0.5
2	GO:0097027	ubiquitin-protein transferase activator activity	MF	2/550	2/3761	0.0213522603201	0.842623458187	1
2	GO:0004342	glucosamine-6-phosphate deaminase activity	MF	2/550	2/3761	0.0213522603201	0.842623458187	1
2	GO:0019840	isoprenoid binding	MF	2/550	2/3761	0.0213522603201	0.842623458187	1
2	GO:0016231	beta-N-acetylglucosaminidase activity	MF	2/550	2/3761	0.0213522603201	0.842623458187	1
2	GO:0005501	retinoid binding	MF	2/550	2/3761	0.0213522603201	0.842623458187	1
2	GO:0016781	phosphotransferase activity, paired acceptors	MF	2/550	2/3761	0.0213522603201	0.842623458187	1
2	GO:0017057	6-phosphogluconolactonase activity	MF	2/550	2/3761	0.0213522603201	0.842623458187	1
2	GO:0034450	ubiquitin-ubiquitin ligase activity	MF	2/550	2/3761	0.0213522603201	0.842623458187	1
2	GO:0004345	glucose-6-phosphate dehydrogenase activity	MF	2/550	2/3761	0.0213522603201	0.842623458187	1
2	GO:0051723	protein methylesterase activity	MF	2/550	2/3761	0.0213522603201	0.842623458187	1
2	GO:0004756	selenide, water dikinase activity	MF	2/550	2/3761	0.0213522603201	0.842623458187	1
2	GO:0016603	glutaminyl-peptide cyclotransferase activity	MF	2/550	2/3761	0.0213522603201	0.842623458187	1
10	GO:0030695	GTPase regulator activity	MF	10/550	34/3761	0.0243790476703	0.745718907926	0.29411764705882
10	GO:0060589	nucleoside-triphosphatase regulator activity	MF	10/550	34/3761	0.0243790476703	0.745718907926	0.29411764705882
3	GO:0030983	mismatched DNA binding	MF	3/550	5/3761	0.0247268214295	0.738684903731	0.6
3	GO:0005092	GDP-dissociation inhibitor activity	MF	3/550	5/3761	0.0247268214295	0.738684903731	0.6
446	GO:0003674	molecular_function	MF	446/550	2911/3761	0.0272050907778	0.74644697572	0.15321195465476
5	GO:0004364	glutathione transferase activity	MF	5/550	13/3761	0.0306842393371	0.817351425342	0.38461538461538
4	GO:0015108	chloride transmembrane transporter activity	MF	4/550	9/3761	0.0309929174923	0.818750915407	0.44444444444444
11	GO:0016810	hydrolase activity, acting on carbon-nitrogen (but not peptide) bonds	MF	11/550	41/3761	0.0413029577236	0.99266845386	0.26829268292683
8	GO:0061630	ubiquitin protein ligase activity	MF	8/550	26/3761	0.043663382032	1	0.30769230769231
3	GO:0004869	cysteine-type endopeptidase inhibitor activity	MF	3/550	6/3761	0.044142098338	1	0.5
3	GO:0016814	hydrolase activity, acting on carbon-nitrogen (but not peptide) bonds, in cyclic amidines	MF	3/550	6/3761	0.044142098338	1	0.5
