# Supplementary material for: From Molecular Perturbations to Functional Decline: Multi-Omics Reveals Sperm Cryodamage in Sichuan Bream (Sinibrama taeniatus)
Source: Animals (Basel). 2026 Mar 26;16(7):1014. doi: 10.3390/ani16071014 (PMC13072233; doi:10.3390/ani16071014)
Supplement: Supplementary file 1 [file animals-16-01014-s001.zip › Supplementary Table S3.csv]

Protein Number	First Category	Second Category	Pathway ID	KEGG Description	Ratio_in_study	Ratio_in_pop	Pvalue	Adjusted Pvalue	Rich factor
8	Environmental Information Processing	Signaling molecules and interaction	dre04080	Neuroactive ligand-receptor interaction	8/515	15/3595	0.000427596	0.060291051	0.533333333
7	Environmental Information Processing	Signaling molecules and interaction	dre04514	Cell adhesion molecules	7/515	14/3595	0.00163565	0.115313345	0.5
16	Genetic Information Processing	Folding, sorting and degradation	dre04120	Ubiquitin mediated proteolysis	16/515	56/3595	0.004037519	0.189763392	0.285714286
6	Genetic Information Processing	Chromosome	dre03083	Polycomb repressive complex	6/515	15/3595	0.013325473	0.375778343	0.4
12	Metabolism	Carbohydrate metabolism	dre00520	Amino sugar and nucleotide sugar metabolism	12/515	42/3595	0.012124253	0.427379934	0.285714286
5	Organismal Systems	Immune system	dre04620	Toll-like receptor signaling pathway	5/515	12/3595	0.019660665	0.462025629	0.416666667
9	Metabolism	Global and overview maps	dre01250	Biosynthesis of nucleotide sugars	9/515	33/3595	0.037626225	0.48229979	0.272727273
8	Metabolism	Carbohydrate metabolism	dre00030	Pentose phosphate pathway	8/515	26/3595	0.024539883	0.494303358	0.307692308
7	Metabolism	Xenobiotics biodegradation and metabolism	dre00980	Metabolism of xenobiotics by cytochrome P450	7/515	24/3595	0.045655089	0.495182121	0.291666667
13	Cellular Processes	Cell growth and death	dre04217	Necroptosis	13/515	52/3595	0.028108199	0.495407005	0.25
19	Metabolism	Global and overview maps	dre01240	Biosynthesis of cofactors	19/515	86/3595	0.032175962	0.504090068	0.220930233
9	Metabolism	Metabolism of other amino acids	dre00480	Glutathione metabolism	9/515	34/3595	0.044934794	0.527983824	0.264705882
13	Metabolism	Nucleotide metabolism	dre00230	Purine metabolism	13/515	54/3595	0.037501868	0.528776346	0.240740741
6	Metabolism	Xenobiotics biodegradation and metabolism	dre00982	Drug metabolism - cytochrome P450	6/515	21/3595	0.068360683	0.566991547	0.285714286
9	Metabolism	Xenobiotics biodegradation and metabolism	dre00983	Drug metabolism - other enzymes	9/515	36/3595	0.062252119	0.585169919	0.25
5	Metabolism	Carbohydrate metabolism	dre00052	Galactose metabolism	5/515	16/3595	0.066715147	0.587927235	0.3125
4	Metabolism	Metabolism of cofactors and vitamins	dre00790	Folate biosynthesis	4/515	11/3595	0.059906498	0.603344019	0.363636364
4	Metabolism	Carbohydrate metabolism	dre00053	Ascorbate and aldarate metabolism	4/515	13/3595	0.103033453	0.72638584	0.307692308
5	Metabolism	Lipid metabolism	dre00590	Arachidonic acid metabolism	5/515	18/3595	0.103032616	0.764610464	0.277777778
2	Metabolism	Energy metabolism	dre00910	Nitrogen metabolism	2/515	4/3595	0.100775618	0.78940901	0.5
3	Organismal Systems	Immune system	dre04623	Cytosolic DNA-sensing pathway	3/515	9/3595	0.126496726	0.810729015	0.333333333
5	Genetic Information Processing	Information processing in viruses	dre03250	Viral life cycle - HIV-1	5/515	19/3595	0.124195459	0.833883798	0.263157895
2	Metabolism	Metabolism of other amino acids	dre00440	Phosphonate and phosphinate metabolism	2/515	5/3595	0.152390322	0.895293144	0.4
2	Genetic Information Processing	Folding, sorting and degradation	dre04122	Sulfur relay system	2/515	5/3595	0.152390322	0.895293144	0.4
5	Genetic Information Processing	Replication and repair	dre03030	DNA replication	5/515	20/3595	0.147178686	0.902269336	0.25
8	Metabolism	Global and overview maps	dre01232	Nucleotide metabolism	8/515	44/3595	0.289571409	0.972132587	0.181818182
6	Cellular Processes	Cell growth and death	dre04216	Ferroptosis	6/515	27/3595	0.179852447	0.975353653	0.222222222
4	Metabolism	Lipid metabolism	dre00561	Glycerolipid metabolism	4/515	19/3595	0.28503307	0.980235681	0.210526316
6	Metabolism	Amino acid metabolism	dre00270	Cysteine and methionine metabolism	6/515	32/3595	0.304911947	0.999827546	0.1875
2	Metabolism	Energy metabolism	dre00190	Oxidative phosphorylation	2/515	81/3595	0.999953462	0.999953462	0.024691358
8	Organismal Systems	Immune system	dre04621	NOD-like receptor signaling pathway	8/515	40/3595	0.205169573	1	0.2
2	Metabolism	Metabolism of cofactors and vitamins	dre00750	Vitamin B6 metabolism	2/515	6/3595	0.207689224	1	0.333333333
2	Environmental Information Processing	Signaling molecules and interaction	dre04060	Cytokine-cytokine receptor interaction	2/515	6/3595	0.207689224	1	0.333333333
4	Metabolism	Metabolism of cofactors and vitamins	dre00860	Porphyrin metabolism	4/515	17/3595	0.218252542	1	0.235294118
3	Genetic Information Processing	Transcription	dre03020	RNA polymerase	3/515	12/3595	0.241012748	1	0.25
4	Cellular Processes	Transport and catabolism	dre04136	Autophagy - other	4/515	18/3595	0.251172521	1	0.222222222
5	Organismal Systems	Endocrine system	dre04914	Progesterone-mediated oocyte maturation	5/515	24/3595	0.253584338	1	0.208333333
2	Metabolism	Metabolism of cofactors and vitamins	dre00130	Ubiquinone and other terpenoid-quinone biosynthesis	2/515	7/3595	0.264562811	1	0.285714286
2	Environmental Information Processing	Signal transduction	dre04330	Notch signaling pathway	2/515	7/3595	0.264562811	1	0.285714286
1	Genetic Information Processing	Information processing in viruses	dre03265	Virion - Lyssavirus	1/515	2/3595	0.266021332	1	0.5
8	Cellular Processes	Cell growth and death	dre04218	Cellular senescence	8/515	43/3595	0.267615327	1	0.186046512
7	Cellular Processes	Cellular community - eukaryotes	dre04520	Adherens junction	7/515	37/3595	0.273245755	1	0.189189189
3	Metabolism	Carbohydrate metabolism	dre00040	Pentose and glucuronate interconversions	3/515	13/3595	0.282406537	1	0.230769231
3	Organismal Systems	Immune system	dre04622	RIG-I-like receptor signaling pathway	3/515	13/3595	0.282406537	1	0.230769231
2	Metabolism	Glycan biosynthesis and metabolism	dre00531	Glycosaminoglycan degradation	2/515	8/3595	0.321428473	1	0.25
3	Metabolism	Carbohydrate metabolism	dre00500	Starch and sucrose metabolism	3/515	14/3595	0.324334005	1	0.214285714
8	Human Diseases	Infectious disease: viral	dre05168	Herpes simplex virus 1 infection	8/515	46/3595	0.334673137	1	0.173913043
2	Metabolism	Energy metabolism	dre00920	Sulfur metabolism	2/515	9/3595	0.377123258	1	0.222222222
4	Metabolism	Carbohydrate metabolism	dre00051	Fructose and mannose metabolism	4/515	22/3595	0.388991736	1	0.181818182
4	Environmental Information Processing	Signal transduction	dre04068	FoxO signaling pathway	4/515	22/3595	0.388991736	1	0.181818182
4	Environmental Information Processing	Signal transduction	dre04350	TGF-beta signaling pathway	4/515	23/3595	0.423469165	1	0.173913043
5	Metabolism	Lipid metabolism	dre00564	Glycerophospholipid metabolism	5/515	30/3595	0.433499951	1	0.166666667
3	Genetic Information Processing	Chromosome	dre03082	ATP-dependent chromatin remodeling	3/515	17/3595	0.448306613	1	0.176470588
3	Genetic Information Processing	Replication and repair	dre03430	Mismatch repair	3/515	17/3595	0.448306613	1	0.176470588
8	Genetic Information Processing	Transcription	dre03040	Spliceosome	8/515	51/3595	0.45031907	1	0.156862745
1	Metabolism	Glycan biosynthesis and metabolism	dre00511	Other glycan degradation	1/515	4/3595	0.461375623	1	0.25
1	Metabolism	Glycan biosynthesis and metabolism	dre00512	Mucin type O-glycan biosynthesis	1/515	4/3595	0.461375623	1	0.25
5	Metabolism	Amino acid metabolism	dre00260	Glycine, serine and threonine metabolism	5/515	31/3595	0.463315422	1	0.161290323
2	Metabolism	Metabolism of other amino acids	dre00450	Selenocompound metabolism	2/515	11/3595	0.481938584	1	0.181818182
99	Metabolism	Global and overview maps	dre01100	Metabolic pathways	99/515	686/3595	0.485458006	1	0.144314869
4	Organismal Systems	Endocrine system	dre04912	GnRH signaling pathway	4/515	25/3595	0.490720368	1	0.16
5	Genetic Information Processing	Replication and repair	dre03420	Nucleotide excision repair	5/515	32/3595	0.492649399	1	0.15625
8	Metabolism	Carbohydrate metabolism	dre00010	Glycolysis / Gluconeogenesis	8/515	53/3595	0.49603479	1	0.150943396
9	Cellular Processes	Transport and catabolism	dre04140	Autophagy - animal	9/515	61/3595	0.517926864	1	0.147540984
2	Metabolism	Metabolism of cofactors and vitamins	dre00670	One carbon pool by folate	2/515	12/3595	0.530123752	1	0.166666667
1	Metabolism	Metabolism of cofactors and vitamins	dre00740	Riboflavin metabolism	1/515	5/3595	0.538621949	1	0.2
1	Genetic Information Processing	Replication and repair	dre03450	Non-homologous end-joining	1/515	5/3595	0.538621949	1	0.2
2	Genetic Information Processing	Translation	dre03008	Ribosome biogenesis in eukaryotes	2/515	13/3595	0.575163245	1	0.153846154
2	Metabolism	Amino acid metabolism	dre00350	Tyrosine metabolism	2/515	13/3595	0.575163245	1	0.153846154
1	Metabolism	Metabolism of cofactors and vitamins	dre00770	Pantothenate and CoA biosynthesis	1/515	6/3595	0.604808494	1	0.166666667
17	Cellular Processes	Transport and catabolism	dre04144	Endocytosis	17/515	123/3595	0.604973536	1	0.138211382
2	Metabolism	Metabolism of cofactors and vitamins	dre00760	Nicotinate and nicotinamide metabolism	2/515	14/3595	0.616968119	1	0.142857143
4	Metabolism	Amino acid metabolism	dre00310	Lysine degradation	4/515	30/3595	0.641508082	1	0.133333333
3	Metabolism	Nucleotide metabolism	dre00240	Pyrimidine metabolism	3/515	23/3595	0.660511588	1	0.130434783
3	Organismal Systems	Endocrine system	dre04916	Melanogenesis	3/515	23/3595	0.660511588	1	0.130434783
1	Metabolism	Amino acid metabolism	dre00360	Phenylalanine metabolism	1/515	7/3595	0.661516107	1	0.142857143
4	Metabolism	Carbohydrate metabolism	dre00630	Glyoxylate and dicarboxylate metabolism	4/515	31/3595	0.667906995	1	0.129032258
4	Organismal Systems	Endocrine system	dre03320	PPAR signaling pathway	4/515	31/3595	0.667906995	1	0.129032258
4	Genetic Information Processing	Replication and repair	dre03410	Base excision repair	4/515	31/3595	0.667906995	1	0.129032258
2	Environmental Information Processing	Signal transduction	dre04012	ErbB signaling pathway	2/515	16/3595	0.690943621	1	0.125
1	Metabolism	Metabolism of cofactors and vitamins	dre00830	Retinol metabolism	1/515	8/3595	0.710100055	1	0.125
9	Cellular Processes	Cell motility	dre04810	Regulation of actin cytoskeleton	9/515	72/3595	0.722848939	1	0.125
7	Metabolism	Global and overview maps	dre01230	Biosynthesis of amino acids	7/515	57/3595	0.728078152	1	0.122807018
3	Metabolism	Amino acid metabolism	dre00380	Tryptophan metabolism	3/515	26/3595	0.741870589	1	0.115384615
13	Metabolism	Global and overview maps	dre01200	Carbon metabolism	13/515	104/3595	0.746542982	1	0.125
14	Genetic Information Processing	Folding, sorting and degradation	dre04141	Protein processing in endoplasmic reticulum	14/515	112/3595	0.752093315	1	0.125
14	Human Diseases	Infectious disease: bacterial	dre05132	Salmonella infection	14/515	112/3595	0.752093315	1	0.125
2	Genetic Information Processing	Replication and repair	dre03440	Homologous recombination	2/515	19/3595	0.77944641	1	0.105263158
1	Metabolism	Metabolism of cofactors and vitamins	dre00730	Thiamine metabolism	1/515	10/3595	0.787378343	1	0.1
1	Metabolism	Metabolism of terpenoids and polyketides	dre00900	Terpenoid backbone biosynthesis	1/515	10/3595	0.787378343	1	0.1
6	Environmental Information Processing	Signal transduction	dre04010	MAPK signaling pathway	6/515	53/3595	0.791599075	1	0.113207547
8	Genetic Information Processing	Translation	dre03013	Nucleocytoplasmic transport	8/515	69/3595	0.792433793	1	0.115942029
2	Organismal Systems	Endocrine system	dre04920	Adipocytokine signaling pathway	2/515	20/3595	0.803592057	1	0.1
1	Cellular Processes	Cell growth and death	dre04115	p53 signaling pathway	1/515	11/3595	0.817922319	1	0.090909091
1	Environmental Information Processing	Signal transduction	dre04340	Hedgehog signaling pathway	1/515	11/3595	0.817922319	1	0.090909091
1	Metabolism	Amino acid metabolism	dre00340	Histidine metabolism	1/515	11/3595	0.817922319	1	0.090909091
6	Cellular Processes	Transport and catabolism	dre04142	Lysosome	6/515	55/3595	0.820515799	1	0.109090909
3	Genetic Information Processing	Folding, sorting and degradation	dre03018	RNA degradation	3/515	30/3595	0.825320824	1	0.1
4	Environmental Information Processing	Signal transduction	dre04371	Apelin signaling pathway	4/515	40/3595	0.845502716	1	0.1
3	Metabolism	Carbohydrate metabolism	dre00562	Inositol phosphate metabolism	3/515	32/3595	0.857625501	1	0.09375
1	Metabolism	Amino acid metabolism	dre00220	Arginine biosynthesis	1/515	13/3595	0.86649604	1	0.076923077
3	Organismal Systems	Circulatory system	dre04270	Vascular smooth muscle contraction	3/515	33/3595	0.87172721	1	0.090909091
4	Cellular Processes	Transport and catabolism	dre04148	Efferocytosis	4/515	42/3595	0.871741981	1	0.095238095
5	Organismal Systems	Endocrine system	dre04910	Insulin signaling pathway	5/515	51/3595	0.874667317	1	0.098039216
3	Genetic Information Processing	Translation	dre00970	Aminoacyl-tRNA biosynthesis	3/515	34/3595	0.884580962	1	0.088235294
1	Metabolism	Lipid metabolism	dre00565	Ether lipid metabolism	1/515	14/3595	0.885690495	1	0.071428571
2	Cellular Processes	Transport and catabolism	dre04137	Mitophagy - animal	2/515	25/3595	0.892280243	1	0.08
3	Cellular Processes	Cellular community - eukaryotes	dre04540	Gap junction	3/515	35/3595	0.896274456	1	0.085714286
6	Cellular Processes	Cellular community - eukaryotes	dre04530	Tight junction	6/515	62/3595	0.897431293	1	0.096774194
1	Metabolism	Lipid metabolism	dre00062	Fatty acid elongation	1/515	15/3595	0.902129868	1	0.066666667
1	Organismal Systems	Immune system	dre04625	C-type lectin receptor signaling pathway	1/515	15/3595	0.902129868	1	0.066666667
1	Metabolism	Lipid metabolism	dre00600	Sphingolipid metabolism	1/515	15/3595	0.902129868	1	0.066666667
3	Genetic Information Processing	Translation	dre03015	mRNA surveillance pathway	3/515	36/3595	0.906892961	1	0.083333333
3	Environmental Information Processing	Signal transduction	dre04070	Phosphatidylinositol signaling system	3/515	36/3595	0.906892961	1	0.083333333
3	Metabolism	Carbohydrate metabolism	dre00620	Pyruvate metabolism	3/515	38/3595	0.925230063	1	0.078947368
1	Genetic Information Processing	Folding, sorting and degradation	dre03060	Protein export	1/515	17/3595	0.92826606	1	0.058823529
2	Metabolism	Amino acid metabolism	dre00330	Arginine and proline metabolism	2/515	29/3595	0.934712695	1	0.068965517
1	Environmental Information Processing	Signal transduction	dre04370	VEGF signaling pathway	1/515	18/3595	0.938591096	1	0.055555556
1	Metabolism	Metabolism of other amino acids	dre00410	beta-Alanine metabolism	1/515	18/3595	0.938591096	1	0.055555556
4	Cellular Processes	Transport and catabolism	dre04146	Peroxisome	4/515	50/3595	0.941848173	1	0.08
3	Cellular Processes	Cell growth and death	dre04210	Apoptosis	3/515	41/3595	0.946604165	1	0.073170732
2	Metabolism	Global and overview maps	dre01210	2-Oxocarboxylic acid metabolism	2/515	31/3595	0.949446387	1	0.064516129
1	Metabolism	Glycan biosynthesis and metabolism	dre00510	N-Glycan biosynthesis	1/515	20/3595	0.955003015	1	0.05
2	Environmental Information Processing	Signal transduction	dre04310	Wnt signaling pathway	2/515	33/3595	0.960976848	1	0.060606061
4	Cellular Processes	Cellular community - eukaryotes	dre04510	Focal adhesion	4/515	55/3595	0.965649196	1	0.072727273
3	Environmental Information Processing	Signal transduction	dre04020	Calcium signaling pathway	3/515	47/3595	0.973415035	1	0.063829787
2	Metabolism	Lipid metabolism	dre00071	Fatty acid degradation	2/515	36/3595	0.973672289	1	0.055555556
1	Genetic Information Processing	Folding, sorting and degradation	dre04130	SNARE interactions in vesicular transport	1/515	24/3595	0.975854168	1	0.041666667
1	Metabolism	Amino acid metabolism	dre00250	Alanine, aspartate and glutamate metabolism	1/515	27/3595	0.984868877	1	0.037037037
5	Cellular Processes	Transport and catabolism	dre04145	Phagosome	5/515	73/3595	0.9853499	1	0.068493151
3	Organismal Systems	Circulatory system	dre04261	Adrenergic signaling in cardiomyocytes	3/515	53/3595	0.987114153	1	0.056603774
1	Organismal Systems	Circulatory system	dre04260	Cardiac muscle contraction	1/515	32/3595	0.99306294	1	0.03125
2	Environmental Information Processing	Signal transduction	dre04150	mTOR signaling pathway	2/515	46/3595	0.993163353	1	0.043478261
1	Metabolism	Carbohydrate metabolism	dre00020	Citrate cycle (TCA cycle)	1/515	33/3595	0.994065631	1	0.03030303
2	Cellular Processes	Cell growth and death	dre04114	Oocyte meiosis	2/515	48/3595	0.994808175	1	0.041666667
1	Genetic Information Processing	Folding, sorting and degradation	dre03050	Proteasome	1/515	39/3595	0.997676534	1	0.025641026
1	Metabolism	Global and overview maps	dre01212	Fatty acid metabolism	1/515	41/3595	0.998300876	1	0.024390244
1	Cellular Processes	Cell growth and death	dre04110	Cell cycle	1/515	43/3595	0.998757688	1	0.023255814
1	Metabolism	Amino acid metabolism	dre00280	Valine, leucine and isoleucine degradation	1/515	45/3595	0.999091858	1	0.022222222
2	Genetic Information Processing	Translation	dre03010	Ribosome	2/515	61/3595	0.999161441	1	0.032786885
3	Cellular Processes	Cell motility	dre04814	Motor proteins	3/515	83/3595	0.999737465	1	0.036144578
