# Supplementary material for: From Molecular Perturbations to Functional Decline: Multi-Omics Reveals Sperm Cryodamage in Sichuan Bream (Sinibrama taeniatus)
Source: Animals (Basel). 2026 Mar 26;16(7):1014. doi: 10.3390/ani16071014 (PMC13072233; doi:10.3390/ani16071014)
Supplement: Supplementary file 1 [file animals-16-01014-s001.zip › Supplementary Table S4.csv]

ID	Metabolite	Metab ID	level	Fragmentation Score	Theoretical Fragmentation Score	compound source	KEGG Pathway ID	KEGG Pathway Description	Library ID	Adducts	Formula	Retention time	KEGG Compound ID	Mode	KEGG Compound First Category	KEGG Compound Second Category	KEGG Pathway First Category	KEGG Pathway Second Category	HMDB Superclass	HMDB Class	M/Z	RSD	Score	Mass Error	CAS ID	HMDB Subclass
pos_5	6-Methylhept-5-En-2-Ol	metab_4	B(i)	39.1	0	-	-	-	HMDB0030030;LMFA05000566	M+H-H2O	C8H16O	0.198683333	C07288	pos	-	-	-	-	Lipids and lipid-like molecules	Fatty Acyls	111.1166023	0.003163124	30.9	-1.752724979	1569-60-4;4630-06-2;	Fatty alcohols
pos_7	Lycorine	metab_6	B(ii)	0	52.8	nonnatural	-	-	HMDB0254256	M+NH4	C16H17NO4	0.235333333	C08532;_	pos	-	-	-	-	Alkaloids and derivatives	Amaryllidaceae alkaloids	305.1476785	0.048940905	45.6	-6.635212815	476-28-8;_	Lycorine-type amaryllidaceae alkaloids
pos_8	Spermidine	metab_7	B(i)	88.8	0	drug:DB03566	map01100;map00480;map02010;map00330;map00410	Metabolic pathways;Glutathione metabolism;ABC transporters;Arginine and proline metabolism;beta-Alanine metabolism	HMDB0001257;PW_C000971	M+H	C7H19N3	0.240666667	C00315	pos	-	-	Metabolism;Metabolism;Environmental Information Processing;Metabolism;Metabolism	Global and overview maps;Metabolism of other amino acids;Membrane transport;Amino acid metabolism;Metabolism of other amino acids	Organic nitrogen compounds	Organonitrogen compounds	146.1649445	0.001795311	57	-1.581512869	124-20-9	Amines
pos_26	2-Aminobutan-1-Ol	metab_25	B(ii)	0	53.2	nonnatural	-	-	HMDB0245012	M+H-H2O	C4H11NO	0.2567	-	pos	-	-	-	-	Organic nitrogen compounds	Organonitrogen compounds	72.08067068	0.010823035	49.9	-1.179220008	-	Amines
pos_43	L-Proline	metab_42	B(i)	97.1	0	drug:DB00172	map01100;map02010;map00470;map00330;map01230;map00970	Metabolic pathways;ABC transporters;D-Amino acid metabolism;Arginine and proline metabolism;Biosynthesis of amino acids;Aminoacyl-tRNA biosynthesis	HMDB0000162;PW_C000106	M+H	C5H9NO2	0.272616667	C00148	pos	Peptides	Amino acids	Metabolism;Environmental Information Processing;Metabolism;Metabolism;Metabolism;Genetic Information Processing	Global and overview maps;Membrane transport;Metabolism of other amino acids;Amino acid metabolism;Global and overview maps;Translation	Organic acids and derivatives	Carboxylic acids and derivatives	116.0703607	0.016355276	58	-2.12260713	147-85-3	Amino acids, peptides, and analogues
pos_44	Pipecolic Acid	metab_43	B(i)	77.2	0	-	map01100;map00310	Metabolic pathways;Lysine degradation	HMDB0000070;HMDB0000716;HMDB0000070	M+H	C6H11NO2	0.272616667	C00408	pos	-	-	Metabolism;Metabolism	Global and overview maps;Amino acid metabolism	Organic acids and derivatives	Carboxylic acids and derivatives	130.086013	0.011090649	54.2	-1.874779146	3105-95-1;535-75-1	Amino acids, peptides, and analogues
pos_45	L-Lysine	metab_44	B(i)	96.4	0	drug:DB00123	map01100;map00310;map02010;map01210;map00780;map00470;map01230;map00970	Metabolic pathways;Lysine degradation;ABC transporters;2-Oxocarboxylic acid metabolism;Biotin metabolism;D-Amino acid metabolism;Biosynthesis of amino acids;Aminoacyl-tRNA biosynthesis	HMDB0000182;PW_C000118	M+H	C6H14N2O2	0.272616667	C00047	pos	Peptides	Amino acids	Metabolism;Metabolism;Environmental Information Processing;Metabolism;Metabolism;Metabolism;Metabolism;Genetic Information Processing	Global and overview maps;Amino acid metabolism;Membrane transport;Global and overview maps;Metabolism of cofactors and vitamins;Metabolism of other amino acids;Global and overview maps;Translation	Organic acids and derivatives	Carboxylic acids and derivatives	147.1125737	0.002194972	58.3	-1.577067617	56-87-1	Amino acids, peptides, and analogues
pos_209	Choline	metab_182	B(i)	43.7	0	drug:DB00122	map01100;map00564;map02010;map00260	Metabolic pathways;Glycerophospholipid metabolism;ABC transporters;Glycine, serine and threonine metabolism	HMDB0000097;PW_C000065	M+	C5H14NO+	0.341583333	C00114	pos	-	-	Metabolism;Metabolism;Environmental Information Processing;Metabolism	Global and overview maps;Lipid metabolism;Membrane transport;Amino acid metabolism	Organic nitrogen compounds	Organonitrogen compounds	104.1067693	0.0040548	45.9	-7.403664827	62-49-7	Quaternary ammonium salts
pos_263	Carnitine	metab_229	B(i)	98.4	0	-	map01100;map00310;map02010	Metabolic pathways;Lysine degradation;ABC transporters	-	M+H	C7H15NO3	0.352166667	C00487	pos	-	-	Metabolism;Metabolism;Environmental Information Processing	Global and overview maps;Amino acid metabolism;Membrane transport	-	-	162.11223	0.010934803	58.4	-1.488504676	406-76-8	-
pos_280	Mometasone	metab_246	B(ii)	0	52.4	drug:DB00764	-	-	HMDB0014902	M+H-2H2O	C22H28Cl2O4	0.352166667	C07816	pos	-	-	-	-	Lipids and lipid-like molecules	Steroids and steroid derivatives	391.1211389	0.015592274	38.9	-3.456440214	105102-22-5	Pregnane steroids
pos_304	Olpadronic Acid	metab_268	B(ii)	0	44.5	nonnatural	-	-	HMDB0255958	M+CH3OH+H	C5H15NO7P2	0.35745	-	pos	-	-	-	-	Organic acids and derivatives	Organic phosphonic acids and derivatives	296.0655691	0.018067692	47.8	-1.129802479	-	Bisphosphonates
pos_413	4-Trimethylammoniobutanoic Acid	metab_356	B(i)	87.4	0	-	map01100;map00310;map02010	Metabolic pathways;Lysine degradation;ABC transporters	HMDB0001161;PW_C000899	M+H	C7H15NO2	0.3733	C01181	pos	-	-	Metabolism;Metabolism;Environmental Information Processing	Global and overview maps;Amino acid metabolism;Membrane transport	Lipids and lipid-like molecules	Fatty Acyls	146.1173518	0.00072057	56.5	-1.401385129	407-64-7	Fatty acids and conjugates
pos_427	Choline Phosphate	metab_370	B(i)	94.5	0	-	map01100;map00564	Metabolic pathways;Glycerophospholipid metabolism	HMDB0001565	M+	C5H15NO4P+	0.378566667	C00588	pos	-	-	Metabolism;Metabolism	Global and overview maps;Lipid metabolism	Organic nitrogen compounds	Organonitrogen compounds	184.0730656	0.007738236	57.3	-4.373419667	107-73-3	Quaternary ammonium salts
pos_429	1,4,10,13-Tetraoxa-7,16-Diazacyclooctadecane	metab_372	B(ii)	0	49.2	nonnatural	-	-	HMDB0244223	M+H	C12H26N2O4	0.378566667	-	pos	-	-	-	-	Organic nitrogen compounds	Organonitrogen compounds	263.1961511	0.01425491	48.2	-1.459556888	-	Amines
pos_441	Creatine	metab_381	B(i)	99.5	0	drug:DB00148	map01100;map00330;map00260	Metabolic pathways;Arginine and proline metabolism;Glycine, serine and threonine metabolism	HMDB0000064;PW_C000046	M+Na	C4H9N3O2	0.383883333	C00300	pos	-	-	Metabolism;Metabolism;Metabolism	Global and overview maps;Amino acid metabolism;Amino acid metabolism	Organic acids and derivatives	Carboxylic acids and derivatives	154.0584821	0.028403044	58.4	-1.640934681	57-00-1	Amino acids, peptides, and analogues
pos_442	L-(+)-Citrulline	metab_382	B(i)	95.9	0	-	-	-	-	M+H	C6H13N3O3	0.383883333	-	pos	-	-	-	-	-	-	176.1027203	0.022373148	57.4	-1.413191908	-	-
pos_451	N-Methyl-D-Aspartic Acid	metab_390	B(i)	60.7	0	-	-	-	HMDB0002393	M+H	C5H9NO4	0.389166667	C12269	pos	-	-	-	-	Organic acids and derivatives	Carboxylic acids and derivatives	148.0602107	0.0140269	50.5	-1.51958817	-;6384-92-5	Amino acids, peptides, and analogues
pos_457	L-Valine	metab_395	B(i)	76.9	0	drug:DB00161	map01100;map00770;map00290;map01210;map01240;map02010;map01230;map00970;map00280	Metabolic pathways;Pantothenate and CoA biosynthesis;Valine, leucine and isoleucine biosynthesis;2-Oxocarboxylic acid metabolism;Biosynthesis of cofactors;ABC transporters;Biosynthesis of amino acids;Aminoacyl-tRNA biosynthesis;Valine, leucine and isoleucine degradation	HMDB0000883;PW_C000704	M+H	C5H11NO2	0.394466667	C00183	pos	Peptides	Amino acids	Metabolism;Metabolism;Metabolism;Metabolism;Metabolism;Environmental Information Processing;Metabolism;Genetic Information Processing;Metabolism	Global and overview maps;Metabolism of cofactors and vitamins;Amino acid metabolism;Global and overview maps;Global and overview maps;Membrane transport;Global and overview maps;Translation;Amino acid metabolism	Organic acids and derivatives	Carboxylic acids and derivatives	118.0860456	0.007920463	53.8	-1.78879431	72-18-4	Amino acids, peptides, and analogues
pos_462	Nitrefazole	metab_399	B(ii)	0	46.5	nonnatural	-	-	HMDB0255633	M+Na-H2O	C10H8N4O4	0.399816667	-	pos	-	-	-	-	Organoheterocyclic compounds	Azoles	253.0322284	0.015127096	45.4	-6.173261138	-	Imidazoles
pos_464	3,3',5,5'-Tetrahydroxy-6,7-Methyleneoxy-4'-Methoxyflavone 3-Glucuronide	metab_401	B(ii)	0	62.9	-	-	-	HMDB0038030	M+H-2H2O	C23H20O15	0.399816667	-	pos	-	-	-	-	Phenylpropanoids and polyketides	Flavonoids	501.0651741	0.002675398	48.6	-2.225280593	-	Flavonoid glycosides
pos_465	Taurine	metab_402	B(i)	98.6	0	drug:DB01956	map01100;map00920;map00430;map02010;map00120;map04080	Metabolic pathways;Sulfur metabolism;Taurine and hypotaurine metabolism;ABC transporters;Primary bile acid biosynthesis;Neuroactive ligand-receptor interaction	HMDB0000251;PW_C000171	M+H	C2H7NO3S	0.40515	C00245	pos	-	-	Metabolism;Metabolism;Metabolism;Environmental Information Processing;Metabolism;Environmental Information Processing	Global and overview maps;Energy metabolism;Metabolism of other amino acids;Membrane transport;Lipid metabolism;Signaling molecules and interaction	Organic acids and derivatives	Organic sulfonic acids and derivatives	126.0217313	0.007234484	57.8	-1.673555999	107-35-7	Organosulfonic acids and derivatives
pos_468	Arsenobetaine	metab_405	B(i)	58	0	-	-	-	HMDB0033206	M+H	C5H11AsO2	0.410483333	C19331	pos	-	-	-	-	Organometallic compounds	Organometalloid compounds	179.0045348	0.047191334	50.1	-1.363662931	64436-13-1	Organoarsenic compounds
pos_470	Mannose 1-Phosphate	metab_407	B(i)	67.2	0	nonnatural	-	-	HMDB0249121	M+H	C6H13O9P	0.41985	C01002	pos	-	-	-	-	Organic oxygen compounds	Organooxygen compounds	261.0366827	0.005785074	51.9	-1.201228347	-	Carbohydrates and carbohydrate conjugates
pos_477	Glycerol	metab_413	B(i)	96.1	0	drug:DB09462	map01100;map00040;map02010;map00561;map00052	Metabolic pathways;Pentose and glucuronate interconversions;ABC transporters;Glycerolipid metabolism;Galactose metabolism	HMDB0000131;PW_C000085	M+H	C3H8O3	0.440233333	C00116	pos	Carbohydrates	Monosaccharides	Metabolism;Metabolism;Environmental Information Processing;Metabolism;Metabolism	Global and overview maps;Carbohydrate metabolism;Membrane transport;Lipid metabolism;Carbohydrate metabolism	Organic oxygen compounds	Organooxygen compounds	93.05446959	0.008991015	58.6	-1.639954861	56-81-5	Carbohydrates and carbohydrate conjugates
pos_478	Proline Betaine	metab_414	B(i)	41.3	0	drug:DB04284	-	-	HMDB0004827	M+H	C7H13NO2	0.440233333	C10172	pos	-	-	-	-	Organic acids and derivatives	Carboxylic acids and derivatives	144.1017128	0.009230158	46.8	-1.343551303	471-87-4	Amino acids, peptides, and analogues
pos_479	N3-(1,3,5-Trimethyl-4-Pyrazolyl)-1H-1,2,4-Triazole-3,5-Diamine	metab_415	B(i)	36.1	0	-	-	-	-	M+Na-H2O	C8H13N7	0.440233333	-	pos	-	-	-	-	-	-	212.1027294	0.000490983	45.3	1.35629598	-	-
pos_481	Aspirin	metab_417	B(i)	44.9	0	drug:DB00945	-	-	HMDB0001879;PW_C001251	M+K	C9H8O4	0.445583333	C01405	pos	-	-	-	-	Benzenoids	Benzene and substituted derivatives	219.0050724	0.066041637	46.5	-1.913240859	50-78-2	Benzoic acids and derivatives
pos_482	Cytosine Arabinoside Monophosphate	metab_418	B(i)	99.8	0	-	-	-	-	M+H	C9H14N3O8P	0.445583333	-	pos	-	-	-	-	-	-	324.0588618	0.2079484	57.4	-0.822487544	-	-
pos_487	Adenine	metab_422	B(i)	56.7	0	drug:DB00173	map01100;map01232;map00230	Metabolic pathways;Nucleotide metabolism;Purine metabolism	HMDB0000034;PW_C000024	M+H	C5H5N5	0.461516667	C00147	pos	Nucleic acids	Bases	Metabolism;Metabolism;Metabolism	Global and overview maps;Global and overview maps;Nucleotide metabolism	Organoheterocyclic compounds	Imidazopyrimidines	136.0616941	0.005264858	50	-0.573902327	73-24-5	Purines and purine derivatives
pos_488	Guanine	metab_423	B(i)	80	0	drug:DB02377	map01100;map01232;map00230	Metabolic pathways;Nucleotide metabolism;Purine metabolism	HMDB0000132;PW_C000086	M+H	C5H5N5O	0.461516667	C00242	pos	Nucleic acids	Bases	Metabolism;Metabolism;Metabolism	Global and overview maps;Global and overview maps;Nucleotide metabolism	Organoheterocyclic compounds	Imidazopyrimidines	152.0565579	0.009082216	54.3	-0.849469298	73-40-5	Purines and purine derivatives
pos_492	N-(4-Bromophenyl)-2-(2-Ethylquinazolin-4-Yl)Oxyacetamide	metab_427	B(i)	42.8	0	-	-	-	-	M+H	C18H16BrN3O2	0.461516667	-	pos	-	-	-	-	-	-	386.0505513	0.006987059	36.3	1.781674017	-	-
pos_497	Methionine Sulfoxide	metab_432	B(i)	43.7	0	-	map01100;map00270	Metabolic pathways;Cysteine and methionine metabolism	HMDB0002005;PW_C001342	M+H-H2O	C5H11NO3S	0.466816667	C02989;_	pos	-	-	Metabolism;Metabolism	Global and overview maps;Amino acid metabolism	Organic acids and derivatives	Carboxylic acids and derivatives	148.0424947	0.028097881	46.3	-1.098351495	3226-65-1;62697-73-8	Amino acids, peptides, and analogues
pos_500	O-Acetylcarnitine	metab_435	B(i)	92.5	0	-	-	-	-	M+H	C9H17NO4	0.466816667	C02571	pos	-	-	-	-	-	-	204.1227992	0.007212257	57.6	-1.15826791	-	-
pos_501	(E)-4-[(1-Methoxy-1-Oxopropan-2-Yl)Amino]-4-Oxobut-2-Enoic Acid	metab_436	B(i)	56.3	0	-	-	-	-	M+NH4	C8H11NO5	0.466816667	-	pos	-	-	-	-	-	-	219.0972988	0.047107254	49.3	-1.239303756	-	-
pos_504	L-Glutathione	metab_439	B(i)	99	0	drug:DB00143	map01100;map00480;map01240;map00270;map02010;map04216	Metabolic pathways;Glutathione metabolism;Biosynthesis of cofactors;Cysteine and methionine metabolism;ABC transporters;Ferroptosis	HMDB0000125	M+H	C10H17N3O6S	0.466816667	C00051	pos	Vitamins and cofactors	Cofactors	Metabolism;Metabolism;Metabolism;Metabolism;Environmental Information Processing;Cellular Processes	Global and overview maps;Metabolism of other amino acids;Global and overview maps;Amino acid metabolism;Membrane transport;Cell growth and death	Organic acids and derivatives	Carboxylic acids and derivatives	308.0907718	0.010552452	58.3	-1.012434949	70-18-8	Amino acids, peptides, and analogues
pos_507	S-Adenosyl-L-Homocysteine	metab_442	B(i)	75.9	0	drug:DB01752	map01100;map00270;map01230;map01240	Metabolic pathways;Cysteine and methionine metabolism;Biosynthesis of amino acids;Biosynthesis of cofactors	HMDB0000939	M+H	C14H20N6O5S	0.466816667	C00021	pos	-	-	Metabolism;Metabolism;Metabolism;Metabolism	Global and overview maps;Amino acid metabolism;Global and overview maps;Global and overview maps	Organoheterocyclic compounds	Lactones	385.1284172	0.057570851	51	-1.166266193	979-92-0	Gamma butyrolactones
pos_513	Maltol Propionate	metab_448	B(ii)	0	55.8	-	-	-	HMDB0037274	M+Na	C9H10O4	0.4721	-	pos	-	-	-	-	Organoheterocyclic compounds	Pyrans	205.0470797	0.01069868	49.1	-0.273368382	68555-63-5	Pyranones and derivatives
pos_540	Cefoxitin	metab_474	B(ii)	0	40.2	drug:DB01331	-	-	HMDB0015426	M+H-2H2O	C16H17N3O7S2	0.5681	C06887	pos	-	-	-	-	Lipids and lipid-like molecules	Steroids and steroid derivatives	392.0338525	0.0086086	41.1	-7.227439669	35607-66-0	Steroid esters
pos_545	Ethyl Glucuronide	metab_479	B(ii)	0	53.6	-	-	-	HMDB0010325	M+H-H2O	C8H14O7	0.58945	-	pos	-	-	-	-	Organic oxygen compounds	Organooxygen compounds	205.070508	0.03321243	49.2	-0.704837227	17685-04-0	Carbohydrates and carbohydrate conjugates
pos_547	2-Amino-2-Methylpropan-1-Ol	metab_481	B(i)	74.4	0	nonnatural	-	-	HMDB0244974	M+H-H2O	C4H11NO	0.59505	-	pos	-	-	-	-	Organic nitrogen compounds	Organonitrogen compounds	72.08069816	0.002301589	54.1	-0.8706691	-	Amines
pos_548	Ritipenem	metab_482	B(ii)	0	53.1	nonnatural	-	-	HMDB0257244	M+ACN+Na	C10H12N2O6S	0.59505	-	pos	-	-	-	-	Organic acids and derivatives	Carboxylic acids and derivatives	352.0545284	0.076205836	45.1	-9.889109523	-	Amino acids, peptides, and analogues
pos_555	N-Methyl-L-Proline	metab_488	B(i)	39.3	0	-	-	-	-;HMDB0094696	M+NH4	C6H11NO2	0.616383333	C22223;_	pos	-	-	-	-	Organic acids and derivatives	Carboxylic acids and derivatives	147.1126321	0.012079879	46.1	-1.332464458	-;475-11-6	Amino acids, peptides, and analogues
pos_557	2,4-Thiazolidinedicarboxylic Acid, 2-Methyl-	metab_490	B(ii)	0	58.3	nonnatural	-	-	HMDB0244750	M+H	C6H9NO4S	0.621683333	-	pos	-	-	-	-	Organic acids and derivatives	Carboxylic acids and derivatives	192.0322563	0.006732067	49.4	-1.302836	-	Amino acids, peptides, and analogues
pos_568	(2-Mercaptomethyl-3-Phenyl-Propionyl)-Glycine	metab_501	B(ii)	0	54.3	nonnatural	-	-	HMDB0242473	M+CH3OH+Na	C12H15NO3S	0.722866667	C01619	pos	-	-	-	-	Organic acids and derivatives	Carboxylic acids and derivatives	308.0907559	0.005788799	47.9	-7.683147311	-	Amino acids, peptides, and analogues
pos_572	Guanidylic Acid (Guanosine Monophosphate)	metab_505	B(i)	89.6	0	-	-	-	-	M+H	C10H14N5O8P	0.73355	-	pos	-	-	-	-	-	-	364.0648871	0.015157418	56.1	-1.069910688	-	-
pos_578	Nicotinamide	metab_511	B(i)	41.9	0	-	map01100;map00760;map01240	Metabolic pathways;Nicotinate and nicotinamide metabolism;Biosynthesis of cofactors	HMDB0001406;HMDB0303717	M+H	C6H6N2O	0.765783333	C00153;_	pos	Vitamins and cofactors;-	Vitamins;-	Metabolism;Metabolism;Metabolism	Global and overview maps;Metabolism of cofactors and vitamins;Global and overview maps	Organoheterocyclic compounds	Pyridines and derivatives	123.0550845	0.010356894	47.4	-1.677461266	98-92-0;_	Pyridinecarboxylic acids and derivatives
pos_580	3,7-Dihydropurin-6-One	metab_513	B(i)	71.4	0	-	-	-	-	M+H	C5H4N4O	0.776433333	-	pos	-	-	-	-	-	-	137.0456013	0.004205635	52.7	-1.366541448	-	-
pos_582	Pyridine N-Oxide Glucuronide	metab_515	B(ii)	0	51.4	-	-	-	HMDB0061177	M+Na	C11H14NO7+	0.8192	-	pos	-	-	-	-	Organic oxygen compounds	Organooxygen compounds	295.0659876	0.002711802	48.6	-0.955112268	-	Carbohydrates and carbohydrate conjugates
pos_585	Beta-D-Ribosylnicotinate	metab_518	B(ii)	0	61.8	-	map01100;map00760	Metabolic pathways;Nicotinate and nicotinamide metabolism	HMDB0304540	M+K	C11H13NO6	0.8724	C05841;_	pos	-	-	Metabolism;Metabolism	Global and overview maps;Metabolism of cofactors and vitamins	Organic oxygen compounds	Organooxygen compounds	294.0393276	0.054699774	48.1	7.379822322	-;_	Carbohydrates and carbohydrate conjugates
pos_586	Deoxyinosine	metab_519	B(i)	44.2	0	drug:DB02380	map01100;map02010;map01232;map00230	Metabolic pathways;ABC transporters;Nucleotide metabolism;Purine metabolism	HMDB0000071;PW_C000050	M+CH3OH+Na	C10H12N4O4	0.877716667	C05512	pos	-	-	Metabolism;Environmental Information Processing;Metabolism;Metabolism	Global and overview maps;Membrane transport;Global and overview maps;Nucleotide metabolism	Nucleosides, nucleotides, and analogues	Purine nucleosides	307.1011708	0.020606318	46.2	-0.476539951	890-38-0	Purine 2''-deoxyribonucleosides
pos_588	2,3-Butanedione	metab_521	B(i)	37.6	0	-	map00650	Butanoate metabolism	HMDB0003407;LMFA12000012	M+H	C4H6O2	0.899083333	C00741	pos	-	-	Metabolism	Carbohydrate metabolism	Organic oxygen compounds	Organooxygen compounds	87.04392769	0.003690217	39.4	-1.489756901	431-03-8;	Carbonyl compounds
pos_589	Betaine	metab_522	B(i)	64.3	0	-	map01100;map02010;map00260	Metabolic pathways;ABC transporters;Glycine, serine and threonine metabolism	-;HMDB0000043;PW_C000030	M+Na	C5H11NO2	0.9098	_;C00719	pos	-	-	Metabolism;Environmental Information Processing;Metabolism	Global and overview maps;Membrane transport;Amino acid metabolism	Organic acids and derivatives	Carboxylic acids and derivatives	140.0679842	0.052796056	51.6	-1.836888347	107-43-7;6915-17-9	Amino acids, peptides, and analogues
pos_592	4-Coumaric Acid	metab_525	B(i)	63.8	0	-	-	-	HMDB0030677	M+H-H2O	C9H8O3	1.000383333	C06738	pos	-	-	-	-	Phenylpropanoids and polyketides	Cinnamic acids and derivatives	147.0438976	0.002703255	51.3	-0.964495282	4501-31-9	Hydroxycinnamic acids and derivatives
pos_594	L-Tyrosine	metab_527	B(i)	98.4	0	drug:DB00135	map01100;map00350;map01240;map00730;map00130;map01230;map01210;map00360;map00970;map00400;map04916	Metabolic pathways;Tyrosine metabolism;Biosynthesis of cofactors;Thiamine metabolism;Ubiquinone and other terpenoid-quinone biosynthesis;Biosynthesis of amino acids;2-Oxocarboxylic acid metabolism;Phenylalanine metabolism;Aminoacyl-tRNA biosynthesis;Phenylalanine, tyrosine and tryptophan biosynthesis;Melanogenesis	HMDB0000158;PW_C000103	M+H	C9H11NO3	1.01635	C00082	pos	Peptides	Amino acids	Metabolism;Metabolism;Metabolism;Metabolism;Metabolism;Metabolism;Metabolism;Metabolism;Genetic Information Processing;Metabolism;Organismal Systems	Global and overview maps;Amino acid metabolism;Global and overview maps;Metabolism of cofactors and vitamins;Metabolism of cofactors and vitamins;Global and overview maps;Global and overview maps;Amino acid metabolism;Translation;Amino acid metabolism;Endocrine system	Organic acids and derivatives	Carboxylic acids and derivatives	182.0809468	0.004829218	59.1	-1.230930184	60-18-4	Amino acids, peptides, and analogues
pos_595	Octopamine	metab_528	B(i)	71.5	0	drug:DB13251	map04080	Neuroactive ligand-receptor interaction	HMDB0004825	M+H-H2O	C8H11NO2	1.02695	C04227	pos	-	-	Environmental Information Processing	Signaling molecules and interaction	Benzenoids	Phenols	136.0755163	0.003468107	53.5	-1.137290548	104-14-3	1-hydroxy-2-unsubstituted benzenoids
pos_603	Aldobiouronic Acid D3	metab_536	B(ii)	0	40.2	-	-	-	HMDB0040737	M+H-2H2O	C11H18O11	1.5359	-	pos	-	-	-	-	Organic oxygen compounds	Organooxygen compounds	291.0696635	0.015232485	45.5	-4.277892776	17676-51-6	Carbohydrates and carbohydrate conjugates
pos_614	Tryptophan 2-C-Mannoside	metab_547	B(ii)	0	42.2	-	-	-	HMDB0240296	M+H	C17H22N2O7	2.396533333	-	pos	-	-	-	-	Organoheterocyclic compounds	Indoles and derivatives	367.1494381	0.146564474	46.1	-1.473276161	180509-18-6	Indolyl carboxylic acids and derivatives
pos_621	Cinnamic Acid	metab_554	B(i)	75.8	0	-	-	-	HMDB0000567;HMDB0000930;HMDB0000567;HMDB0000930	M+H	C9H8O2	2.499016667	C10438	pos	-	-	-	-	Phenylpropanoids and polyketides	Cinnamic acids and derivatives	149.0595097	0.034589051	52.9	-1.325565491	621-82-9;102-94-3;140-10-3	Cinnamic acids
pos_623	Indoline	metab_556	B(i)	66	0	nonnatural	-	-	HMDB0253472	M+H	C8H9N	2.519883333	-	pos	-	-	-	-	Organoheterocyclic compounds	Indoles and derivatives	120.0805574	0.026044233	52.6	-1.833216496	-	Indolines
pos_629	Gamma-Glutamyltyrosine	metab_562	B(i)	91.8	0	-	-	-	HMDB0011741	M+H	C14H18N2O6	2.7196	-	pos	-	-	-	-	Organic acids and derivatives	Carboxylic acids and derivatives	311.1233829	0.008573536	56.7	-1.224734444	7432-23-7	Amino acids, peptides, and analogues
pos_644	Trans-3-Indoleacrylic Acid	metab_577	B(i)	88.9	0	-	-	-	HMDB0000734	M+H	C11H9NO2	2.87865	-	pos	-	-	-	-	Organoheterocyclic compounds	Indoles and derivatives	188.0702698	0.005247969	56.8	-1.791734374	29953-71-7	Indoles
pos_645	Indole-3-Carboxaldehyde	metab_578	B(i)	71.3	0	-	-	-	HMDB0029737	M+H	C9H7NO	2.884	C08493	pos	-	-	-	-	Organoheterocyclic compounds	Indoles and derivatives	146.0598202	0.020552804	52.8	-1.517269557	487-89-8	Indoles
pos_647	Pentaethylene Glycol	metab_580	B(i)	75.3	0	nonnatural	-	-	HMDB0256256	M+H	C10H22O6	2.8947	-	pos	-	-	-	-	Organic oxygen compounds	Organooxygen compounds	239.1485484	0.013840178	53.3	-1.538759509	-	Ethers
pos_651	7H-Benzimidazo(2,1-A)Benz(De)Isoquinolin-7-One	metab_584	B(ii)	0	65.2	-	-	-	HMDB0254203	M+H	C18H10N2O	2.916	-	pos	-	-	-	-	Organoheterocyclic compounds	Isoquinolines and derivatives	271.0840823	0.14201498	47.7	-9.282637414	-	Isoquinolones and derivatives
pos_656	9-Carboxymethoxymethylguanine	metab_589	B(ii)	0	51.7	-	-	-	HMDB0060805	M+H-2H2O	C8H9N5O4	2.963066667	-	pos	-	-	-	-	Organoheterocyclic compounds	Imidazopyrimidines	204.0495091	0.008987046	46.2	-8.749566643	-	Purines and purine derivatives
pos_659	2-Phenylacetamide	metab_592	B(i)	48	0	-	map01100;map00360	Metabolic pathways;Phenylalanine metabolism	HMDB0010715	M+H-H2O	C8H9NO	2.97745	C02505	pos	-	-	Metabolism;Metabolism	Global and overview maps;Amino acid metabolism	Benzenoids	Benzene and substituted derivatives	118.0649125	0.111933761	47.4	-1.578544912	103-81-1	Phenylacetamides
pos_660	(4-Chloro-2-Methylphenoxy)Acetic Acid	metab_593	B(ii)	0	41.1	nonnatural	-	-	HMDB0254366	M+H-H2O	C9H9ClO3	2.9825	C18528	pos	-	-	-	-	Benzenoids	Benzene and substituted derivatives	183.0204784	0.010795781	41.6	-1.275631547	-	Phenoxyacetic acid derivatives
pos_661	Isoindoline	metab_594	B(ii)	0	40	nonnatural	-	-	HMDB0253648	M+	C8H9N	2.993683333	-	pos	-	-	-	-	Organoheterocyclic compounds	Isoindoles and derivatives	119.0728752	0.101931993	45.1	-5.249444991	-	Isoindoles
pos_667	Caffeoylcholine	metab_600	B(i)	35.1	0	-	-	-	-	M+	C14H20NO4+	3.064783333	-	pos	-	-	-	-	-	-	266.1382789	0.014217753	44	-3.58908708	-	-
pos_674	Gamma-Glu-Leu	metab_607	B(i)	66.9	0	-	-	-	HMDB0011171	M+H	C11H20N2O5	3.1976	-	pos	-	-	-	-	Organic acids and derivatives	Carboxylic acids and derivatives	261.144067	0.022575842	51.9	-1.657653482	2566-39-4	Amino acids, peptides, and analogues
pos_677	Peg N7	metab_610	B(i)	94.4	0	-	-	-	-	M+NH4	C14H30O8	3.250866667	-	pos	-	-	-	-	-	-	344.2274321	0.013291071	57.1	-1.414263327	-	-
pos_679	6-Chloro-2,3,4,9-Tetrahydro-1H-Carbazole-1-Carboxamide	metab_612	B(ii)	0	51.1	nonnatural	-	-	HMDB0246699	M+ACN+Na	C13H13ClN2O	3.31445	-	pos	-	-	-	-	Organoheterocyclic compounds	Indoles and derivatives	312.086452	0.029203282	43.2	-3.863895999	-	Carbazoles
pos_680	Swainsonine	metab_613	B(i)	43.7	0	drug:DB02034	-	-	-	M+H	C8H15NO3	3.362783333	C10173	pos	-	-	-	-	-	-	174.1122033	0.006034782	46.5	-1.539242619	72741-87-8	-
pos_682	Gln-Ile-Lys	metab_615	B(i)	89	0	-	-	-	-	M+H	C17H33N5O5	3.42655	-	pos	-	-	-	-	-	-	388.2535772	0.010783784	54.6	-4.824945528	-	-
pos_684	Methyl 2-Amino-3-(4-Chlorophenyl)Propanoate	metab_617	B(ii)	0	48.2	nonnatural	-	-	HMDB0254564	M+H	C10H12ClNO2	3.50145	-	pos	-	-	-	-	Organic acids and derivatives	Carboxylic acids and derivatives	214.0626579	0.007848846	44	-1.290176738	-	Amino acids, peptides, and analogues
pos_686	N-Oleoyl Asparagine	metab_619	B(ii)	0	46.7	-	-	-	HMDB0241955	M+ACN+Na	C22H40N2O4	3.590366667	-	pos	-	-	-	-	Organic acids and derivatives	Carboxylic acids and derivatives	460.3108762	0.043503959	44.7	-9.33969144	_;	Amino acids, peptides, and analogues
pos_687	Gentamicin C	metab_620	B(ii)	0	74.5	nonnatural	-	-	HMDB0252688	M+H-H2O	C19H39N5O7	3.595716667	C01918;_	pos	Antibiotics;-	Aminoglycosides;-	-	-	Organic oxygen compounds	Organooxygen compounds	432.2796106	0.007875024	51.4	-4.562185428	11097-82-8;_	Carbohydrates and carbohydrate conjugates
pos_703	Ile Gly Glu	metab_636	B(i)	83	0	-	-	-	-	M+H	C13H23N3O6	4.083583333	-	pos	-	-	-	-	-	-	318.1645245	0.007884913	52.5	-4.532011765	-	-
pos_705	Kapa	metab_638	B(i)	79.5	0	-	map01100;map00780;map01240	Metabolic pathways;Biotin metabolism;Biosynthesis of cofactors	HMDB0240687	M+H	C9H17NO3	4.146383333	C01092	pos	-	-	Metabolism;Metabolism;Metabolism	Global and overview maps;Metabolism of cofactors and vitamins;Global and overview maps	Lipids and lipid-like molecules	Fatty Acyls	188.1278876	0.03864131	54.4	-1.241257097	-	Fatty acids and conjugates
pos_714	3-Aminonon-5-Enoic Acid	metab_647	B(i)	43	0	-	-	-	-	M+H	C9H17NO2	4.259233333	-	pos	-	-	-	-	-	-	172.1329321	0.006499634	47.6	-1.595932181	-	-
pos_719	Ethyl N-(Thiadiazol-4-Ylmethylideneamino)Carbamate	metab_652	B(i)	36.9	0	-	-	-	-	M+CH3OH+H	C6H8N4O2S	4.408533333	-	pos	-	-	-	-	-	-	233.070558	0.016267305	44.5	1.351375406	-	-
pos_721	4-Oxo-4-(4-Toluidino)But-2-Enoic Acid	metab_654	B(i)	67.5	0	-	-	-	-	M+H	C11H11NO3	4.481733333	-	pos	-	-	-	-	-	-	206.0808873	0.020211362	51.6	-1.37697644	-	-
pos_729	Dodecanoic Acid	metab_661	B(ii)	0	42.2	-	map01100;map00061	Metabolic pathways;Fatty acid biosynthesis	HMDB0000638	M+NH4	C12H24O2	4.90225	C02679	pos	Lipids	Fatty acids	Metabolism;Metabolism	Global and overview maps;Lipid metabolism	Lipids and lipid-like molecules	Fatty Acyls	218.211127	0.021321881	46.6	-1.64101162	143-07-7;	Fatty acids and conjugates
pos_743	3-Hydroxy-4-Methoxyxanthone	metab_675	B(i)	35	0	-	-	-	-	M+	C14H10O4	5.225883333	-	pos	-	-	-	-	-	-	242.0574825	0.012218506	43.6	-1.765247541	-	-
pos_1041	12-Methyltridecanoic Acid	metab_916	B(i)	51.6	0	-	-	-	HMDB0031072	M+NH4	C14H28O2	5.395966667	-	pos	-	-	-	-	Lipids and lipid-like molecules	Fatty Acyls	246.2424606	0.019767178	48.9	-1.293146835	2724-57-4	Fatty acids and conjugates
pos_1044	Gpser(20:5/22:4)	metab_918	B(i)	48.8	0	-	-	-	-	M+Na	C48H76NO10P	5.4007	-	pos	-	-	-	-	-	-	880.5112906	0.035563899	45.6	1.615887015	-	-
pos_1049	Pi(Pgf1Alpha/22:3(10Z,13Z,16Z))	metab_923	B(ii)	0	52.2	-	-	-	HMDB0277891	M+K	C52H91O16P	5.4113	-	pos	-	-	-	-	Not Available	Not Available	1041.576763	0.066393757	40.1	9.107609951	-	Not Available
pos_1060	Isoetharine	metab_933	B(i)	86.9	0	-	-	-	HMDB0014366	M+H	C13H21NO3	5.43485	C07053	pos	-	-	-	-	Benzenoids	Phenols	240.1568868	0.033301469	52.2	-10.59240085	530-08-5	Benzenediols
pos_1071	Lauryldiethanolamine	metab_943	B(i)	96.7	0	-	-	-	-	M+H	C16H35NO2	5.45615	-	pos	-	-	-	-	-	-	274.2736426	0.028683522	58.5	-1.511912841	-	-
pos_1082	N-(2-Hydroxy-3-Methoxy-2-Methylpropyl)-2-(3-Methylphenyl)Acetamide	metab_953	B(i)	52	0	-	-	-	-	M+H	C14H21NO3	5.4825	-	pos	-	-	-	-	-	-	252.1567182	0.037759221	45.3	-10.75756699	-	-
pos_1085	Palitantin	metab_956	B(i)	42.2	0	-	-	-	-	M+H	C14H22O4	5.493166667	-	pos	-	-	-	-	-	-	255.1583747	0.04063896	44.8	-2.797045398	-	-
pos_1086	Avocadene	metab_957	B(ii)	0	58.6	-	-	-	HMDB0031042	M+NH4	C17H34O3	5.493166667	-	pos	-	-	-	-	Lipids and lipid-like molecules	Fatty Acyls	304.2843941	0.022187697	49.1	-0.790882216	83797-45-9;	Fatty alcohols
pos_1095	Tetradecyldiethanolamine	metab_966	B(i)	73	0	-	-	-	-	M+H	C18H39NO2	5.503866667	-	pos	-	-	-	-	-	-	302.30496	0.006573029	52.4	-1.31399106	-	-
pos_1118	2-(3-Hydroxy-4-Methylphenyl)-5-Methyl-4-Hexen-3-One	metab_989	B(ii)	0	62.9	-	-	-	HMDB0037738	M+H	C14H18O2	5.5359	-	pos	-	-	-	-	Lipids and lipid-like molecules	Prenol lipids	219.1376889	0.031166741	50.1	-1.225571555	-	Monoterpenoids
pos_1120	3-Ketosphinganine	metab_991	B(i)	69.1	0	-	map00600;map01100	Sphingolipid metabolism;Metabolic pathways	HMDB0001480;LMSP01020002	M+H	C18H37NO2	5.5359	C02934	pos	-	-	Metabolism;Metabolism	Lipid metabolism;Global and overview maps	Organic oxygen compounds	Organooxygen compounds	300.2893487	0.047000667	50.7	-1.193544098	16105-69-4;	Carbonyl compounds
pos_1124	(2E,4E)-N-(1-Hydroxy-3-Methylpentan-2-Yl)-2-Methylhexa-2,4-Dienamide	metab_995	B(i)	43.5	0	-	-	-	-	M+H	C13H23NO2	5.54125	-	pos	-	-	-	-	-	-	226.1798519	0.015136492	47.6	-1.347923283	-	-
pos_1127	Phytanic Acid	metab_998	B(ii)	0	45.8	-	-	-	HMDB0000801	M+NH4	C20H40O2	5.54125	C01607;_	pos	-	-	-	-	Lipids and lipid-like molecules	Prenol lipids	330.3362843	0.048939562	45.7	-1.19028339	14721-66-5;_;	Diterpenoids
pos_1137	Palmitoylcarnitine	metab_1008	B(i)	39.8	0	-	map01212;map00071	Fatty acid metabolism;Fatty acid degradation	HMDB0000222;LMFA07070004	M+H	C23H45NO4	5.557266667	C02990	pos	-	-	Metabolism;Metabolism	Global and overview maps;Lipid metabolism	Lipids and lipid-like molecules	Fatty Acyls	400.3415372	0.055219839	44.5	-1.497791296	2364-67-2;	Fatty acid esters
pos_1147	4-Heptylphenol	metab_1018	B(ii)	0	50.2	nonnatural	-	-	HMDB0246435	M+H	C13H20O	5.5839	C14698	pos	-	-	-	-	Benzenoids	Phenols	193.1583911	0.001700622	48.8	-1.564431677	1987-50-4;_	1-hydroxy-2-unsubstituted benzenoids
pos_1152	5,7Alpha-Dihydro-1,4,4,7A-Tetramethyl-4H-Indene	metab_1023	B(ii)	0	66	-	-	-	HMDB0036683	M+H	C13H18	5.589216667	-	pos	-	-	-	-	Hydrocarbons	Unsaturated hydrocarbons	175.1478803	0.001957255	51.3	-1.416623233	99901-21-0	Branched unsaturated hydrocarbons
pos_1157	Blumealactone A	metab_1028	B(ii)	0	45.7	-	-	-	HMDB0036665	M+Na	C20H28O6	5.594516667	-	pos	-	-	-	-	Lipids and lipid-like molecules	Prenol lipids	387.1797277	0.007753738	47	5.267522574	111545-46-1	Monoterpenoids
pos_1161	P-Tolualdehyde	metab_1032	B(i)	89.8	0	-	map01100	Metabolic pathways	HMDB0029638;HMDB0303310	M+H	C8H8O	5.5998	C06758;_	pos	-	-	Metabolism	Global and overview maps	Benzenoids	Benzene and substituted derivatives	121.0645957	0.007150863	56.4	-1.629326945	104-87-0;_	Benzoyl derivatives
pos_1172	N-Palmitoyl Cysteine	metab_1043	B(ii)	0	64.9	-	-	-	HMDB0241923	M+H	C14H22O4	5.6158	-	pos	-	-	-	-	Lipids and lipid-like molecules	Fatty Acyls	255.1587652	0.008588089	51.1	-1.260641995	-	Fatty acids and conjugates
pos_1187	N,N-Dibutylformamide	metab_1058	B(i)	35.9	0	-	-	-	-	M+H	C9H19NO	5.637066667	-	pos	-	-	-	-	-	-	158.1537369	0.012717991	46.4	-1.29684062	-	-
pos_1189	Sphingosine	metab_1060	B(i)	97.1	0	-	map00600;map01100;map04210;map04217	Sphingolipid metabolism;Metabolic pathways;Apoptosis;Necroptosis	HMDB0000252;LMSP01010001;PW_C000172	M+H	C18H37NO2	5.637066667	C00319	pos	-	-	Metabolism;Metabolism;Cellular Processes;Cellular Processes	Lipid metabolism;Global and overview maps;Cell growth and death;Cell growth and death	Organic nitrogen compounds	Organonitrogen compounds	300.289381	0.016498392	56.6	-1.085552372	123-78-4;	Amines
pos_1194	2,5-Dimethylbenzaldehyde	metab_1065	B(i)	91.5	0	-	-	-	HMDB0032014	M+H	C9H10O	5.653016667	-	pos	-	-	-	-	Benzenoids	Benzene and substituted derivatives	135.080264	0.066224387	56.2	-1.323127112	34341-29-2	Benzoyl derivatives
pos_1202	7-Hydroxy-4A,5-Dimethyl-3-Prop-1-En-2-Yl-3,4,5,6,7,8-Hexahydronaphthalen-2-One	metab_1072	B(i)	73.7	0	-	-	-	-	M+H	C15H22O2	5.658333333	-	pos	-	-	-	-	-	-	235.1689675	0.009935963	51.9	-1.233490318	-	-
pos_1203	(3R,4Z,6R,7S)-3,6-Dihydroxy-7-Isopropyl-4-Methyl-10-Methylene-4-Cyclodecen-1-One	metab_1073	B(i)	86.6	0	-	-	-	-	M+H	C15H24O3	5.658333333	-	pos	-	-	-	-	-	-	253.1794981	0.021695404	54.6	-1.280639652	-	-
pos_1263	Gpser(20:4/22:5)	metab_1130	B(i)	50.2	0	-	-	-	-	M+Na	C48H76NO10P	5.748783333	-	pos	-	-	-	-	-	-	880.5123985	0.119737931	47.7	2.907899977	-	-
pos_1282	Pe(20:5/0:0)	metab_1148	B(i)	62.8	0	-	-	-	-	M+H	C25H42NO7P	5.775516667	-	pos	-	-	-	-	-	-	500.2762861	0.006281977	51.1	-1.761857456	-	-
pos_1283	Pc(20:5/0:0)	metab_1149	B(i)	64.8	0	-	-	-	LMGP01050050	M+H	C28H48NO7P	5.775516667	-	pos	-	-	-	-	-	-	542.3229821	0.005841204	51	-2.094674628	0	-
pos_1289	Phenylalanyl-Prolyl-Arginine	metab_1155	B(ii)	0	77.9	nonnatural	-	-	HMDB0253027	M+ACN+H	C20H30N6O4	5.78085	-	pos	-	-	-	-	Organic acids and derivatives	Carboxylic acids and derivatives	460.2687643	0.008858057	53.8	4.985940274	-	Amino acids, peptides, and analogues
pos_1291	(Ent-7Alpha)-7-Hydroxy-8(14),15-Pimaradien-19-Oic Acid	metab_1157	B(i)	54	0	-	-	-	HMDB0035116	M+NH4	C20H30O3	5.78615	-	pos	-	-	-	-	Lipids and lipid-like molecules	Prenol lipids	336.2506435	0.012723538	44.9	-8.411817697	23807-91-2	Diterpenoids
pos_1299	Cinncassiol A	metab_1164	B(ii)	0	56.2	-	-	-	HMDB0035164	M+H	C20H30O7	5.79145	C17645;_	pos	-	-	-	-	Lipids and lipid-like molecules	Prenol lipids	383.2036608	0.043595039	46.9	-7.244749867	-;73599-11-8	Terpene lactones
pos_1322	Pc(18:3/0:0)	metab_1185	B(i)	81.7	0	-	-	-	HMDB0010388	M+H	C26H48NO7P	5.812716667	-	pos	-	-	-	-	Lipids and lipid-like molecules	Glycerophospholipids	518.3229438	0.01867237	54.7	-2.265730999	-	Glycerophosphocholines
pos_1334	Pc(22:6/0:0)	metab_1197	B(i)	83.9	0	-	-	-	LMGP01050056	M+H	C30H50NO7P	5.828616667	-	pos	-	-	-	-	-	-	568.3389604	0.001056715	55.3	-1.420050643	0	-
pos_1345	Ht-2 Toxin	metab_1208	B(ii)	0	40	nonnatural	-	-	HMDB0253219	M+H	C22H32O8	5.839216667	C19952;_	pos	-	-	-	-	Lipids and lipid-like molecules	Prenol lipids	425.2140155	0.007058213	43.5	-7.022161149	26934-87-2;_	Sesquiterpenoids
pos_1347	Gpcho(18:2/22:6)	metab_1210	B(i)	38.9	0	-	-	-	HMDB0008156	M+H	C48H80NO8P	5.839216667	-	pos	-	-	-	-	Lipids and lipid-like molecules	Glycerophospholipids	830.567291	0.072484509	38.5	-2.580428349	-	Glycerophosphocholines
pos_1364	Gpcho(20:3/16:0)	metab_1225	B(i)	36.7	0	-	-	-	HMDB0008364	M+H	C44H82NO8P	5.849816667	-	pos	-	-	-	-	Lipids and lipid-like molecules	Glycerophospholipids	784.5836622	0.039957862	42.2	-1.811548914	-	Glycerophosphocholines
pos_1369	Ruscogenin	metab_1229	B(ii)	0	73.3	nonnatural	-	-	HMDB0257364	M+ACN+Na	C27H42O4	5.855166667	_;C08909	pos	-	-	-	-	Lipids and lipid-like molecules	Prenol lipids	494.3229662	0.018584199	38.9	-2.587398141	472-11-7;_;	Triterpenoids
pos_1385	Ethyl Chrysanthemate	metab_1243	B(i)	48.9	0	-	-	-	-	M+NH4	C12H20O2	5.870983333	-	pos	-	-	-	-	-	-	214.1799456	0.017843832	47.4	-1.069684305	-	-
pos_1386	Prostaglandin F3A	metab_1244	B(ii)	0	81	-	-	-	HMDB0002122	M+CH3OH+H	C20H32O5	5.870983333	C06476	pos	Lipids	Eicosanoids	-	-	Lipids and lipid-like molecules	Fatty Acyls	385.2558936	0.008044503	50.8	-7.301267332	745-64-2	Eicosanoids
pos_1398	Asi-222	metab_1255	B(ii)	0	77.9	-	-	-	HMDB0260432	M+H-H2O	C29H45NO7	5.881616667	-	pos	-	-	-	-	Lipids and lipid-like molecules	Steroids and steroid derivatives	502.3152526	0.005071801	54	-2.044864046	-	Steroid lactones
pos_1411	4-Oxo-2-Nonenal	metab_1268	B(i)	70.9	0	nonnatural	-	-	HMDB0060285;HMDB0245270	M+NH4	C9H14O2	5.897483333	-	pos	-	-	-	-	Organic oxygen compounds	Organooxygen compounds	172.1329829	0.009608688	52.1	-1.442787728	-	Carbonyl compounds
pos_1412	Xestoaminol C	metab_1269	B(ii)	0	61.7	-	-	-	HMDB0304813	M+Na	C14H31NO	5.897483333	-	pos	-	-	-	-	Organic nitrogen compounds	Organonitrogen compounds	252.2318796	0.018339216	48.5	9.135844359	_;	Amines
pos_1431	Pc(22:5/0:0)	metab_1285	B(i)	37.4	0	-	map00564	Glycerophospholipid metabolism	HMDB0010403	M+H	C30H52NO7P	5.908183333	C04230	pos	Lipids	Phospholipids	Metabolism	Lipid metabolism	Lipids and lipid-like molecules	Glycerophospholipids	570.3536606	0.03524656	43.4	-3.083272985	-	Glycerophosphocholines
pos_1432	Gpetn(14:0/22:1)	metab_1286	B(i)	37.6	0	-	map01100;map00564;map00563;map04136;map04140	Metabolic pathways;Glycerophospholipid metabolism;Glycosylphosphatidylinositol (GPI)-anchor biosynthesis;Autophagy - other;Autophagy - animal	HMDB0008842	M+H	C41H80NO8P	5.908183333	C00350	pos	Lipids	Phospholipids	Metabolism;Metabolism;Metabolism;Cellular Processes;Cellular Processes	Global and overview maps;Lipid metabolism;Glycan biosynthesis and metabolism;Transport and catabolism;Transport and catabolism	Lipids and lipid-like molecules	Glycerophospholipids	746.5676363	0.197956977	42.2	-2.408001808	-	Glycerophosphoethanolamines
pos_1435	Heptadecanal	metab_1288	B(ii)	0	53.3	-	-	-	HMDB0031039	M+CH3OH+H	C17H34O	5.924033333	-	pos	-	-	-	-	Lipids and lipid-like molecules	Fatty Acyls	287.2965771	0.011949045	45.7	8.338832064	629-90-3;	Fatty aldehydes
pos_1439	Mycolactone	metab_1292	B(ii)	0	43.3	nonnatural	-	-	HMDB0254969	M+H-2H2O	C44H70O9	5.924033333	_;C12151	pos	-	-	-	-	Lipids and lipid-like molecules	Prenol lipids	707.4908489	0.013654341	40.9	3.660564392	-;_	Terpene lactones
pos_1443	Dg(9M5/9D3/0:0)	metab_1296	B(ii)	0	41.6	-	map04540;map04261;map04270;map04010;map04920;map04370;map04371;map04625;map04020;map04912;map04012;map04916	Gap junction;Adrenergic signaling in cardiomyocytes;Vascular smooth muscle contraction;MAPK signaling pathway;Adipocytokine signaling pathway;VEGF signaling pathway;Apelin signaling pathway;C-type lectin receptor signaling pathway;Calcium signaling pathway;GnRH signaling pathway;ErbB signaling pathway;Melanogenesis	HMDB0116446	M+Na-H2O	C40H66O7	5.929333333	C00165;_	pos	-	-	Cellular Processes;Organismal Systems;Organismal Systems;Environmental Information Processing;Organismal Systems;Environmental Information Processing;Environmental Information Processing;Organismal Systems;Environmental Information Processing;Organismal Systems;Environmental Information Processing;Organismal Systems	Cellular community - eukaryotes;Circulatory system;Circulatory system;Signal transduction;Endocrine system;Signal transduction;Signal transduction;Immune system;Signal transduction;Endocrine system;Signal transduction;Endocrine system	Lipids and lipid-like molecules	Fatty Acyls	663.4646485	0.011400753	41.5	6.969182727	-	Fatty acids and conjugates
pos_1448	Tetradeca-9,12-Dien-1-Ol	metab_1301	B(i)	38.3	0	-	-	-	-	M+NH4	C14H26O	5.945216667	-	pos	-	-	-	-	-	-	228.2319475	0.009412597	45.8	-1.158344145	-	-
pos_1450	Pc(20:3/0:0)	metab_1303	B(i)	60	0	-	-	-	-	M+H	C28H52NO7P	5.945216667	-	pos	-	-	-	-	-	-	546.3546257	0.006263783	49.7	-1.449253253	-	-
pos_1452	Gpetn(22:2/18:4)	metab_1305	B(i)	83.5	0	-	map01100;map00564;map00563;map04136;map04140	Metabolic pathways;Glycerophospholipid metabolism;Glycosylphosphatidylinositol (GPI)-anchor biosynthesis;Autophagy - other;Autophagy - animal	HMDB0009558	M+H	C45H78NO8P	5.945216667	C00350	pos	Lipids	Phospholipids	Metabolism;Metabolism;Metabolism;Cellular Processes;Cellular Processes	Global and overview maps;Lipid metabolism;Glycan biosynthesis and metabolism;Transport and catabolism;Transport and catabolism	Lipids and lipid-like molecules	Glycerophospholipids	792.5526806	0.285024481	51.6	-1.390803407	-	Glycerophosphoethanolamines
pos_1461	1-Hexadecanoyl-Sn-Glycero-3-Phosphoethanolamine	metab_1313	B(i)	88.9	0	-	-	-	LMGP02050002	M+H	C21H44NO7P	5.961133333	-	pos	-	-	-	-	-	-	454.2922947	0.007450252	56.4	-1.149726436	0	-
pos_1477	Pe(18:1/0:0)	metab_1327	B(i)	65.1	0	-	-	-	LMGP02050004	M+H	C23H46NO7P	5.97705	-	pos	-	-	-	-	-	-	480.3081576	0.01799638	51.5	-0.643280283	0	-
pos_1493	Colupox B	metab_1342	B(ii)	0	54.6	-	-	-	HMDB0039598	M+CH3OH+H	C25H36O5	5.998283333	-	pos	-	-	-	-	Organoheterocyclic compounds	Benzofurans	449.2870115	0.009617509	46.5	-6.616038824	36136-11-5	Not Available
pos_1494	Cis-Neoxanthin	metab_1343	B(ii)	0	52	-	map01100	Metabolic pathways	HMDB0302969	M+CH3OH+H	C40H56O4	5.998283333	C13431	pos	-	-	Metabolism	Global and overview maps	Lipids and lipid-like molecules	Prenol lipids	633.4535837	0.022737452	43.9	3.717769604	-	Tetraterpenoids
pos_1497	Farnesyl Acetone	metab_1346	B(i)	88.7	0	-	-	-	-	M+H	C18H30O	6.003583333	-	pos	-	-	-	-	-	-	263.2366695	0.000577959	56.7	-1.039403201	-	-
pos_1512	Gpcho(16:0/20:5)	metab_1359	B(i)	43.1	0	-	map01100;map00564;map00592;map00590;map00591	Metabolic pathways;Glycerophospholipid metabolism;alpha-Linolenic acid metabolism;Arachidonic acid metabolism;Linoleic acid metabolism	HMDB0007984	M+H	C44H78NO8P	6.02495	C00157	pos	Lipids	Phospholipids	Metabolism;Metabolism;Metabolism;Metabolism;Metabolism	Global and overview maps;Lipid metabolism;Lipid metabolism;Lipid metabolism;Lipid metabolism	Lipids and lipid-like molecules	Glycerophospholipids	780.5523978	0.021264991	39.9	-1.775087818	-	Glycerophosphocholines
pos_1518	Pe(P-16:0/0:0)	metab_1363	B(i)	57.3	0	-	-	-	LMGP02070001	M+H	C21H44NO6P	6.035516667	-	pos	-	-	-	-	-	-	438.2975661	0.064142948	49.2	-0.766296975	0	-
pos_1529	Pc(18:1/0:0)	metab_1372	B(i)	81.8	0	-	-	-	LMGP01050029	M+H	C26H52NO7P	6.051416667	-	pos	-	-	-	-	-	-	522.3547338	0.01363424	55	-1.308727803	0	-
pos_1538	Gpcho(18:3/20:5)	metab_1380	B(i)	72.1	0	-	map01100;map00564;map00592;map00590;map00591	Metabolic pathways;Glycerophospholipid metabolism;alpha-Linolenic acid metabolism;Arachidonic acid metabolism;Linoleic acid metabolism	HMDB0008182	M+H	C46H76NO8P	6.0567	C00157	pos	Lipids	Phospholipids	Metabolism;Metabolism;Metabolism;Metabolism;Metabolism	Global and overview maps;Lipid metabolism;Lipid metabolism;Lipid metabolism;Lipid metabolism	Lipids and lipid-like molecules	Glycerophospholipids	802.5348495	0.065695049	50.6	-4.094556473	-	Glycerophosphocholines
pos_1547	Hexadecanamide	metab_1389	B(i)	91.7	0	-	-	-	HMDB0012273;LMFA08010009	M+H	C16H33NO	6.072566667	-	pos	-	-	-	-	Lipids and lipid-like molecules	Fatty Acyls	256.2632562	0.005095538	57.6	-0.920410246	629-54-9;	Fatty amides
pos_1549	Garcinoic Acid	metab_1391	B(i)	45.2	0	-	-	-	LMPR02020069	M+CH3OH+H	C27H38O4	6.072566667	-	pos	-	-	-	-	-	-	459.3076909	0.01410371	44.8	-6.591853658	0	-
pos_1551	Isopersin	metab_1393	B(ii)	0	57.1	-	-	-	HMDB0032735	M+CH3OH+Na	C23H40O4	6.077833333	-	pos	-	-	-	-	Lipids and lipid-like molecules	Fatty Acyls	435.3076071	0.019499506	49	-1.284927201	_;	Fatty alcohols
pos_1558	Estrane	metab_1399	B(ii)	0	62.3	nonnatural	-	-	HMDB0251974	M+H	C18H30	6.09905	_;C19641	pos	-	-	-	-	Lipids and lipid-like molecules	Steroids and steroid derivatives	247.2418921	0.024921343	49.8	-0.549261982	-;_	Estrane steroids
pos_1562	Pc(34:1)	metab_1403	B(i)	63.9	0	-	map01100;map00564;map00592;map00590;map00591	Metabolic pathways;Glycerophospholipid metabolism;alpha-Linolenic acid metabolism;Arachidonic acid metabolism;Linoleic acid metabolism	HMDB0007879	M+H	C42H82NO8P	6.09905	C00157	pos	Lipids	Phospholipids	Metabolism;Metabolism;Metabolism;Metabolism;Metabolism	Global and overview maps;Lipid metabolism;Lipid metabolism;Lipid metabolism;Lipid metabolism	Lipids and lipid-like molecules	Glycerophospholipids	760.5839233	0.027915929	51.7	-1.52504128	-	Glycerophosphocholines
pos_1564	Brassinolide	metab_1405	B(i)	86.3	0	-	map01100	Metabolic pathways	-;HMDB0034081;LMST01140001	M+H	C28H48O6	6.109683333	C11049;C08814	pos	-;Steroids	-;28-Carbon atoms	Metabolism	Global and overview maps	Lipids and lipid-like molecules	Steroids and steroid derivatives	481.3495951	0.01880214	50.5	-5.767938289	72962-43-7;	Steroid lactones
pos_1565	Gpcho(22:6/16:0)	metab_1406	B(i)	61.6	0	-	-	-	HMDB0008725	M+H	C46H80NO8P	6.109683333	-	pos	-	-	-	-	Lipids and lipid-like molecules	Glycerophospholipids	806.5679026	0.081819744	47.8	-1.898062189	-	Glycerophosphocholines
pos_1583	Dg(5-Iso Pgf2Vi/A-25:0/0:0)	metab_1423	B(ii)	0	49.4	-	-	-	HMDB0298191	M+Na	C46H84O8	6.146766667	-	pos	-	-	-	-	Not Available	Not Available	787.6033447	0.014612363	42.5	-3.263912893	-	Not Available
pos_1611	Sphinganine	metab_1447	B(ii)	0	76.9	-	map00600;map01100	Sphingolipid metabolism;Metabolic pathways	HMDB0000269	M+H-H2O	C18H39NO2	6.226483333	C00836	pos	-	-	Metabolism;Metabolism	Lipid metabolism;Global and overview maps	Organic nitrogen compounds	Organonitrogen compounds	284.2944678	0.00658249	53.4	-1.07366325	764-22-7;	Amines
pos_1614	3-Amino-2-Methoxynonadec-5-En-4-Ol	metab_1450	B(ii)	0	78.2	-	-	-	HMDB0257752	M+H-H2O	C20H41NO2	6.231833333	-	pos	-	-	-	-	Organic oxygen compounds	Organooxygen compounds	310.3101364	0.016895514	54.7	-0.931400056	-	Alcohols and polyols
pos_1620	Deoxycholic Acid	metab_1456	B(i)	41.5	0	-	-	-	HMDB0000626;LMST04010040;PW_C000487	M+H	C24H40O4	6.247733333	C04483	pos	Steroids	24-Carbon atoms	-	-	Lipids and lipid-like molecules	Steroids and steroid derivatives	393.2971717	0.003181262	45.2	-7.047007114	83-44-3;	Bile acids, alcohols and derivatives
pos_1634	Ps(6 Keto-Pgf1Alpha/16:1(9Z))	metab_1467	B(ii)	0	60.7	-	-	-	HMDB0281243	M+CH3OH+H	C42H74NO14P	6.2904	-	pos	-	-	-	-	Not Available	Not Available	880.51172	0.07996802	48.1	-7.627171233	-	Not Available
pos_1643	N,N-Diisopropylethylamine	metab_1475	B(i)	75.3	0	nonnatural	-	-	HMDB0247306	M+H	C8H19N	6.311583333	-	pos	-	-	-	-	Organic nitrogen compounds	Organonitrogen compounds	130.1588391	0.005387435	54.4	-1.447307493	-	Amines
pos_1664	Pent-1-En-2-Ol	metab_1492	B(ii)	0	40.4	-	-	-	HMDB0303082	M+NH4	C5H10O	6.3752	-	pos	-	-	-	-	Organic oxygen compounds	Organooxygen compounds	104.1068354	0.030551306	46.5	-1.80194037	-	Enols
pos_1665	Erucamide	metab_1493	B(i)	96.3	0	-	-	-	LMFA08010028	M+H	C22H43NO	6.3752	-	pos	-	-	-	-	-	-	338.3414156	0.017821448	58.2	-0.965882913	0	-
pos_1676	3''-Deamino-3''-Oxonicotianamine	metab_1504	B(ii)	0	57.7	-	map01100	Metabolic pathways	HMDB0304096	M+NH4	C12H17N2O7-	6.385883333	C15486;_	pos	-	-	Metabolism	Global and overview maps	Organic acids and derivatives	Carboxylic acids and derivatives	319.1361156	0.037686287	47.9	-4.270487765	-;_	Amino acids, peptides, and analogues
pos_1691	Gpetn(20:4/22:6)	metab_1515	B(i)	62.7	0	-	-	-	HMDB0009408	M+H	C47H74NO8P	6.41765	-	pos	-	-	-	-	Lipids and lipid-like molecules	Glycerophospholipids	812.5210514	0.019746478	48.6	-1.762161272	-	Glycerophosphoethanolamines
pos_1715	2-N-Propylquinazoline-2,4-Diamine	metab_1537	B(i)	36.2	0	-	-	-	-	M+H	C11H14N4	6.486533333	-	pos	-	-	-	-	-	-	203.1276284	0.013181662	43.1	-7.394268824	-	-
pos_1716	Bis(2-Ethylhexyl) Sebacate	metab_1538	B(i)	84.8	0	-	-	-	-	M+H	C26H50O4	6.486533333	-	pos	-	-	-	-	-	-	427.3775871	0.00827158	56.4	-1.405945145	-	-
pos_1729	Gpetn(22:6/22:4)	metab_1550	B(i)	79	0	-	-	-	HMDB0009702	M+H	C49H78NO8P	6.544883333	-	pos	-	-	-	-	Lipids and lipid-like molecules	Glycerophospholipids	840.550835	0.027689971	50.2	-3.509703964	-	Glycerophosphoethanolamines
pos_1733	Pe(Dime(11,3)/22:6(4Z,7Z,11E,13Z,15E,19Z)-2Oh(10S,17))	metab_1553	B(ii)	0	86.7	-	-	-	HMDB0284734	M+	C47H76NO11P	6.560833333	-	pos	-	-	-	-	Not Available	Not Available	861.5226035	0.125782327	53	8.129352215	-	Not Available
pos_1747	Gpcho(20:5/22:6)	metab_1565	B(i)	48.9	0	-	-	-	HMDB0008518	M+H	C50H78NO8P	6.640466667	-	pos	-	-	-	-	Lipids and lipid-like molecules	Glycerophospholipids	852.5528015	0.023825863	48.7	-1.150894947	-	Glycerophosphocholines
pos_1750	Gpetn(20:3/22:5)	metab_1568	B(i)	83.3	0	-	-	-	HMDB0009340	M+H	C47H78NO8P	6.661683333	-	pos	-	-	-	-	Lipids and lipid-like molecules	Glycerophospholipids	816.5514595	0.045365923	51.6	-2.847222626	-	Glycerophosphoethanolamines
pos_1752	Gpetn(18:2/20:4)	metab_1569	B(i)	93.8	0	-	-	-	HMDB0009102	M+H	C43H74NO8P	6.672366667	-	pos	-	-	-	-	Lipids and lipid-like molecules	Glycerophospholipids	764.5217247	0.012105411	55.8	-0.991040023	146074-59-1	Glycerophosphoethanolamines
pos_1754	Cyclohexane	metab_1571	B(ii)	0	60	-	-	-	HMDB0029597	M+NH4	C6H12	6.682983333	C11249	pos	-	-	-	-	Hydrocarbons	Saturated hydrocarbons	102.1275388	0.007398634	50.2	-2.225178313	110-82-7	Cycloalkanes
pos_1756	Thioetheramide-Pc	metab_1573	B(i)	91.5	0	-	-	-	-	M+Na	C40H84N2O5PS+	6.69885	-	pos	-	-	-	-	-	-	758.5687393	0.007514381	54.1	-5.897043252	-	-
pos_1760	Butylisopropylamine	metab_1577	B(i)	88.1	0	-	-	-	-	M+H	C7H17N	6.7201	-	pos	-	-	-	-	-	-	116.143198	0.008530988	57	-1.546162427	-	-
pos_1774	1-Butylamine	metab_1590	B(i)	35.4	0	drug:DB03659	-	-	HMDB0031321	M+H	C4H11N	6.768166667	-	pos	-	-	-	-	Organic nitrogen compounds	Organonitrogen compounds	74.09636307	0.012842661	46.5	-0.858076197	109-73-9	Amines
pos_1781	Gpcho(20:4/20:5)	metab_1597	B(i)	61.8	0	-	-	-	HMDB0008445	M+H	C48H78NO8P	6.794783333	-	pos	-	-	-	-	Lipids and lipid-like molecules	Glycerophospholipids	828.5510892	0.084146454	48.9	-3.253429265	-	Glycerophosphocholines
pos_1807	Dilauryl Thiodipropionate	metab_1621	B(i)	44.1	0	-	-	-	-	M+NH4	C30H58O4S	6.879883333	-	pos	-	-	-	-	-	-	532.4386978	0.025054818	44.1	-1.378365793	-	-
pos_1808	Gpetn(20:3/22:6)	metab_1622	B(i)	54.9	0	-	-	-	HMDB0009342	M+H	C47H76NO8P	6.879883333	-	pos	-	-	-	-	Lipids and lipid-like molecules	Glycerophospholipids	814.5342748	0.014782602	48.1	-4.740584279	-	Glycerophosphoethanolamines
pos_1839	Tanacetol B	metab_1651	B(ii)	0	59.3	-	-	-	HMDB0035075	M+H	C17H28O4	6.9387	-	pos	-	-	-	-	Lipids and lipid-like molecules	Prenol lipids	297.203168	0.000677868	46.7	-9.681962794	86787-28-2	Sesquiterpenoids
pos_1853	2-Hydroxypyridine	metab_1663	B(ii)	0	41.9	-	-	-	HMDB0013751	M+NH4	C5H5NO	6.959966667	C02502	pos	-	-	-	-	Organoheterocyclic compounds	Pyridines and derivatives	113.0707813	0.016389369	46.8	-1.662279297	142-08-5	Hydropyridines
pos_1865	3,4-Dimethyl-5-Pentyl-2-Furanpropanoic Acid	metab_1675	B(ii)	0	50.2	-	-	-	HMDB0112083	2M+H	C14H22O3	6.970566667	-	pos	-	-	-	-	Lipids and lipid-like molecules	Fatty Acyls	477.3183508	0.007161584	47.1	-5.699515312	116627-39-5	Fatty acids and conjugates
pos_1906	Gpetn(20:5/20:2)	metab_1716	B(i)	52.9	0	-	-	-	HMDB0009462	M+H	C45H76NO8P	7.0343	-	pos	-	-	-	-	Lipids and lipid-like molecules	Glycerophospholipids	790.535053	0.065915837	46	-3.899079406	-	Glycerophosphoethanolamines
pos_1919	Diethanolamine	metab_1729	B(i)	96.1	0	-	map00564	Glycerophospholipid metabolism	HMDB0004437	M+H	C4H11NO2	7.044983333	C06772	pos	-	-	Metabolism	Lipid metabolism	Organic nitrogen compounds	Organonitrogen compounds	106.0861013	0.007327459	57.8	-1.462855343	111-42-2	Amines
pos_1930	Methenamine	metab_1740	B(i)	98.1	0	drug:DB06799	-	-	HMDB0029598	M+H	C6H12N4	7.050283333	-	pos	-	-	-	-	Organoheterocyclic compounds	Triazinanes	141.1133471	0.005440046	58.4	-0.897433178	100-97-0	1,3,5-triazinanes
pos_1947	Gpcho(20:5/20:5)	metab_1757	B(i)	76.6	0	-	-	-	HMDB0008511	M+H	C48H76NO8P	7.050283333	-	pos	-	-	-	-	Lipids and lipid-like molecules	Glycerophospholipids	826.5351424	0.231492107	51.5	-3.620732546	-	Glycerophosphocholines
pos_1990	1-Palmitoyl-Sn-Glycero-3-Phosphocholine	metab_1799	B(i)	98.1	0	-	-	-	-	M+Na	C24H50NO7P	7.066216667	C04102	pos	-	-	-	-	-	-	518.3218859	0.031403809	57.4	0.354542704	-	-
pos_1996	Ps(6 Keto-Pgf1Alpha/18:4(6Z,9Z,12Z,15Z))	metab_1805	B(ii)	0	64	-	-	-	HMDB0281970	M+CH3OH+H	C44H72NO14P	7.066216667	-	pos	-	-	-	-	Not Available	Not Available	902.4942371	0.023753715	45.6	-9.542271785	-	Not Available
pos_2053	Sphingosine 1-Phosphate	metab_1859	B(i)	96.3	0	-	map01100;map00600;map04080;map04020;map04371	Metabolic pathways;Sphingolipid metabolism;Neuroactive ligand-receptor interaction;Calcium signaling pathway;Apelin signaling pathway	HMDB0000277;PW_C000188	M+H	C18H38NO5P	7.0768	C06124	pos	-	-	Metabolism;Metabolism;Environmental Information Processing;Environmental Information Processing;Environmental Information Processing	Global and overview maps;Lipid metabolism;Signaling molecules and interaction;Signal transduction;Signal transduction	Lipids and lipid-like molecules	Sphingolipids	380.2543197	0.003914422	55.4	-4.526440703	26993-30-6	Phosphosphingolipids
pos_2131	Gpser(20:3/22:6)	metab_1931	B(i)	65.3	0	-	-	-	-	M+H	C48H76NO10P	7.082066667	-	pos	-	-	-	-	-	-	858.525802	0.054611043	46.4	-2.517332534	-	-
pos_2196	Histidylglutamine	metab_1996	B(ii)	0	41.6	-	-	-	HMDB0028883	M+H-H2O	C11H17N5O4	7.531666667	-	pos	-	-	-	-	Organic acids and derivatives	Carboxylic acids and derivatives	266.1227048	0.005498211	44.5	-7.279510621	224638-13-5	Amino acids, peptides, and analogues
pos_2238	Deoxyguanylic Acid	metab_2038	B(i)	63.3	0	drug:DB04457	map01100;map01232;map00230	Metabolic pathways;Nucleotide metabolism;Purine metabolism	HMDB0001044	M+H	C10H14N5O7P	7.140866667	C00362	pos	Nucleic acids	Nucleotides	Metabolism;Metabolism;Metabolism	Global and overview maps;Global and overview maps;Nucleotide metabolism	Nucleosides, nucleotides, and analogues	Purine nucleotides	348.0702253	0.012028707	49.9	-0.390609008	902-04-5	Purine deoxyribonucleotides
pos_2264	Gpser(20:5/22:5)	metab_2064	B(i)	58.4	0	-	-	-	-	M+H	C48H74NO10P	7.0874	-	pos	-	-	-	-	-	-	856.5123601	0.059975004	46.5	0.057780461	-	-
pos_2313	Acetylphosphate	metab_2113	B(i)	37.1	0	-	map01100;map01200;map00620;map00430	Metabolic pathways;Carbon metabolism;Pyruvate metabolism;Taurine and hypotaurine metabolism	HMDB0001494;PW_C001151	M+H	C2H5O5P	7.082066667	C00227	pos	-	-	Metabolism;Metabolism;Metabolism;Metabolism	Global and overview maps;Global and overview maps;Carbohydrate metabolism;Metabolism of other amino acids	Organic acids and derivatives	Organic phosphoric acids and derivatives	140.9956067	0.008852756	45.6	6.217580905	590-54-5	Phosphate esters
pos_2418	Pheophorbide A	metab_2207	B(ii)	0	62.9	-	map00860	Porphyrin metabolism	HMDB0256449	M+	C35H36N4O5	7.066216667	C18021;_	pos	-	-	Metabolism	Metabolism of cofactors and vitamins	Not Available	Not Available	592.2641241	0.039873922	47.8	-7.508650249	15664-29-6;_	Not Available
pos_2424	Mycobactins	metab_2213	B(ii)	0	65.3	nonnatural	-	-	HMDB0254968	M+Na	C27H37N5O10	7.060916667	-	pos	-	-	-	-	Organic acids and derivatives	Peptidomimetics	614.2461197	0.030644091	48.8	4.831434505	-	Depsipeptides
pos_2462	Gpcho(22:6/20:5)	metab_2251	B(i)	69.3	0	-	-	-	HMDB0008741	M+H	C50H78NO8P	7.050283333	-	pos	-	-	-	-	Lipids and lipid-like molecules	Glycerophospholipids	852.551805	0.095164781	49.8	-2.321052637	-	Glycerophosphocholines
pos_2483	Pg(Pgf1Alpha/22:5(4Z,7Z,10Z,13Z,16Z))	metab_2270	B(ii)	0	47.9	-	-	-	HMDB0270315	M+H-2H2O	C48H81O13P	7.044983333	-	pos	-	-	-	-	Not Available	Not Available	861.531454	0.01568449	44.6	4.269370826	-	Not Available
pos_2518	Nonadecylresorcinol Glucuronide	metab_2303	B(ii)	0	49.2	-	-	-	HMDB0240375	M+H-2H2O	C31H52O8	7.002383333	-	pos	-	-	-	-	Organic oxygen compounds	Organooxygen compounds	517.3474622	0.008131497	45.5	-8.877195276	-	Carbohydrates and carbohydrate conjugates
pos_2520	15,16-Dihydroxyoctadeca-9,12-Dienoic Acid	metab_2305	B(i)	77.6	0	-	-	-	-	M+Na	C18H32O4	7.002383333	-	pos	-	-	-	-	-	-	335.2189608	0.00994891	51.9	-1.022836878	-	-
pos_2548	Gomisin M2	metab_2333	B(ii)	0	58.3	-	-	-	HMDB0303928	M+K	C22H26O6	6.965266667	-	pos	-	-	-	-	Phenylpropanoids and polyketides	Tannins	425.1341929	0.020383056	46.3	-4.929837495	-	Hydrolyzable tannins
pos_2556	N-Stearoyl Arginine	metab_2340	B(ii)	0	56.8	-	-	-	HMDB0241937	M+K	C24H48N4O3	6.954666667	-	pos	-	-	-	-	Organic acids and derivatives	Carboxylic acids and derivatives	479.3336425	0.019335179	47.9	-4.898064101	_;	Amino acids, peptides, and analogues
pos_2579	N-Palmitoylsphingosine	metab_2362	B(i)	50.8	0	-	map01100;map00600;map04217;map04920	Metabolic pathways;Sphingolipid metabolism;Necroptosis;Adipocytokine signaling pathway	HMDB0004949	M+H	C34H67NO3	6.928083333	C00195	pos	-	-	Metabolism;Metabolism;Cellular Processes;Organismal Systems	Global and overview maps;Lipid metabolism;Cell growth and death;Endocrine system	Lipids and lipid-like molecules	Sphingolipids	538.5186675	0.064704755	48	-1.309560147	24696-26-2	Ceramides
pos_2594	Pc(Pgf2Alpha/22:5(4Z,7Z,10Z,13Z,16Z))	metab_2376	B(ii)	0	77.2	-	-	-	HMDB0288313	M+K	C50H84NO11P	6.901166667	-	pos	-	-	-	-	Not Available	Not Available	944.5382952	0.040181724	50.5	-3.381345426	-	Not Available
pos_2601	Malptll	metab_2383	B(ii)	0	76.7	nonnatural	-	-	HMDB0254317	M+Na	C43H71N11O7	6.874583333	-	pos	-	-	-	-	Organic acids and derivatives	Carboxylic acids and derivatives	876.5505967	0.033806677	51	8.883241481	-	Amino acids, peptides, and analogues
pos_2611	Gpcho(20:4/22:6)	metab_2392	B(i)	48.7	0	-	-	-	HMDB0008452	M+H	C50H80NO8P	6.848	-	pos	-	-	-	-	Lipids and lipid-like molecules	Glycerophospholipids	854.5665804	0.040402912	46.8	-3.340314449	-	Glycerophosphocholines
pos_2612	Triethanolamine	metab_2393	B(i)	99.2	0	drug:DB13747	map00564	Glycerophospholipid metabolism	HMDB0032538	M+H	C6H15NO3	6.848	C06771	pos	-	-	Metabolism	Lipid metabolism	Organic nitrogen compounds	Organonitrogen compounds	150.1123291	0.006252222	59.1	-0.943787786	102-71-6	Amines
pos_2613	Gpetn(18:4/22:4)	metab_2394	B(i)	54.8	0	-	-	-	HMDB0009207	M+H	C45H74NO8P	6.842716667	-	pos	-	-	-	-	Lipids and lipid-like molecules	Glycerophospholipids	788.5184628	0.004816877	45.5	-5.102901944	-	Glycerophosphoethanolamines
pos_2626	Gpetn(14:0/22:4)	metab_2407	B(i)	82.3	0	-	map01100;map00564;map00563;map04136;map04140	Metabolic pathways;Glycerophospholipid metabolism;Glycosylphosphatidylinositol (GPI)-anchor biosynthesis;Autophagy - other;Autophagy - animal	HMDB0008844	M+Na	C41H74NO8P	6.784166667	C00350	pos	Lipids	Phospholipids	Metabolism;Metabolism;Metabolism;Cellular Processes;Cellular Processes	Global and overview maps;Lipid metabolism;Glycan biosynthesis and metabolism;Transport and catabolism;Transport and catabolism	Lipids and lipid-like molecules	Glycerophospholipids	762.5038085	0.005408876	53.1	-0.834520194	-	Glycerophosphoethanolamines
pos_2635	3-Methyl-1-Butylamine	metab_2416	B(ii)	0	48.6	-	-	-	HMDB0031659	M+H	C5H13N	6.762866667	C02640	pos	-	-	-	-	Organic nitrogen compounds	Organonitrogen compounds	88.11193803	0.009677125	48.2	-1.582321821	107-85-7	Amines
pos_2642	Gpcho(20:3/22:6)	metab_2423	B(i)	58.7	0	-	-	-	HMDB0008387	M+Na	C50H82NO8P	6.7307	-	pos	-	-	-	-	Lipids and lipid-like molecules	Glycerophospholipids	878.5680524	0.034808082	50.3	1.199800121	-	Glycerophosphocholines
pos_2644	Gpcho(22:6/22:6)	metab_2425	B(i)	97.4	0	-	map01100;map00564;map00592;map00590;map00591	Metabolic pathways;Glycerophospholipid metabolism;alpha-Linolenic acid metabolism;Arachidonic acid metabolism;Linoleic acid metabolism	HMDB0008748	M+Na	C52H80NO8P	6.7254	C00157	pos	Lipids	Phospholipids	Metabolism;Metabolism;Metabolism;Metabolism;Metabolism	Global and overview maps;Lipid metabolism;Lipid metabolism;Lipid metabolism;Lipid metabolism	Lipids and lipid-like molecules	Glycerophospholipids	900.5510498	0.021743944	56.9	-0.371470017	-	Glycerophosphocholines
pos_2650	Pc(Pgf1Alpha/P-18:0)	metab_2431	B(ii)	0	47.4	-	-	-	HMDB0289626	M+H-2H2O	C46H88NO10P	6.714766667	-	pos	-	-	-	-	Not Available	Not Available	810.5981516	0.092899516	44.9	-3.051224841	-	Not Available
pos_2651	3-Hexen-1-Ol	metab_2432	B(ii)	0	63.9	-	map00592	alpha-Linolenic acid metabolism	HMDB0030003	M+ACN+H	C6H12O	6.714766667	C08492	pos	-	-	Metabolism	Lipid metabolism	Lipids and lipid-like molecules	Fatty Acyls	142.1224724	0.007099262	52.3	-1.679537699	928-96-1	Fatty alcohols
pos_2654	Gpetn(18:3/22:6)	metab_2435	B(i)	54.7	0	-	-	-	HMDB0009144	M+H	C45H72NO8P	6.688283333	-	pos	-	-	-	-	Lipids and lipid-like molecules	Glycerophospholipids	786.5037605	0.021542499	46.7	-3.909379189	-	Glycerophosphoethanolamines
pos_2655	1-Oleoyl-2-Myristoyl-Sn-Glycero-3-Phosphocholine	metab_2436	B(i)	70	0	-	-	-	HMDB0008097	M+H	C40H78NO8P	6.682983333	-	pos	-	-	-	-	Lipids and lipid-like molecules	Glycerophospholipids	732.5530063	0.170358485	52.2	-1.059748156	-	Glycerophosphocholines
pos_2660	Gpetn(18:3/22:4)	metab_2441	B(i)	91.5	0	-	map01100;map00564;map00563;map04136;map04140	Metabolic pathways;Glycerophospholipid metabolism;Glycosylphosphatidylinositol (GPI)-anchor biosynthesis;Autophagy - other;Autophagy - animal	HMDB0009141	M+H	C45H76NO8P	6.661683333	C00350	pos	Lipids	Phospholipids	Metabolism;Metabolism;Metabolism;Cellular Processes;Cellular Processes	Global and overview maps;Lipid metabolism;Glycan biosynthesis and metabolism;Transport and catabolism;Transport and catabolism	Lipids and lipid-like molecules	Glycerophospholipids	790.5366733	0.017736149	55.4	-1.84684605	-	Glycerophosphoethanolamines
pos_2667	Gpetn(14:0/22:5)	metab_2448	B(i)	72.5	0	-	map01100;map00564;map00563;map04136;map04140	Metabolic pathways;Glycerophospholipid metabolism;Glycosylphosphatidylinositol (GPI)-anchor biosynthesis;Autophagy - other;Autophagy - animal	HMDB0008845	M+H	C41H72NO8P	6.61395	C00350	pos	Lipids	Phospholipids	Metabolism;Metabolism;Metabolism;Cellular Processes;Cellular Processes	Global and overview maps;Lipid metabolism;Glycan biosynthesis and metabolism;Transport and catabolism;Transport and catabolism	Lipids and lipid-like molecules	Glycerophospholipids	738.5062386	0.009560025	48.8	-0.803752303	-	Glycerophosphoethanolamines
pos_2669	Ginsenoside F2	metab_2450	B(ii)	0	45.2	-	-	-	HMDB0039545	M+ACN+H	C42H72O13	6.5821	_;C20779	pos	-	-	-	-	Lipids and lipid-like molecules	Prenol lipids	826.5373537	0.052563848	44.4	7.948771589	-;62025-49-4	Triterpenoids
pos_2686	Gpetn(20:4/20:4)	metab_2463	B(i)	92.5	0	-	-	-	HMDB0009399	M+H	C45H74NO8P	6.486533333	-	pos	-	-	-	-	Lipids and lipid-like molecules	Glycerophospholipids	788.5209325	0.022128727	54.5	-1.966752051	-	Glycerophosphoethanolamines
pos_2691	Dibutyl Sebacate	metab_2468	B(i)	90.6	0	-	-	-	HMDB0041220	M+H	C18H34O4	6.486533333	-	pos	-	-	-	-	Lipids and lipid-like molecules	Fatty Acyls	315.252703	0.020551884	56.2	-0.900510564	109-43-3	Fatty acid esters
pos_2711	Phosphatidylcholine Lyso 18:0	metab_2485	B(i)	96.8	0	-	-	-	-	M+H	C26H54NO7P	6.428216667	-	pos	-	-	-	-	-	-	524.3703001	0.016590061	56.4	-1.463722245	-	-
pos_2712	Sm(D14:1/20:0)	metab_2486	B(i)	68.6	0	-	-	-	-	M+H	C39H79N2O6P	6.422933333	-	pos	-	-	-	-	-	-	703.5742592	0.013325979	53.1	-0.842775839	-	-
pos_2724	Dg(6 Keto-Pgf1Alpha/19:0/0:0)	metab_2498	B(ii)	0	69.1	-	-	-	HMDB0296080	M+H	C42H76O9	6.391183333	-	pos	-	-	-	-	Not Available	Not Available	725.5563182	0.056682651	51.6	0.148710072	-	Not Available
pos_2727	Phytal	metab_2501	B(ii)	0	64.9	-	-	-	HMDB0035654	M+NH4	C20H38O	6.391183333	-	pos	-	-	-	-	Lipids and lipid-like molecules	Prenol lipids	312.3258412	0.013008254	51.4	-0.850185766	13754-69-3	Diterpenoids
pos_2737	N-Cyclohexanecarbonylpentadecylamine	metab_2511	B(i)	43.6	0	-	-	-	-	2M+H	C22H43NO	6.3752	-	pos	-	-	-	-	-	-	675.6752128	0.196118445	46.5	-1.472787529	-	-
pos_2751	Gpetn(22:6/22:6)	metab_2522	B(i)	93.3	0	-	-	-	HMDB0009705	M+H	C49H74NO8P	6.35405	-	pos	-	-	-	-	Lipids and lipid-like molecules	Glycerophospholipids	836.5214747	0.009062388	55.3	-1.204926323	-	Glycerophosphoethanolamines
pos_2766	Gpetn(20:5/22:6)	metab_2535	B(i)	93	0	-	-	-	HMDB0009474	M+H	C47H72NO8P	6.311583333	-	pos	-	-	-	-	Lipids and lipid-like molecules	Glycerophospholipids	810.5058826	0.000672306	55.6	-1.171982626	-	Glycerophosphoethanolamines
pos_2775	Gpcho(20:4/16:0)	metab_2543	B(i)	42.5	0	-	map01100;map00564;map00592;map00590;map00591	Metabolic pathways;Glycerophospholipid metabolism;alpha-Linolenic acid metabolism;Arachidonic acid metabolism;Linoleic acid metabolism	HMDB0008429	M+Na	C44H80NO8P	6.295733333	C00157	pos	Lipids	Phospholipids	Metabolism;Metabolism;Metabolism;Metabolism;Metabolism	Global and overview maps;Lipid metabolism;Lipid metabolism;Lipid metabolism;Lipid metabolism	Lipids and lipid-like molecules	Glycerophospholipids	804.5503831	0.065586449	46.1	-1.270196172	-	Glycerophosphocholines
pos_2791	Bis(2-Ethylhexyl)Adipate	metab_2557	B(i)	69.1	0	-	-	-	-	M+H	C22H42O4	6.247733333	-	pos	-	-	-	-	-	-	371.3151135	0.017152711	51.1	-1.276665205	-	-
pos_2826	8,11-Heptadecadienal	metab_2585	B(ii)	0	55.6	-	-	-	HMDB0041334	M+NH4	C17H30O	6.152116667	-	pos	-	-	-	-	Lipids and lipid-like molecules	Fatty Acyls	268.2633121	0.021465014	47.5	-0.715572997	56797-42-3	Fatty aldehydes
pos_2832	Pe(20:1/0:0)	metab_2590	B(i)	84.6	0	-	-	-	-	M+H	C25H50NO7P	6.141466667	-	pos	-	-	-	-	-	-	508.3388581	0.09012067	54.4	-1.789510785	-	-
pos_2841	Geranylgeraniol	metab_2599	B(i)	84.8	0	-	-	-	-;LMPR0104010009	M+NH4	C20H34O	6.130866667	C09094	pos	-	-	-	-	-	-	308.2944546	0.037369211	52.9	-1.159913515	24034-73-9;	-
pos_2845	Pe(18:0/0:0)	metab_2602	B(i)	68.1	0	-	-	-	LMGP02050001	M+H	C23H48NO7P	6.114966667	-	pos	-	-	-	-	-	-	482.3235606	0.0104911	52.3	-1.153765023	0	-
pos_2846	Pokeberrygenin	metab_2603	B(ii)	0	54.5	-	-	-	HMDB0034653	M+CH3OH+H	C31H48O6	6.109683333	-	pos	-	-	-	-	Lipids and lipid-like molecules	Prenol lipids	549.374961	0.010953065	43.4	-7.009696909	75206-90-5	Triterpenoids
pos_2850	Dodemorph	metab_2607	B(i)	87	0	-	-	-	-	2M+H	C18H35NO	6.09905	C18786	pos	-	-	-	-	-	-	563.5503788	0.005723099	54.2	-1.114887913	1593-77-7	-
pos_2851	N-Stearoyl Valine	metab_2608	B(ii)	0	56	-	-	-	HMDB0241952	M+Na	C23H45NO3	6.09905	-	pos	-	-	-	-	Organic acids and derivatives	Carboxylic acids and derivatives	406.3285724	0.02208956	47.4	-1.545829025	_;	Amino acids, peptides, and analogues
pos_2852	Oleamide	metab_2609	B(i)	93	0	-	-	-	HMDB0002117;LMFA08010004	M+H	C18H35NO	6.09905	_;C19670	pos	-	-	-	-	Lipids and lipid-like molecules	Fatty Acyls	282.2788016	0.002055659	57.8	-1.207405715	301-02-0;	Fatty amides
pos_2853	Oleic Acid	metab_2610	B(i)	78.1	0	-	map01040;map00061	Biosynthesis of unsaturated fatty acids;Fatty acid biosynthesis	HMDB0000207;LMFA01030002	M+H-H2O	C18H34O2	6.09905	C00712	pos	Lipids	Fatty acids	Metabolism;Metabolism	Lipid metabolism;Lipid metabolism	Lipids and lipid-like molecules	Fatty Acyls	265.2523163	0.003468025	54.5	-0.976952801	112-80-1;	Fatty acids and conjugates
pos_2857	Ganolucidic Acid C	metab_2614	B(ii)	0	52.1	-	-	-	HMDB0039691	M+CH3OH+H	C30H46O7	6.083133333	-	pos	-	-	-	-	Lipids and lipid-like molecules	Prenol lipids	551.3546642	0.023447781	44.2	-6.136773388	100440-27-5	Triterpenoids
pos_2860	N-Oleoyl Arginine	metab_2617	B(ii)	0	45.9	-	-	-	HMDB0241954	M+K	C24H46N4O3	6.077833333	-	pos	-	-	-	-	Not Available	Not Available	477.3180997	0.009454494	46.8	-4.676023236	-	Not Available
pos_2861	Alpha-Terpineol Propanoate	metab_2618	B(ii)	0	52.2	-	-	-	HMDB0032052	M+NH4	C13H22O2	6.077833333	-	pos	-	-	-	-	Lipids and lipid-like molecules	Prenol lipids	228.195606	0.014875953	47.5	-0.949318252	80-27-3	Monoterpenoids
pos_2869	Gpcho(20:5/20:4)	metab_2626	B(i)	71.5	0	-	map01100;map00564;map00592;map00590;map00591	Metabolic pathways;Glycerophospholipid metabolism;alpha-Linolenic acid metabolism;Arachidonic acid metabolism;Linoleic acid metabolism	HMDB0008509	M+H	C48H78NO8P	6.061983333	C00157	pos	Lipids	Phospholipids	Metabolism;Metabolism;Metabolism;Metabolism;Metabolism	Global and overview maps;Lipid metabolism;Lipid metabolism;Lipid metabolism;Lipid metabolism	Lipids and lipid-like molecules	Glycerophospholipids	828.5504694	0.164778498	50.7	-4.002394933	-	Glycerophosphocholines
pos_2881	Pe(19:0/0:0)	metab_2638	B(i)	68	0	-	-	-	LMGP02050028	M+H	C24H50NO7P	6.046083333	-	pos	-	-	-	-	-	-	496.3387971	0.013818312	52.3	-1.956129026	0	-
pos_2887	(Z)-9-Cycloheptadecen-1-One	metab_2644	B(ii)	0	64.3	-	-	-	HMDB0031336	M+NH4	C17H30O	6.0408	-	pos	-	-	-	-	Organic oxygen compounds	Organooxygen compounds	268.2632575	0.014347276	50.2	-0.933603733	542-46-1	Carbonyl compounds
pos_2907	3-Ketosphingosine	metab_2662	B(ii)	0	61.9	nonnatural	-	-	HMDB0245914	M+H-H2O	C18H35NO2	6.003583333	_;C06121	pos	-	-	-	-	Organic oxygen compounds	Organooxygen compounds	280.2631704	0.017993286	51.5	-1.078847121	-;_;	Carbonyl compounds
pos_2908	(2R,5S,8R)-2,8-Dimethyl-5-Propan-2-Ylcyclodecan-1-One	metab_2663	B(ii)	0	40.7	nonnatural	-	-	HMDB0257819	M+NH4	C15H28O	6.003583333	-	pos	-	-	-	-	Lipids and lipid-like molecules	Prenol lipids	242.2475571	0.006029096	45	-1.266280499	-	Sesquiterpenoids
pos_2911	Pe(20:2/0:0)	metab_2666	B(i)	73.3	0	-	-	-	-	M+H	C25H48NO7P	5.998283333	-	pos	-	-	-	-	-	-	506.323269	0.025307116	49.1	-1.676158187	-	-
pos_2937	Palmitoleamide	metab_2691	B(ii)	0	73.5	-	-	-	HMDB0256086	M+H	C16H31NO	5.971766667	-	pos	-	-	-	-	Lipids and lipid-like molecules	Fatty Acyls	254.2476301	0.006139924	53.8	-0.832911819	_;	Fatty amides
pos_2960	12,13-Dihome	metab_2712	B(i)	44.6	0	-	map00591	Linoleic acid metabolism	LMFA02000230	M+Na	C18H34O4	5.929333333	C14829	pos	-	-	Metabolism	Lipid metabolism	-	-	337.2345913	0.045842116	46.7	-1.078703857	0	-
pos_2971	Pe(20:3/0:0)	metab_2722	B(i)	71	0	-	-	-	-	M+H	C25H46NO7P	5.908183333	-	pos	-	-	-	-	-	-	504.307008	0.002195341	51.4	-2.896694246	-	-
pos_2983	Pc(18:2/0:0)	metab_2733	B(i)	69.1	0	-	-	-	LMGP01050034	M+H	C26H50NO7P	5.897483333	-	pos	-	-	-	-	-	-	520.3389989	0.002627042	52.3	-1.477140996	0	-
pos_2993	Pe(22:5/0:0)	metab_2742	B(i)	72.6	0	-	-	-	-	M+H	C27H46NO7P	5.886916667	-	pos	-	-	-	-	-	-	528.3079684	0.000901994	52.7	-0.943379457	-	-
pos_3013	Pe(18:2/0:0)	metab_2761	B(i)	69.4	0	-	-	-	-	M+H	C23H44NO7P	5.870983333	-	pos	-	-	-	-	-	-	478.2923452	0.012071551	51.9	-0.986090696	-	-
pos_3036	Linoelaidic Acid	metab_2780	B(i)	71.7	0	-	-	-	HMDB0006270;LMFA01030123	M+NH4	C18H32O2	5.855166667	-	pos	-	-	-	-	Lipids and lipid-like molecules	Fatty Acyls	298.2737577	0.005886187	52.5	-1.063653197	506-21-8;	Lineolic acids and derivatives
pos_3037	Tridecanol	metab_2781	B(ii)	0	40.9	-	-	-	HMDB0013316	M+ACN+H	C13H28O	5.855166667	C14509	pos	-	-	-	-	Lipids and lipid-like molecules	Fatty Acyls	242.2475328	0.016752781	47.1	-1.539424622	-	Fatty alcohols
pos_3044	Pc(20:4/0:0)	metab_2788	B(i)	35.3	0	-	-	-	LMGP01050048	M+H	C28H50NO7P	5.849816667	-	pos	-	-	-	-	-	-	544.3383069	0.00639156	44.5	-2.685390866	0	-
pos_3047	Microcystin-Lr	metab_2791	B(ii)	0	74.4	nonnatural	-	-	HMDB0254706	M+CH3OH+H	C49H74N10O12	5.844516667	C05371;_	pos	-	-	-	-	Organic acids and derivatives	Peptidomimetics	1027.576952	0.016889488	49.5	-5.336241336	101043-37-2;_	Hybrid peptides
pos_3048	Gpcho(20:4/18:0)	metab_2792	B(i)	53.3	0	-	map01100;map00564;map00592;map00590;map00591	Metabolic pathways;Glycerophospholipid metabolism;alpha-Linolenic acid metabolism;Arachidonic acid metabolism;Linoleic acid metabolism	HMDB0008431	M+H	C46H84NO8P	5.844516667	C00157	pos	Lipids	Phospholipids	Metabolism;Metabolism;Metabolism;Metabolism;Metabolism	Global and overview maps;Lipid metabolism;Lipid metabolism;Lipid metabolism;Lipid metabolism	Lipids and lipid-like molecules	Glycerophospholipids	810.5991427	0.016789069	46.4	-1.962686828	-	Glycerophosphocholines
pos_3055	Gpcho(22:6/20:4)	metab_2799	B(i)	58.6	0	-	-	-	HMDB0008739	M+H	C50H80NO8P	5.839216667	-	pos	-	-	-	-	Lipids and lipid-like molecules	Glycerophospholipids	854.5676799	0.018188076	48	-2.052247336	-	Glycerophosphocholines
pos_3056	Sm(D16:1/18:0)	metab_2800	B(i)	70.7	0	-	-	-	LMSP03010042	M+H	C39H79N2O6P	5.839216667	-	pos	-	-	-	-	-	-	703.5740891	0.037566799	53	-1.084972911	0	-
pos_3071	Gpcho(18:2/20:5)	metab_2814	B(i)	61.1	0	-	-	-	HMDB0008149	M+H	C46H78NO8P	5.823316667	-	pos	-	-	-	-	Lipids and lipid-like molecules	Glycerophospholipids	804.5526089	0.068247725	49.4	-1.459343692	-	Glycerophosphocholines
pos_3073	Pe(22:6/0:0)	metab_2816	B(i)	73.6	0	-	-	-	-	M+H	C27H44NO7P	5.823316667	-	pos	-	-	-	-	-	-	526.2920885	0.004889773	53.6	-1.38463748	-	-
pos_3086	Dg(6 Keto-Pgf1Alpha/0:0/I-19:0)	metab_2827	B(ii)	0	66.1	-	-	-	HMDB0299822	M+H	C42H76O9	5.80745	-	pos	-	-	-	-	Not Available	Not Available	725.5563121	0.031161978	49.5	0.140294528	-	Not Available
pos_3123	Lys-Lys-Thr	metab_2860	B(i)	62.2	0	-	-	-	-	M+NH4	C16H33N5O5	5.770166667	-	pos	-	-	-	-	-	-	393.2852625	0.011202784	47.6	8.708362222	-	-
pos_3134	2,6-Di-Tert-Butyl-P-Benzoquinone	metab_2869	B(i)	45.5	0	-	-	-	HMDB0013817	M+H	C14H20O2	5.759533333	-	pos	-	-	-	-	Lipids and lipid-like molecules	Prenol lipids	221.1533363	0.01002262	47.1	-1.226322296	719-22-2	Monoterpenoids
pos_3139	Floionolic Acid	metab_2874	B(ii)	0	70.8	-	-	-	HMDB0034295	M+Na	C18H36O5	5.748783333	C19621	pos	-	-	-	-	Lipids and lipid-like molecules	Fatty Acyls	355.2448209	0.039551898	50.9	-2.028519459	17705-68-9	Fatty acids and conjugates
pos_3164	2-Aminooctadec-8-Ene-1,3,4-Triol	metab_2897	B(i)	41.2	0	-	-	-	-	M+H	C18H37NO3	5.706083333	-	pos	-	-	-	-	-	-	316.2842923	0.003874826	44.8	-1.041068685	-	-
pos_3170	Momorcharaside A	metab_2902	B(ii)	0	40.3	-	-	-	HMDB0032942	M+Na-H2O	C42H72O15	5.6955	-	pos	-	-	-	-	Lipids and lipid-like molecules	Steroids and steroid derivatives	821.4740821	0.064986208	41.9	9.498569538	135126-59-9	Steroidal glycosides
pos_3173	N-Linoleoyl Valine	metab_2905	B(ii)	0	52.9	-	-	-	HMDB0241988	M+	C23H41NO3	5.690233333	-	pos	-	-	-	-	Organic acids and derivatives	Carboxylic acids and derivatives	379.3050008	0.047090742	43.9	-9.607964464	_;	Amino acids, peptides, and analogues
pos_3193	Cinobufagin	metab_2923	B(ii)	0	70.8	nonnatural	-	-	HMDB0250266	M+NH4	C26H34O6	5.658333333	C16931;_	pos	Steroids;-	24-Carbon atoms;-	-	-	Lipids and lipid-like molecules	Steroids and steroid derivatives	460.2687254	0.008569645	53.6	-1.444839553	470-37-1;_;	Steroid lactones
pos_3196	9(S)-Hotre	metab_2925	B(i)	37.3	0	nonnatural	map00592	alpha-Linolenic acid metabolism	-;HMDB0247705	M+H	C18H30O3	5.658333333	C16326;_	pos	-	-	Metabolism	Lipid metabolism	Lipids and lipid-like molecules	Fatty Acyls	295.226475	0.022112455	43.8	-1.006820943	-;_	Lineolic acids and derivatives
pos_3200	Austinoneol	metab_2929	B(i)	46.4	0	-	-	-	-	M+H	C24H30O6	5.653016667	-	pos	-	-	-	-	-	-	415.2109794	0.004643176	48.4	-1.293390357	-	-
pos_3204	2-O-Glutaroyl-1-O-Palmitoyl-Sn-Glycero-3-Phosphocholine	metab_2932	B(ii)	0	86.5	nonnatural	-	-	HMDB0256378	M+CH3OH+Na	C29H56NO10P	5.647683333	-	pos	-	-	-	-	Lipids and lipid-like molecules	Glycerophospholipids	664.3812826	0.006789499	53.2	2.729010538	-	Glycerophosphocholines
pos_3218	Thr-Lys-Lys	metab_2946	B(i)	87.6	0	-	-	-	-	M+NH4	C16H33N5O5	5.626433333	-	pos	-	-	-	-	-	-	393.2854363	0.001415418	54.5	9.171598601	-	-
pos_3223	11-Deoxy-11-Methylene-Pgd2	metab_2949	B(i)	66.6	0	-	-	-	LMFA03010103	M+H-H2O	C21H34O4	5.62115	-	pos	-	-	-	-	-	-	333.2419981	0.021732456	50.2	-1.208486553	0	-
pos_3228	Neocnidilide	metab_2954	B(i)	51.2	0	-	-	-	HMDB0034450;HMDB0302242;HMDB0034450	M+H	C12H18O2	5.6158	C17002	pos	-	-	-	-	Organoheterocyclic compounds	Isobenzofurans	195.1377669	0.014801049	47.5	-0.975336745	4567-33-3	Not Available
pos_3229	(R)-1-O-[B-D-Apiofuranosyl-(1->2)-B-D-Glucopyranoside]-1,3-Octanediol	metab_2955	B(ii)	0	46.1	-	-	-	HMDB0032798	M+H-H2O	C21H40O9	5.6105	-	pos	-	-	-	-	Lipids and lipid-like molecules	Fatty Acyls	419.2607137	0.021836263	43.7	-7.405853269	-	Fatty alcohols
pos_3237	Sakuranin	metab_2963	B(ii)	0	72.4	-	-	-	HMDB0302696	M+K	C22H24O10	5.5998	_;C17391	pos	-	-	-	-	Phenylpropanoids and polyketides	Flavonoids	487.1043058	0.08896837	47.8	9.373712338	529-39-5;_;	Flavonoid glycosides
pos_3238	Rhodojaponin Iii	metab_2964	B(i)	44.7	0	-	-	-	LMPR0104180003	M+ACN+Na	C20H32O6	5.5998	-	pos	-	-	-	-	-	-	432.2374192	0.000407612	47.2	4.78164196	0	-
pos_3243	2,4-Bis(3-Methylbut-2-Enyl)-5-(2-Phenylethyl)Benzene-1,3-Diol	metab_2969	B(i)	38.7	0	-	-	-	-	M+K	C24H30O2	5.594516667	-	pos	-	-	-	-	-	-	389.1857948	0.052652834	42	-5.549271883	-	-
pos_3245	Hexylitaconic Acid F	metab_2971	B(i)	36.9	0	-	-	-	-	M+Na	C12H20O5	5.594516667	-	pos	-	-	-	-	-	-	267.1222686	0.002393355	43.7	8.086548196	-	-
pos_3247	Styrene	metab_2973	B(i)	36.2	0	-	map01100	Metabolic pathways	-;HMDB0034240	M+H	C8H8	5.594516667	C07083;C19506	pos	-	-	Metabolism	Global and overview maps	Benzenoids	Benzene and substituted derivatives	105.0697636	0.005587993	45.5	-1.087000012	100-42-5	Styrenes
pos_3256	Arginylleucine	metab_2982	B(ii)	0	70.3	-	-	-	HMDB0028713	M+H-2H2O	C12H25N5O3	5.578583333	-	pos	-	-	-	-	Organic acids and derivatives	Carboxylic acids and derivatives	252.1836773	0.039323671	49.7	6.234623639	1188-24-5	Amino acids, peptides, and analogues
pos_3265	S-(3-Methyl-2-Butenyl) 2-Methylpropanethioate	metab_2991	B(ii)	0	44.2	-	-	-	HMDB0031699	M+NH4	C9H16OS	5.551916667	-	pos	-	-	-	-	Organic acids and derivatives	Thiocarboxylic acids and derivatives	190.125755	0.010610558	46.5	-1.491392479	53626-94-1	Thioesters
pos_3271	Caffeic Acid Ester	metab_2996	B(ii)	0	65.8	-	-	-	HMDB0302344	M+Na	C17H16O4	5.54125	C10484	pos	-	-	-	-	Phenylpropanoids and polyketides	Cinnamic acids and derivatives	307.0960788	0.015906566	48.4	7.036536968	-	Hydroxycinnamic acids and derivatives
pos_3273	N-Undecanoylglycine	metab_2998	B(ii)	0	58.5	-	-	-	HMDB0013286	M+H	C13H25NO3	5.54125	-	pos	-	-	-	-	Organic acids and derivatives	Carboxylic acids and derivatives	244.1903939	0.013658953	50.4	-1.341278527	-	Amino acids, peptides, and analogues
pos_3295	Androstanediol	metab_3020	B(ii)	0	75.4	-	-	-	HMDB0000495	M+NH4	C19H32O2	5.514516667	C07632;_	pos	Steroids;-	19-Carbon atoms;-	-	-	Lipids and lipid-like molecules	Glycerophospholipids	310.2736316	0.00053367	52.4	-1.45169615	25126-76-5;_	Glycerophosphocholines
pos_3302	Polyoxyethylene 40 Monostearate	metab_3027	B(ii)	0	51.7	drug:DB11225	-	-	HMDB0032477	M+NH4	C20H40O3	5.503866667	-	pos	-	-	-	-	Lipids and lipid-like molecules	Fatty Acyls	346.331048	0.047969245	46.2	-1.591943706	9004-99-3	Fatty acid esters
pos_3304	12-Aminododecanoic Acid	metab_3029	B(i)	61.6	0	-	-	-	-	M+H	C12H25NO2	5.503866667	-	pos	-	-	-	-	-	-	216.1955314	0.019180713	49.5	-1.273773202	-	-
pos_3308	Anisperimus	metab_3033	B(ii)	0	43.8	nonnatural	-	-	HMDB0248445	M+H	C18H39N7O3	5.498533333	-	pos	-	-	-	-	Organic acids and derivatives	Carboxylic acids and derivatives	402.32079	0.020078316	44.8	5.171684345	-	Amino acids, peptides, and analogues
pos_3316	Heptadecasphinganine	metab_3041	B(i)	69.5	0	-	-	-	LMSP01040003	M+H	C17H37NO2	5.47715	-	pos	-	-	-	-	-	-	288.2893875	0.007867196	52.5	-1.108090018	0	-
pos_3321	9,10-Dihydroxystearic Acid	metab_3046	B(ii)	0	40	-	-	-	HMDB0302281	M+NH4	C18H36O4	5.466816667	C19622;_;C08314	pos	-	-	-	-	Lipids and lipid-like molecules	Fatty Acyls	334.2947128	0.02086955	46.1	-1.493686737	120-87-6;_;	Fatty acids and conjugates
pos_3322	Lauramine Oxide	metab_3047	B(i)	80.8	0	-	-	-	-	M+H	C14H31NO	5.466816667	-	pos	-	-	-	-	-	-	230.247528	0.011654639	55.2	-1.365686716	-	-
pos_3323	1,2-Bis(P-(2-Hydroxyethoxycarbonyl)Benzoyloxy)Ethane	metab_3048	B(i)	51.8	0	-	-	-	-	M+H-H2O	C22H22O10	5.4615	-	pos	-	-	-	-	-	-	429.1172636	0.030436728	45.7	-1.670041613	-	-
pos_3324	Myristoyl Ethanolamide	metab_3049	B(i)	59.1	0	-	-	-	-	M+H	C16H33NO2	5.4615	-	pos	-	-	-	-	-	-	272.2580232	0.027810324	50.3	-1.410279447	-	-
pos_3345	Gentian Violet Cation	metab_3069	B(i)	78.1	0	-	-	-	-	M+	C25H30N3+	5.41635	-	pos	-	-	-	-	-	-	372.2429188	0.073589542	51.2	-2.834656326	-	-
pos_3674	Tranexamic Acid	metab_3331	B(ii)	0	45.5	drug:DB00302	-	-	HMDB0014447	M+CH3OH+Na	C8H15NO2	4.899416667	C12535	pos	-	-	-	-	Organic acids and derivatives	Carboxylic acids and derivatives	212.125492	0.027102592	46.9	-1.417548722	1197-18-8	Amino acids, peptides, and analogues
pos_3683	Octodrine	metab_3340	B(i)	66	0	-	-	-	-	M+H	C8H19N	4.4498	-	pos	-	-	-	-	-	-	130.1587837	0.008475885	52.4	-1.876689689	-	-
pos_3688	5-Hydroxyheptanoylcarnitine	metab_3345	B(ii)	0	51.7	-	-	-	HMDB0241678	M+H-2H2O	C14H27NO5	4.262683333	-	pos	-	-	-	-	Lipids and lipid-like molecules	Fatty Acyls	254.1723377	0.007524304	45.6	-9.448395714	-	Fatty acid esters
pos_3697	4-Ethylbenzaldehyde	metab_3354	B(i)	39.9	0	-	-	-	HMDB0032024	M+NH4	C9H10O	4.151066667	-	pos	-	-	-	-	Benzenoids	Benzene and substituted derivatives	152.1067426	0.006211374	45.6	-1.848812855	4748-78-1	Benzoyl derivatives
pos_3698	Ethyl 3-(N-Butylacetamido)Propionate	metab_3355	B(i)	57.9	0	nonnatural	-	-	HMDB0246904	M+NH4	C11H21NO3	4.146383333	C18830	pos	-	-	-	-	Organic acids and derivatives	Carboxylic acids and derivatives	233.1856265	0.021953919	49.3	-1.592129156	52304-36-6	Carboxylic acid derivatives
pos_3700	Cyclo(Leucylprolyl)	metab_3357	B(i)	62.4	0	-	-	-	-	M+H	C11H18N2O2	4.108366667	-	pos	-	-	-	-	-	-	211.1437753	0.015007403	50.3	-1.565226809	-	-
pos_3704	Lysylthreonine	metab_3361	B(ii)	0	85	-	-	-	HMDB0028961	M+NH4	C10H21N3O4	3.9856	-	pos	-	-	-	-	Organic acids and derivatives	Carboxylic acids and derivatives	265.1893516	0.003692786	52.5	9.386460272	97791-84-9	Amino acids, peptides, and analogues
pos_3715	Arg-Gln-Arg	metab_3372	B(i)	93.1	0	-	-	-	-	M+NH4	C17H34N10O5	3.730666667	-	pos	-	-	-	-	-	-	476.3057123	0.000571148	56.4	1.140252989	-	-
pos_3720	Cabergoline	metab_3377	B(ii)	0	43.8	drug:DB00248	-	-	HMDB0014393	M+H-2H2O	C26H37N5O2	3.4372	C08187	pos	-	-	-	-	Alkaloids and derivatives	Ergoline and derivatives	416.2847718	0.023778518	43.5	8.640210346	81409-90-7	Lysergic acids and derivatives
pos_3721	Octaethylene Glycol	metab_3378	B(i)	58.8	0	-	-	-	HMDB0094680	M+H	C16H34O9	3.431833333	-	pos	-	-	-	-	Organic oxygen compounds	Organooxygen compounds	371.2270673	0.022291081	49.6	-1.328291877	-	Ethers
pos_3736	Hexaethylene Glycol	metab_3393	B(i)	62.4	0	-	-	-	HMDB0061822	M+H	C12H26O7	3.067616667	-	pos	-	-	-	-	Organic oxygen compounds	Organooxygen compounds	283.1747577	0.014514019	49.4	-1.318055007	2615-15-8	Ethers
pos_3747	Chlorobenzene	metab_3400	B(ii)	0	60.9	-	-	-	HMDB0041855	M+ACN+H	C6H5Cl	2.966516667	C06990	pos	-	-	-	-	Benzenoids	Benzene and substituted derivatives	154.0415444	0.006387699	46.6	-2.312433266	108-90-7	Halobenzenes
pos_3750	Fusaric Acid	metab_3403	B(i)	68	0	nonnatural	-	-	HMDB0252556	M+NH4	C10H13NO2	2.944716667	C10146	pos	-	-	-	-	Organoheterocyclic compounds	Pyridines and derivatives	197.1281265	0.07690634	51	-1.829460836	536-69-6;_	Pyridinecarboxylic acids and derivatives
pos_3758	D-(+)-Tryptophan	metab_3411	B(i)	99.1	0	drug:DB03225	-	-	HMDB0013609	M+H	C11H12N2O2	2.884	C00525	pos	Peptides	Amino acids	-	-	Organoheterocyclic compounds	Indoles and derivatives	205.0968014	0.009100058	58.7	-1.728101386	153-94-6	Indolyl carboxylic acids and derivatives
pos_3759	5-Acetylamino-6-Formylamino-3-Methyluracil	metab_3412	B(ii)	0	42.4	-	map01100;map00232	Metabolic pathways;Caffeine metabolism	HMDB0011105	M+H	C8H10N4O4	2.87865	C16365	pos	-	-	Metabolism;Metabolism	Global and overview maps;Biosynthesis of other secondary metabolites	Organoheterocyclic compounds	Diazines	227.078758	0.019030768	46.5	5.647750576	85438-96-6;_	Pyrimidines and pyrimidine derivatives
pos_3771	Tetraethylene Glycol	metab_3424	B(i)	39.8	0	-	-	-	HMDB0094708	M+H	C8H18O5	2.740866667	-	pos	-	-	-	-	Organic oxygen compounds	Organooxygen compounds	195.1224625	0.021688522	46.3	-1.224112601	-	Ethers
pos_3772	5'-Deoxyadenosine	metab_3425	B(i)	84.3	0	-	-	-	HMDB0001983	M+H	C10H13N5O3	2.735566667	C05198	pos	-	-	-	-	Nucleosides, nucleotides, and analogues	5''-deoxyribonucleosides	252.1087909	0.015232553	54.9	-1.293654827	4754-39-6	Not Available
pos_3774	Fenvalerate	metab_3427	B(ii)	0	40.6	drug:DB18391	-	-	HMDB0031791	M+H-2H2O	C25H22ClNO3	2.7196	C10988	pos	-	-	-	-	Lipids and lipid-like molecules	Fatty Acyls	384.1145102	0.03360582	40.4	-1.093078044	51630-58-1	Fatty acid esters
pos_3778	Butyrylcarnitine	metab_3431	B(i)	91	0	-	-	-	HMDB0002013;LMFA07070054	M+H	C11H21NO4	2.606316667	C02862	pos	-	-	-	-	Lipids and lipid-like molecules	Fatty Acyls	232.1540194	0.024477966	57	-1.363781856	25576-40-3;	Fatty acid esters
pos_3779	N6-(1,2-Dicarboxyethyl)-Amp	metab_3432	B(i)	94.4	0	drug:DB04418	map01100;map00250;map01232;map00230;map01240	Metabolic pathways;Alanine, aspartate and glutamate metabolism;Nucleotide metabolism;Purine metabolism;Biosynthesis of cofactors	HMDB0000536	M+H	C14H18N5O11P	2.557183333	C03794	pos	-	-	Metabolism;Metabolism;Metabolism;Metabolism;Metabolism	Global and overview maps;Amino acid metabolism;Global and overview maps;Nucleotide metabolism;Global and overview maps	Benzenoids	Benzene and substituted derivatives	464.0805247	0.004795237	56.7	-1.71630315	19046-78-7	Biphenyls and derivatives
pos_3780	L-Phenylalanine	metab_3433	B(i)	99.6	0	drug:DB00120	map01100;map02010;map01210;map00470;map01230;map00360;map00970;map00400	Metabolic pathways;ABC transporters;2-Oxocarboxylic acid metabolism;D-Amino acid metabolism;Biosynthesis of amino acids;Phenylalanine metabolism;Aminoacyl-tRNA biosynthesis;Phenylalanine, tyrosine and tryptophan biosynthesis	HMDB0000159;PW_C000104	M+H	C9H11NO2	2.519883333	C00079	pos	Peptides	Amino acids	Metabolism;Environmental Information Processing;Metabolism;Metabolism;Metabolism;Metabolism;Genetic Information Processing;Metabolism	Global and overview maps;Membrane transport;Global and overview maps;Metabolism of other amino acids;Global and overview maps;Amino acid metabolism;Translation;Amino acid metabolism	Organic acids and derivatives	Carboxylic acids and derivatives	166.0860074	0.013899201	59.3	-1.499764111	63-91-2	Amino acids, peptides, and analogues
pos_3795	Adenosine	metab_3448	B(i)	87	0	nonnatural	map01100;map00230;map02010;map01232;map04270;map04080	Metabolic pathways;Purine metabolism;ABC transporters;Nucleotide metabolism;Vascular smooth muscle contraction;Neuroactive ligand-receptor interaction	HMDB0000050;HMDB0247583;PW_C000034	M+H	C10H13N5O4	1.860483333	C00212;_	pos	Nucleic acids;-	Nucleosides;-	Metabolism;Metabolism;Environmental Information Processing;Metabolism;Organismal Systems;Environmental Information Processing	Global and overview maps;Nucleotide metabolism;Membrane transport;Global and overview maps;Circulatory system;Signaling molecules and interaction	Nucleosides, nucleotides, and analogues	Purine nucleosides	268.1036542	0.001312049	55.5	-1.408182107	58-61-7;_	Not Available
pos_3803	L-Isoleucine	metab_3456	B(i)	67.2	0	drug:DB00167	map01100;map00280;map00290;map01210;map02010;map01230;map00970	Metabolic pathways;Valine, leucine and isoleucine degradation;Valine, leucine and isoleucine biosynthesis;2-Oxocarboxylic acid metabolism;ABC transporters;Biosynthesis of amino acids;Aminoacyl-tRNA biosynthesis	HMDB0000172;PW_C000112	M+H	C6H13NO2	1.197683333	C00407	pos	Peptides	Amino acids	Metabolism;Metabolism;Metabolism;Metabolism;Environmental Information Processing;Metabolism;Genetic Information Processing	Global and overview maps;Amino acid metabolism;Amino acid metabolism;Global and overview maps;Membrane transport;Global and overview maps;Translation	Organic acids and derivatives	Carboxylic acids and derivatives	132.1017052	0.009082481	51.6	-1.525138548	73-32-5	Amino acids, peptides, and analogues
pos_3804	Piperidine	metab_3457	B(i)	61	0	-	-	-	HMDB0034301	M+H	C5H11N	1.197683333	C01746	pos	-	-	-	-	Organoheterocyclic compounds	Piperidines	86.09629787	0.002578147	50.7	-1.503353429	110-89-4	Not Available
pos_3807	Dihydrocaffeic Acid	metab_3460	B(i)	89.8	0	-	map01100;map00350	Metabolic pathways;Tyrosine metabolism	HMDB0000423	M+H-H2O	C9H10O4	1.02695	C10447	pos	-	-	Metabolism;Metabolism	Global and overview maps;Amino acid metabolism	Phenylpropanoids and polyketides	Phenylpropanoic acids	165.0544056	0.01084206	57.3	-1.180540214	1078-61-1	Not Available
pos_3810	(2R,2'S)-Isobuteine	metab_3463	B(ii)	0	58.7	-	-	-	HMDB0030411	M+H	C7H13NO4S	1.000383333	-	pos	-	-	-	-	Organic acids and derivatives	Carboxylic acids and derivatives	208.0635861	0.00496985	49.3	-1.058797979	66512-75-2	Amino acids, peptides, and analogues
pos_3811	4-Hydroxybenzaldehyde	metab_3464	B(i)	82.2	0	drug:DB03560	map01100	Metabolic pathways	HMDB0011718	M+H	C7H6O2	0.97915	C00633	pos	-	-	Metabolism	Global and overview maps	Organic oxygen compounds	Organooxygen compounds	123.0438393	0.005365004	55	-1.774180113	123-08-0	Carbonyl compounds
pos_3824	Inosinic Acid	metab_3477	B(i)	95.2	0	-	map01100;map01232;map00230;map01240	Metabolic pathways;Nucleotide metabolism;Purine metabolism;Biosynthesis of cofactors	HMDB0000175;HMDB0257686;PW_C000114	M+H	C10H13N4O8P	0.765783333	_;C00130	pos	-	-	Metabolism;Metabolism;Metabolism;Metabolism	Global and overview maps;Global and overview maps;Nucleotide metabolism;Global and overview maps	Nucleosides, nucleotides, and analogues	Purine nucleotides	349.0539473	0.007379128	58.2	-1.233009873	131-99-7;_	Purine ribonucleotides
pos_3828	3-Hydroxyguanfacine Glucuronide	metab_3481	B(ii)	0	46.4	-	-	-	HMDB0061096	M+K	C15H17Cl2N3O9	0.749533333	-	pos	-	-	-	-	Organic oxygen compounds	Organooxygen compounds	491.9969354	0.012066538	40.2	-0.898948593	-	Carbohydrates and carbohydrate conjugates
pos_3835	L-Methionine	metab_3488	B(i)	92.5	0	drug:DB00134	map01100;map01240;map01210;map00270;map00470;map01230;map00970	Metabolic pathways;Biosynthesis of cofactors;2-Oxocarboxylic acid metabolism;Cysteine and methionine metabolism;D-Amino acid metabolism;Biosynthesis of amino acids;Aminoacyl-tRNA biosynthesis	HMDB0000696;PW_C000548	M+H	C5H11NO2S	0.722866667	C00073	pos	Peptides	Amino acids	Metabolism;Metabolism;Metabolism;Metabolism;Metabolism;Metabolism;Genetic Information Processing	Global and overview maps;Global and overview maps;Global and overview maps;Amino acid metabolism;Metabolism of other amino acids;Global and overview maps;Translation	Organic acids and derivatives	Carboxylic acids and derivatives	150.0581401	0.005611496	57.3	-1.247378564	63-68-3	Amino acids, peptides, and analogues
pos_3841	2',3'-Didehydro-2',3'-Dideoxyguanosine	metab_3494	B(ii)	0	45.8	nonnatural	-	-	HMDB0245542	M+H-2H2O	C10H11N5O3	0.680316667	-	pos	-	-	-	-	Organoheterocyclic compounds	Imidazopyrimidines	214.0731685	0.004130269	45.9	3.341113347	-	Purines and purine derivatives
pos_3851	N-(3-Chloro-4-Methylphenyl)-2-(5-Pyrazin-2-Yl-1,3,4-Oxadiazol-2-Yl)Acetamide	metab_3504	B(i)	45.2	0	-	-	-	-	M+H	C15H12ClN5O2	0.605716667	-	pos	-	-	-	-	-	-	330.0726834	0.005894776	40.8	-7.735246822	-	-
pos_3856	T-4-Aminocrotonic Acid	metab_3509	B(i)	38.6	0	-	-	-	-	M+H	C4H7NO2	0.59505	-	pos	-	-	-	-	-	-	102.0547817	0.014610809	46.5	-1.714397835	-	-
pos_3858	Fructose Lactate	metab_3511	B(ii)	0	53.8	-	-	-	HMDB0252491	M+H-2H2O	C9H16O9	0.58945	-	pos	-	-	-	-	Organic oxygen compounds	Organooxygen compounds	233.0664377	0.036595734	48	3.202486775	-	Carbohydrates and carbohydrate conjugates
pos_3859	5-L-Glutamyl-L-Alanine	metab_3512	B(i)	85.5	0	-	map01100;map00480	Metabolic pathways;Glutathione metabolism	HMDB0006248	M+H	C8H14N2O5	0.5841	C03740	pos	-	-	Metabolism;Metabolism	Global and overview maps;Metabolism of other amino acids	Organic acids and derivatives	Carboxylic acids and derivatives	219.0972919	0.034202056	55.3	-1.174115108	5875-41-2	Amino acids, peptides, and analogues
pos_3867	2-Chloro-5-Nitro-N-Phenylbenzamide	metab_3520	B(ii)	0	41.9	nonnatural	-	-	HMDB0252995	M+H-H2O	C13H9ClN2O3	0.562783333	C15627	pos	-	-	-	-	Benzenoids	Benzene and substituted derivatives	259.0253037	0.000834511	40.2	-5.716515575	-	Nitrobenzenes
pos_3872	N-Acetylaspartic Acid	metab_3525	B(i)	91.2	0	-	map01100;map00250	Metabolic pathways;Alanine, aspartate and glutamate metabolism	HMDB0000812	M+H	C6H9NO5	0.536133333	C01042	pos	-	-	Metabolism;Metabolism	Global and overview maps;Amino acid metabolism	Organic acids and derivatives	Carboxylic acids and derivatives	176.0551136	0.018585008	57	-1.343905853	997-55-7	Amino acids, peptides, and analogues
pos_3885	1-Phenyl-2-{[4-(2-Thienyl)-2-Pyrimidinyl]Sulfanyl}-1-Ethanone	metab_3535	B(i)	53	0	-	-	-	-	M+NH4	C16H12N2OS2	0.477416667	-	pos	-	-	-	-	-	-	330.0726824	0.061312224	46.3	-0.795172508	-	-
pos_3891	1,3-Butadiene	metab_3541	B(ii)	0	41.5	-	-	-	HMDB0041792	M+NH4	C4H6	0.4721	C16450	pos	-	-	-	-	Hydrocarbons	Unsaturated hydrocarbons	72.08069724	0.000654424	47.4	-1.452060655	106-99-0	Olefins
pos_3896	Inosine 2'-Phosphate	metab_3546	B(ii)	0	60.7	-	-	-	HMDB0011681	M+Na	C10H13N4O8P	0.466816667	-	pos	-	-	-	-	Organic oxygen compounds	Organooxygen compounds	371.0359627	0.010819011	50.9	-1.028612702	-	Carbohydrates and carbohydrate conjugates
pos_3899	Glu-Gln	metab_3549	B(i)	56.2	0	-	-	-	HMDB0028817	M+H	C10H17N3O6	0.466816667	-	pos	-	-	-	-	Organic acids and derivatives	Carboxylic acids and derivatives	276.1187171	0.016499167	49.8	-1.070860984	26848-14-6	Amino acids, peptides, and analogues
pos_3904	D-Fucitol	metab_3554	B(ii)	0	51.8	-	-	-	HMDB0304954	M+H	C6H14O5	0.466816667	-	pos	-	-	-	-	Organic oxygen compounds	Organooxygen compounds	167.0911974	0.025771105	48.7	-1.219937491	-	Carbohydrates and carbohydrate conjugates
pos_3910	Adenosine Monophosphate	metab_3559	B(i)	97	0	drug:DB00131	map01100;map00230;map01240;map01232;map04068;map04150	Metabolic pathways;Purine metabolism;Biosynthesis of cofactors;Nucleotide metabolism;FoxO signaling pathway;mTOR signaling pathway	HMDB0000045;PW_C000032	M+H	C10H14N5O7P	0.461516667	C00020	pos	Nucleic acids	Nucleotides	Metabolism;Metabolism;Metabolism;Metabolism;Environmental Information Processing;Environmental Information Processing	Global and overview maps;Nucleotide metabolism;Global and overview maps;Global and overview maps;Signal transduction;Signal transduction	Nucleosides, nucleotides, and analogues	Purine nucleotides	348.0699946	0.002044676	58.2	-1.055377439	61-19-8	Purine ribonucleotides
pos_3922	Ergothioneine	metab_3568	B(i)	94.2	0	drug:DB17614	map01100;map00340	Metabolic pathways;Histidine metabolism	HMDB0003045	M+H	C9H15N3O2S	0.445583333	C05570	pos	-	-	Metabolism;Metabolism	Global and overview maps;Amino acid metabolism	Organic acids and derivatives	Carboxylic acids and derivatives	230.0954966	0.058786421	55.5	-1.211440396	497-30-3	Amino acids, peptides, and analogues
pos_3925	3-Hydroxypropanal	metab_3571	B(ii)	0	76.3	-	map00561	Glycerolipid metabolism	HMDB0003453	M+H	C3H6O2	0.440233333	C00969	pos	-	-	Metabolism	Lipid metabolism	Organic oxygen compounds	Organooxygen compounds	75.04396576	0.009039658	54.9	-1.217042351	2134-29-4	Carbonyl compounds
pos_3927	Glycerol 2-Phosphate	metab_3573	B(i)	88.2	0	drug:DB01779	-	-	HMDB0002520	M+H	C3H9O6P	0.429566667	C02979	pos	-	-	-	-	Lipids and lipid-like molecules	Glycerophospholipids	173.0207331	0.016173908	56.4	-1.266970876	17181-54-3	Glycerophosphates
pos_3931	N-Methyl-L-Glutamic Acid	metab_3577	B(i)	97.4	0	-	map01100	Metabolic pathways	HMDB0062660	M+H	C6H11NO4	0.4233	C01046	pos	-	-	Metabolism	Global and overview maps	Organic acids and derivatives	Carboxylic acids and derivatives	162.075873	0.008336965	57.8	-1.311910446	-;35989-16-3	Amino acids, peptides, and analogues
pos_3933	N'1-[1-(3-Phenyl-5-Isoxazolyl)Ethylidene]-4-Chloro-1-Benzenesulfonohydrazide	metab_3579	B(i)	51.8	0	-	-	-	-	2M+H	C17H14ClN3O3S	0.415783333	-	pos	-	-	-	-	-	-	751.0943571	0.028438837	47	-2.398912392	-	-
pos_3944	6-Methylthioguanosine Monophosphate	metab_3588	B(ii)	0	43.5	-	map00983	Drug metabolism - other enzymes	HMDB0060413	M+H-H2O	C11H16N5O7PS	0.394466667	C16620	pos	-	-	Metabolism	Xenobiotics biodegradation and metabolism	Nucleosides, nucleotides, and analogues	Purine nucleotides	376.0507927	0.013387938	43.9	8.33337027	34020-33-2;_	Purine ribonucleotides
pos_3947	L-3-Cyanoalanine	metab_3591	B(ii)	0	64.9	-	map01100	Metabolic pathways	HMDB0060245	M+NH4	C4H6N2O2	0.394466667	C02512	pos	-	-	Metabolism	Global and overview maps	Organic acids and derivatives	Carboxylic acids and derivatives	132.0765383	0.009934282	51.7	-1.88272176	6232-19-5	Amino acids, peptides, and analogues
pos_3962	Gdp-Alpha-D-Glucose	metab_3601	B(ii)	0	46.9	-	map01100;map00520;map00500;map01250	Metabolic pathways;Amino sugar and nucleotide sugar metabolism;Starch and sucrose metabolism;Biosynthesis of nucleotide sugars	HMDB0304367	M+H-H2O	C16H23N5O16P2-2	0.383883333	_;C00394	pos	-	-	Metabolism;Metabolism;Metabolism;Metabolism	Global and overview maps;Carbohydrate metabolism;Carbohydrate metabolism;Global and overview maps	Nucleosides, nucleotides, and analogues	Purine nucleotides	586.055092	0.023367334	45.3	-5.177993006	-;_	Purine nucleotide sugars
pos_3965	N-Methyl-L-Serine	metab_3604	B(i)	71.5	0	-	-	-	-	M+H	C4H9NO3	0.383883333	-	pos	-	-	-	-	-	-	120.0653204	0.022516694	52.8	-1.672777885	-	-
pos_3977	Choline Glycerophosphate	metab_3614	B(i)	97.9	0	drug:DB04660	map00565;map00564	Ether lipid metabolism;Glycerophospholipid metabolism	HMDB0000086	M+H	C8H20NO6P	0.378566667	C00670	pos	-	-	Metabolism;Metabolism	Lipid metabolism;Lipid metabolism	Lipids and lipid-like molecules	Glycerophospholipids	258.1097893	0.001896648	58.7	-1.210064039	28319-77-9	Glycerophosphocholines
pos_3979	Sarcosine	metab_3616	B(i)	96.4	0	drug:DB12519	map01100;map00330;map00260	Metabolic pathways;Arginine and proline metabolism;Glycine, serine and threonine metabolism	HMDB0000271;PW_C000185	M+H	C3H7NO2	0.378566667	C00213	pos	-	-	Metabolism;Metabolism;Metabolism	Global and overview maps;Amino acid metabolism;Amino acid metabolism	Organic acids and derivatives	Carboxylic acids and derivatives	90.05479861	0.021118128	58.1	-1.755100967	107-97-1	Amino acids, peptides, and analogues
pos_4051	Creatinine	metab_3678	B(i)	75.8	0	drug:DB11846	map01100;map00330	Metabolic pathways;Arginine and proline metabolism	HMDB0000562	M+H	C4H7N3O	0.362733333	C00791	pos	-	-	Metabolism;Metabolism	Global and overview maps;Amino acid metabolism	Organic acids and derivatives	Carboxylic acids and derivatives	114.0659889	0.029049585	53.7	-1.763517158	60-27-5	Amino acids, peptides, and analogues
pos_4189	Begacestat	metab_3791	B(ii)	0	62.8	nonnatural	-	-	HMDB0248931	M+H-H2O	C9H8ClF6NO3S2	0.341583333	-	pos	-	-	-	-	Organoheterocyclic compounds	Thiophenes	373.9475963	0.016206778	43.8	-7.539519284	-	2,5-disubstituted thiophenes
pos_4357	Bisnoryangonin	metab_3945	B(ii)	0	51.7	-	-	-	HMDB0303165	M+H	C13H10O4	0.277966667	C12085	pos	-	-	-	-	Benzenoids	Benzene and substituted derivatives	231.0649626	0.055905307	47.3	-0.96773258	-	Styrenes
pos_4358	L-Histidine	metab_3946	B(i)	99.2	0	drug:DB00117	map01100;map02010;map00340;map00470;map01230;map00970;map00410	Metabolic pathways;ABC transporters;Histidine metabolism;D-Amino acid metabolism;Biosynthesis of amino acids;Aminoacyl-tRNA biosynthesis;beta-Alanine metabolism	HMDB0000177;PW_C000116	M+H	C6H9N3O2	0.277966667	C00135	pos	Peptides	Amino acids	Metabolism;Environmental Information Processing;Metabolism;Metabolism;Metabolism;Genetic Information Processing;Metabolism	Global and overview maps;Membrane transport;Amino acid metabolism;Metabolism of other amino acids;Global and overview maps;Translation;Metabolism of other amino acids	Organic acids and derivatives	Carboxylic acids and derivatives	156.0765018	0.003744725	58.5	-1.620049664	71-00-1	Amino acids, peptides, and analogues
pos_4359	Spermine	metab_3947	B(i)	97.1	0	drug:DB00127	map01100;map00480;map00770;map01240;map00330;map00410	Metabolic pathways;Glutathione metabolism;Pantothenate and CoA biosynthesis;Biosynthesis of cofactors;Arginine and proline metabolism;beta-Alanine metabolism	HMDB0001256;PW_C000970	M+H	C10H26N4	0.272616667	C00750	pos	-	-	Metabolism;Metabolism;Metabolism;Metabolism;Metabolism;Metabolism	Global and overview maps;Metabolism of other amino acids;Metabolism of cofactors and vitamins;Global and overview maps;Amino acid metabolism;Metabolism of other amino acids	Organic nitrogen compounds	Organonitrogen compounds	203.2227168	0.000576644	58.3	-1.515512213	71-44-3	Amines
pos_4360	L-Ornithine	metab_3948	B(i)	98.7	0	drug:DB00129	map01100;map00220;map02010;map01210;map00470;map00330;map00480;map01230	Metabolic pathways;Arginine biosynthesis;ABC transporters;2-Oxocarboxylic acid metabolism;D-Amino acid metabolism;Arginine and proline metabolism;Glutathione metabolism;Biosynthesis of amino acids	HMDB0000214	M+H	C5H12N2O2	0.272616667	C00077	pos	Peptides	Amino acids	Metabolism;Metabolism;Environmental Information Processing;Metabolism;Metabolism;Metabolism;Metabolism;Metabolism	Global and overview maps;Amino acid metabolism;Membrane transport;Global and overview maps;Metabolism of other amino acids;Amino acid metabolism;Metabolism of other amino acids;Global and overview maps	Organic acids and derivatives	Carboxylic acids and derivatives	133.0969285	0.009757822	58.5	-1.70731135	70-26-8	Amino acids, peptides, and analogues
pos_4387	Methyl Isobutyl Ketone	metab_3975	B(i)	42.7	0	-	-	-	HMDB0002939	M+H	C6H12O	0.251366667	C19263	pos	-	-	-	-	Organic oxygen compounds	Organooxygen compounds	101.0958964	0.005539984	39	-1.948192299	108-10-1	Carbonyl compounds
pos_4395	1,3-Diaminopropane	metab_3983	B(i)	38.2	0	-	map01100;map00330;map00410;map00260	Metabolic pathways;Arginine and proline metabolism;beta-Alanine metabolism;Glycine, serine and threonine metabolism	HMDB0000002;PW_C000002	M+H	C3H10N2	0.246	C00986	pos	-	-	Metabolism;Metabolism;Metabolism;Metabolism	Global and overview maps;Amino acid metabolism;Metabolism of other amino acids;Amino acid metabolism	Organic nitrogen compounds	Organonitrogen compounds	75.09156477	0.004791353	46.5	-1.484722917	109-76-2	Amines
pos_4447	Carbamoyl (2R)-2,5-Diaminopentanoate	metab_4032	B(ii)	0	50	nonnatural	-	-	HMDB0257951	M+Na, M+K	C6H13N3O3	0.3733	-	pos	-	-	-	-	Organic acids and derivatives	Carboxylic acids and derivatives	214.0585668	0.010951203	48.1	-1.613758609	-	Amino acids, peptides, and analogues
neg_456	2-Oxoarginine	metab_4473	B(ii)	0	40.4	-	map01100;map00470;map00330	Metabolic pathways;D-Amino acid metabolism;Arginine and proline metabolism	HMDB0004225	M-H2O-H	C6H11N3O3	0.3473	C03771	neg	-	-	Metabolism;Metabolism;Metabolism	Global and overview maps;Metabolism of other amino acids;Amino acid metabolism	Organic acids and derivatives	Keto acids and derivatives	154.0622531	0.044902139	47.1	0.30615256	3715/10/4;3715-10-4	Short-chain keto acids and derivatives
neg_485	Oxolinic Acid	metab_4501	B(ii)	0	50.7	nonnatural	-	-	HMDB0255996	M+Na-2H	C13H11NO5	0.352633333	C11342	neg	-	-	-	-	Organoheterocyclic compounds	Quinolines and derivatives	282.0360892	0.008234158	46.2	-8.814312416	14698-29-4;_	Quinoline carboxylic acids
neg_526	L-Serine	metab_4538	B(i)	95.4	0	drug:DB00133	map01100;map00564;map01200;map00920;map01240;map00600;map00270;map02010;map01230;map00470;map00260;map00630;map00970	Metabolic pathways;Glycerophospholipid metabolism;Carbon metabolism;Sulfur metabolism;Biosynthesis of cofactors;Sphingolipid metabolism;Cysteine and methionine metabolism;ABC transporters;Biosynthesis of amino acids;D-Amino acid metabolism;Glycine, serine and threonine metabolism;Glyoxylate and dicarboxylate metabolism;Aminoacyl-tRNA biosynthesis	HMDB0000187;PW_C000120	M-H	C3H7NO3	0.36325	C00065	neg	Peptides	Amino acids	Metabolism;Metabolism;Metabolism;Metabolism;Metabolism;Metabolism;Metabolism;Environmental Information Processing;Metabolism;Metabolism;Metabolism;Metabolism;Genetic Information Processing	Global and overview maps;Lipid metabolism;Global and overview maps;Energy metabolism;Global and overview maps;Lipid metabolism;Amino acid metabolism;Membrane transport;Global and overview maps;Metabolism of other amino acids;Amino acid metabolism;Carbohydrate metabolism;Translation	Organic acids and derivatives	Carboxylic acids and derivatives	104.0353151	0.038093053	58.5	-0.015104464	56-45-1	Amino acids, peptides, and analogues
neg_528	Phosphodimethylethanolamine	metab_4540	B(ii)	0	53.8	-	map00564	Glycerophospholipid metabolism	HMDB0060244	M+Hac-H	C4H12NO4P	0.36325	C13482	neg	-	-	Metabolism	Lipid metabolism	Organic acids and derivatives	Organic phosphoric acids and derivatives	228.0643856	0.021764706	50.4	0.5390461	-;_	Phosphate esters
neg_540	O-Ureidohomoserine	metab_4551	B(ii)	0	54.4	-	-	-	HMDB0012271	M+Na-2H	C5H11N3O4	0.36855	-	neg	-	-	-	-	Organic acids and derivatives	Carboxylic acids and derivatives	198.0497161	0.0577469	50.4	0.522257006	51767-67-0	Amino acids, peptides, and analogues
neg_541	Inositol	metab_4552	B(i)	89.5	0	drug:DB13178	map01100;map01250;map00562;map02010;map00053;map00052;map04070	Metabolic pathways;Biosynthesis of nucleotide sugars;Inositol phosphate metabolism;ABC transporters;Ascorbate and aldarate metabolism;Galactose metabolism;Phosphatidylinositol signaling system	HMDB0000211	M+FA-H	C6H12O6	0.36855	C00137	neg	Carbohydrates	Monosaccharides	Metabolism;Metabolism;Metabolism;Environmental Information Processing;Metabolism;Metabolism;Environmental Information Processing	Global and overview maps;Global and overview maps;Carbohydrate metabolism;Membrane transport;Carbohydrate metabolism;Carbohydrate metabolism;Signal transduction	Organic oxygen compounds	Organooxygen compounds	225.0616863	0.017624128	57.6	0.529178428	87-89-8	Alcohols and polyols
neg_542	Cytidine	metab_4553	B(i)	95.8	0	nonnatural	map00240;map01100;map02010;map01232	Pyrimidine metabolism;Metabolic pathways;ABC transporters;Nucleotide metabolism	HMDB0000089;HMDB0248553;PW_C000061	M+Hac-H	C9H13N3O5	0.36855	C00475;_	neg	Nucleic acids;-	Nucleosides;-	Metabolism;Metabolism;Environmental Information Processing;Metabolism	Nucleotide metabolism;Global and overview maps;Membrane transport;Global and overview maps	Nucleosides, nucleotides, and analogues	Pyrimidine nucleosides	302.1010887	0.071049775	56.7	6.862458846	65-46-3;_	Not Available
neg_550	Acetoacetic Acid	metab_4560	B(i)	49.9	0	-	map01100;map00310;map00280;map00350;map00650	Metabolic pathways;Lysine degradation;Valine, leucine and isoleucine degradation;Tyrosine metabolism;Butanoate metabolism	HMDB0000060;LMFA01060003;PW_C000042	M-H	C4H6O3	0.373883333	C00164	neg	Organic acids	Carboxylic acids	Metabolism;Metabolism;Metabolism;Metabolism;Metabolism	Global and overview maps;Amino acid metabolism;Amino acid metabolism;Amino acid metabolism;Carbohydrate metabolism	Organic acids and derivatives	Keto acids and derivatives	101.0244195	0.069113529	49.1	0.018092567	541-50-4;	Short-chain keto acids and derivatives
neg_551	L-Threonine	metab_4561	B(i)	91.7	0	drug:DB00156	map01100;map02010;map00260;map00290;map00470;map00860;map01230;map00970	Metabolic pathways;ABC transporters;Glycine, serine and threonine metabolism;Valine, leucine and isoleucine biosynthesis;D-Amino acid metabolism;Porphyrin metabolism;Biosynthesis of amino acids;Aminoacyl-tRNA biosynthesis	HMDB0000167;PW_C000109	M-H	C4H9NO3	0.373883333	C00188	neg	Peptides	Amino acids	Metabolism;Environmental Information Processing;Metabolism;Metabolism;Metabolism;Metabolism;Metabolism;Genetic Information Processing	Global and overview maps;Membrane transport;Amino acid metabolism;Amino acid metabolism;Metabolism of other amino acids;Metabolism of cofactors and vitamins;Global and overview maps;Translation	Organic acids and derivatives	Carboxylic acids and derivatives	118.0509768	0.01724348	57.8	0.084594824	72-19-5	Amino acids, peptides, and analogues
neg_554	2-Oxobutanoic Acid	metab_4563	B(i)	42.2	0	drug:DB04553	map01100;map00640;map00290;map01210;map00270;map01230;map00260	Metabolic pathways;Propanoate metabolism;Valine, leucine and isoleucine biosynthesis;2-Oxocarboxylic acid metabolism;Cysteine and methionine metabolism;Biosynthesis of amino acids;Glycine, serine and threonine metabolism	HMDB0000005	M+Hac-H	C4H6O3	0.373883333	C00109	neg	Organic acids	Carboxylic acids	Metabolism;Metabolism;Metabolism;Metabolism;Metabolism;Metabolism;Metabolism	Global and overview maps;Carbohydrate metabolism;Amino acid metabolism;Global and overview maps;Amino acid metabolism;Global and overview maps;Amino acid metabolism	Organic acids and derivatives	Keto acids and derivatives	161.0456153	0.100019151	47.5	0.20861314	600-18-0	Short-chain keto acids and derivatives
neg_555	D-Sorbitol	metab_4564	B(i)	92	0	drug:DB01638	map01100;map02010;map00051;map00052	Metabolic pathways;ABC transporters;Fructose and mannose metabolism;Galactose metabolism	HMDB0000247	M-H	C6H14O6	0.373883333	C00794	neg	Carbohydrates	Monosaccharides	Metabolism;Environmental Information Processing;Metabolism;Metabolism	Global and overview maps;Membrane transport;Carbohydrate metabolism;Carbohydrate metabolism	Organic oxygen compounds	Organooxygen compounds	181.0718235	0.021636244	57.9	0.339170748	50-70-4	Carbohydrates and carbohydrate conjugates
neg_564	Bisphenol S	metab_4571	B(i)	90.3	0	-	-	-	HMDB0240712	2M-H	C12H10O4S	0.379183333	C14216	neg	-	-	-	-	Benzenoids	Benzene and substituted derivatives	499.0514893	0.01672057	55.2	-2.387406572	1980/9/1;_	Benzenesulfonyl compounds
neg_572	Glutamic Acid	metab_4578	B(i)	98.3	0	drug:DB00142	map02010;map01240;map04540;map00330;map00220;map00250;map04216;map00630;map00430;map00470;map00860;map04080;map01100;map00480;map01200;map01210;map00340;map00524;map01230;map04068;map00650;map00910;map00970	ABC transporters;Biosynthesis of cofactors;Gap junction;Arginine and proline metabolism;Arginine biosynthesis;Alanine, aspartate and glutamate metabolism;Ferroptosis;Glyoxylate and dicarboxylate metabolism;Taurine and hypotaurine metabolism;D-Amino acid metabolism;Porphyrin metabolism;Neuroactive ligand-receptor interaction;Metabolic pathways;Glutathione metabolism;Carbon metabolism;2-Oxocarboxyl…	HMDB0000148	M-H	C5H9NO4	0.38455	C00025	neg	Peptides;Hormones and transmitters	Amino acids;Neurotransmitters	Environmental Information Processing;Metabolism;Cellular Processes;Metabolism;Metabolism;Metabolism;Cellular Processes;Metabolism;Metabolism;Metabolism;Metabolism;Environmental Information Processing;Metabolism;Metabolism;Metabolism;Metabolism;Metabolism;Metabolism;Metabolism;Environmental Information Processing;Metabolism;Metabolism;Genetic Information Processing	Membrane transport;Global and overview maps;Cellular community - eukaryotes;Amino acid metabolism;Amino acid metabolism;Amino acid metabolism;Cell growth and death;Carbohydrate metabolism;Metabolism of other amino acids;Metabolism of other amino acids;Metabolism of cofactors and vitamins;Signaling molecules and interaction;Global and overview maps;Metabolism of other amino acids;Global and overvi…	Organic acids and derivatives	Carboxylic acids and derivatives	146.0459051	0.015884699	59	0.161646124	56-86-0	Amino acids, peptides, and analogues
neg_573	Citrulline	metab_4579	B(i)	96.8	0	drug:DB00155	map01100;map00220;map01230	Metabolic pathways;Arginine biosynthesis;Biosynthesis of amino acids	HMDB0000904;PW_C000723	M-H	C6H13N3O3	0.38455	C00327	neg	Peptides	Amino acids	Metabolism;Metabolism;Metabolism	Global and overview maps;Amino acid metabolism;Global and overview maps	Organic acids and derivatives	Carboxylic acids and derivatives	174.0884759	0.026573617	58.5	0.348793145	372-75-8	Amino acids, peptides, and analogues
neg_577	N-[3,5-Bis(Trifluoromethyl)Anilino]-2-(Furan-2-Yl)-2-Oxoethanimidoyl Cyanide	metab_4583	B(i)	45.8	0	-	-	-	-	2M-H	C15H7F6N3O2	0.38455	-	neg	-	-	-	-	-	-	749.0809567	0.021611541	44.1	-0.344513481	-	-
neg_620	Phosphoribosyl Formamidocarboxamide	metab_4620	B(ii)	0	49.7	-	map01100;map00230	Metabolic pathways;Purine metabolism	HMDB0001439	2M+FA-H	C10H15N4O9P	0.3952	C04734	neg	-	-	Metabolism;Metabolism	Global and overview maps;Nucleotide metabolism	Nucleosides, nucleotides, and analogues	Imidazole ribonucleosides and ribonucleotides	777.1176861	0.017073077	46.8	5.673706395	13018-54-7;_	1-ribosyl-imidazolecarboxamides
neg_631	Sedoheptulose 7-Phosphate	metab_4631	B(i)	84.8	0	nonnatural	map01100;map00030;map01250;map01230;map01200	Metabolic pathways;Pentose phosphate pathway;Biosynthesis of nucleotide sugars;Biosynthesis of amino acids;Carbon metabolism	HMDB0001068;HMDB0258206;HMDB0258206	M-H	C7H15O10P	0.400566667	C05382	neg	-	-	Metabolism;Metabolism;Metabolism;Metabolism;Metabolism	Global and overview maps;Carbohydrate metabolism;Global and overview maps;Global and overview maps;Global and overview maps	Organic oxygen compounds	Organooxygen compounds	289.0331365	0.016206567	56	0.447030971	-;_	Carbohydrates and carbohydrate conjugates
neg_645	D-Ribulose 5-Phosphate	metab_4643	B(i)	78	0	-	map01100;map01250;map01240;map00040;map01200;map01230;map00030;map00740	Metabolic pathways;Biosynthesis of nucleotide sugars;Biosynthesis of cofactors;Pentose and glucuronate interconversions;Carbon metabolism;Biosynthesis of amino acids;Pentose phosphate pathway;Riboflavin metabolism	HMDB0000618;PW_C000479	M-H	C5H11O8P	0.405916667	C00199	neg	-	-	Metabolism;Metabolism;Metabolism;Metabolism;Metabolism;Metabolism;Metabolism;Metabolism	Global and overview maps;Global and overview maps;Global and overview maps;Carbohydrate metabolism;Global and overview maps;Global and overview maps;Carbohydrate metabolism;Metabolism of cofactors and vitamins	Organic oxygen compounds	Organooxygen compounds	229.0119027	0.025438953	54.4	0.109484301	551-85-9;4151-19-3	Carbohydrates and carbohydrate conjugates
neg_650	3-Feruloylquinic Acid	metab_4648	B(ii)	0	45.2	-	-	-	HMDB0030669	M-H	C17H20O9	0.405916667	C02572	neg	-	-	-	-	Organic oxygen compounds	Organooxygen compounds	367.103902	0.039906322	45	1.212235159	62929-69-5	Alcohols and polyols
neg_651	Glucoiberverin	metab_4649	B(ii)	0	55.2	-	map01210	2-Oxocarboxylic acid metabolism	HMDB0304681	M-H2O-H	C11H20NO9S3-	0.405916667	_;C08412	neg	-	-	Metabolism	Global and overview maps	Organic oxygen compounds	Organooxygen compounds	387.0100028	0.239140807	44.7	-5.35746029	26888-03-9;_	Carbohydrates and carbohydrate conjugates
neg_654	Lactose Citrate	metab_4652	B(ii)	0	53.7	-	-	-	HMDB0253950	M-H	C18H24O18	0.405916667	-	neg	-	-	-	-	Organic oxygen compounds	Organooxygen compounds	527.0883693	0.022342478	46.7	-1.170539288	-	Carbohydrates and carbohydrate conjugates
neg_656	Sedoheptulose	metab_4654	B(i)	47.9	0	-	map01100	Metabolic pathways	-;HMDB0003219	M+Cl	C7H14O7	0.411216667	C02076;C08355	neg	Carbohydrates;-	Monosaccharides;-	Metabolism	Global and overview maps	Organic oxygen compounds	Organooxygen compounds	245.043257	0.025205527	47.7	-0.461975124	3019-74-7;470-46-2	Carbohydrates and carbohydrate conjugates
neg_657	Glycolic Acid	metab_4655	B(i)	39.5	0	drug:DB03085	map01100;map00630;map01200;map00071	Metabolic pathways;Glyoxylate and dicarboxylate metabolism;Carbon metabolism;Fatty acid degradation	-;HMDB0000115	M+Hac-H	C2H4O3	0.416516667	C03547;C00160	neg	-	-	Metabolism;Metabolism;Metabolism;Metabolism	Global and overview maps;Carbohydrate metabolism;Global and overview maps;Lipid metabolism	Organic acids and derivatives	Hydroxy acids and derivatives	135.0298876	0.019450158	47.5	-0.742234051	79-14-1	Alpha hydroxy acids and derivatives
neg_658	Glycerol 3-Phosphate	metab_4656	B(i)	85.5	0	-	map01100;map00564;map02010;map00561	Metabolic pathways;Glycerophospholipid metabolism;ABC transporters;Glycerolipid metabolism	HMDB0000126;PW_C000081	M-H	C3H9O6P	0.416516667	C00093	neg	-	-	Metabolism;Metabolism;Environmental Information Processing;Metabolism	Global and overview maps;Lipid metabolism;Membrane transport;Lipid metabolism	Lipids and lipid-like molecules	Glycerophospholipids	171.0064724	0.017787631	55.5	0.431371997	57-03-4;17989-41-2	Glycerophosphates
neg_661	(1S,4R)-1,4,6,8-Tetrahydroxy-1,2,3,4-Tetrahydroxanthen-9-One	metab_4659	B(i)	38.6	0	-	-	-	-	M+Hac-H	C13H12O6	0.416516667	-	neg	-	-	-	-	-	-	323.0791702	0.034761631	43.4	7.12749854	-	-
neg_681	Zalcitabine	metab_4679	B(i)	66.4	0	drug:DB00943	-	-	HMDB0015078;PW_C009386	M-H	C9H13N3O3	0.432683333	C07207	neg	-	-	-	-	Nucleosides, nucleotides, and analogues	Pyrimidine nucleosides	210.0884975	0.046802946	52.1	0.391657706	7481-89-2	Pyrimidine 2'',3''-dideoxyribonucleosides
neg_702	Gamma-Glutamylglutamine	metab_4696	B(i)	65.9	0	-	-	-	HMDB0011738	M-H	C10H17N3O6	0.454016667	C05283	neg	-	-	-	-	Organic acids and derivatives	Carboxylic acids and derivatives	274.1045453	0.015863994	52.1	0.314141391	10148-81-9	Amino acids, peptides, and analogues
neg_711	Triacetic Acid	metab_4702	B(ii)	0	50.6	nonnatural	-	-	HMDB0259137	M+Hac-H	C6H8O4	0.45935	C01757	neg	-	-	-	-	Organic acids and derivatives	Keto acids and derivatives	203.0561867	0.016057244	49.8	0.193870134	-	Medium-chain keto acids and derivatives
neg_718	D-Erythrose 4-Phosphate	metab_4708	B(ii)	0	57.7	drug:DB03937	map01100;map01240;map01200;map01230;map00400;map00030;map00750	Metabolic pathways;Biosynthesis of cofactors;Carbon metabolism;Biosynthesis of amino acids;Phenylalanine, tyrosine and tryptophan biosynthesis;Pentose phosphate pathway;Vitamin B6 metabolism	HMDB0001321	2M+FA-H	C4H9O7P	0.45935	C00279	neg	-	-	Metabolism;Metabolism;Metabolism;Metabolism;Metabolism;Metabolism;Metabolism	Global and overview maps;Global and overview maps;Global and overview maps;Global and overview maps;Amino acid metabolism;Carbohydrate metabolism;Metabolism of cofactors and vitamins	Organic oxygen compounds	Organooxygen compounds	445.0170377	0.015701816	49.3	4.140631317	585-18-2	Carbohydrates and carbohydrate conjugates
neg_720	Cysteinyl-Cysteine	metab_4710	B(ii)	0	54.2	-	-	-	HMDB0028772	2M+FA-H	C6H12N2O3S2	0.45935	-	neg	-	-	-	-	Organic acids and derivatives	Carboxylic acids and derivatives	493.05277	0.022730211	45.8	-7.36821456	-	Amino acids, peptides, and analogues
neg_728	L-Malic Acid	metab_4718	B(i)	90.6	0	-	map01100;map00020;map01200;map00620;map00630	Metabolic pathways;Citrate cycle (TCA cycle);Carbon metabolism;Pyruvate metabolism;Glyoxylate and dicarboxylate metabolism	HMDB0000156;PW_C000101	M-H	C4H6O5	0.4647	C00149	neg	Organic acids	Carboxylic acids	Metabolism;Metabolism;Metabolism;Metabolism;Metabolism	Global and overview maps;Carbohydrate metabolism;Global and overview maps;Carbohydrate metabolism;Carbohydrate metabolism	Organic acids and derivatives	Hydroxy acids and derivatives	133.014281	0.016324238	57.9	0.254466489	97-67-6	Beta hydroxy acids and derivatives
neg_731	Galactaric Acid	metab_4721	B(i)	56	0	-	map01100;map00053	Metabolic pathways;Ascorbate and aldarate metabolism	HMDB0000639;LMFA01170107	M-H2O-H	C6H10O8	0.4647	C00879;_	neg	-	-	Metabolism;Metabolism	Global and overview maps;Carbohydrate metabolism	Organic oxygen compounds	Organooxygen compounds	191.0198188	0.017279236	49.5	0.440855068	526-99-8;	Carbohydrates and carbohydrate conjugates
neg_737	Glucose-6-Phosphate Lactate	metab_4726	B(ii)	0	57.8	-	-	-	HMDB0252789	M+Na-2H	C9H17O12P	0.4647	-	neg	-	-	-	-	Organic oxygen compounds	Organooxygen compounds	369.0217559	0.022845131	49.2	3.808209944	-	Carbohydrates and carbohydrate conjugates
neg_739	N-Desmethyl-O-O-Sulfate Rosiglitazone	metab_4728	B(ii)	0	59.1	-	-	-	HMDB0060837	M+Na-2H	C17H17N3O7S2	0.4647	-	neg	-	-	-	-	Organic acids and derivatives	Organic sulfuric acids and derivatives	460.0280987	0.105021238	45.2	6.010561971	-	Arylsulfates
neg_740	3-Phenylpropyl Glucosinolate	metab_4729	B(ii)	0	74.8	-	-	-	HMDB0038422	M+Cl	C16H23NO9S2	0.4647	-	neg	-	-	-	-	Organic oxygen compounds	Organooxygen compounds	472.0549706	0.016289301	49.6	9.485577437	76265-25-3	Carbohydrates and carbohydrate conjugates
neg_745	Gdp-Glucose	metab_4734	B(ii)	0	42.8	-	map01100;map00520;map00500;map01250	Metabolic pathways;Amino sugar and nucleotide sugar metabolism;Starch and sucrose metabolism;Biosynthesis of nucleotide sugars	HMDB0003351	M+Cl	C16H25N5O16P2	0.4647	C00394	neg	-	-	Metabolism;Metabolism;Metabolism;Metabolism	Global and overview maps;Carbohydrate metabolism;Carbohydrate metabolism;Global and overview maps	Nucleosides, nucleotides, and analogues	Purine nucleotides	640.0489659	0.019224698	43.5	3.985671098	-;5750-57-2	Purine nucleotide sugars
neg_750	6-Methylmercaptopurine	metab_4738	B(i)	38.1	0	-	map00983	Drug metabolism - other enzymes	HMDB0060412;PW_C040509	M-H	C6H6N4S	0.470016667	C16614	neg	-	-	Metabolism	Xenobiotics biodegradation and metabolism	Organoheterocyclic compounds	Imidazopyrimidines	165.0227733	0.016707904	38.6	-7.633867134	50-66-8;_	Purines and purine derivatives
neg_759	3-(2,3-Dihydroxypropyl)-6,8-Dihydroxyisochromen-1-One	metab_4745	B(i)	35.7	0	-	-	-	-	M-H2O-H	C12H12O6	0.47535	-	neg	-	-	-	-	-	-	233.0475012	0.016649221	43.5	7.752718016	-	-
neg_783	P-Coumaric Acid Glucuronide	metab_4766	B(ii)	0	45.8	-	-	-	HMDB0240550	M-H2O-H	C15H16O9	0.496666667	-	neg	-	-	-	-	Organic oxygen compounds	Organooxygen compounds	321.0637751	0.073153544	44.3	6.422508377	-	Carbohydrates and carbohydrate conjugates
neg_826	N-Acetyl-L-Alanine	metab_4806	B(i)	92.6	0	drug:DB02518	-	-	HMDB0000766	M-H	C5H9NO3	0.528716667	-	neg	-	-	-	-	Organic acids and derivatives	Carboxylic acids and derivatives	130.0509785	0.018516636	57.5	0.089840603	97-69-8	Amino acids, peptides, and analogues
neg_830	N-Acetyl-L-Aspartic Acid	metab_4810	B(i)	83.2	0	-	map01100;map00250	Metabolic pathways;Alanine, aspartate and glutamate metabolism	HMDB0000812;PW_C000649	M-H	C6H9NO5	0.534016667	C01042	neg	-	-	Metabolism;Metabolism	Global and overview maps;Amino acid metabolism	Organic acids and derivatives	Carboxylic acids and derivatives	174.0408629	0.015443527	56.3	0.382143809	997-55-7	Amino acids, peptides, and analogues
neg_953	Cefoselis	metab_4925	B(ii)	0	49	nonnatural	-	-	HMDB0259411	M-H	C19H22N8O6S2	0.661133333	C11210;_	neg	-	-	-	-	Organoheterocyclic compounds	Lactams	521.1046966	0.117612089	43.1	3.065636664	122841-10-5;_	Beta lactams
neg_956	Guanosine Diphosphate Mannose	metab_4928	B(i)	95.6	0	-	map01100;map01250;map01240;map00520;map00051;map00053;map00510	Metabolic pathways;Biosynthesis of nucleotide sugars;Biosynthesis of cofactors;Amino sugar and nucleotide sugar metabolism;Fructose and mannose metabolism;Ascorbate and aldarate metabolism;N-Glycan biosynthesis	HMDB0001163;PW_C000901	M-H	C16H25N5O16P2	0.666433333	C00096	neg	-	-	Metabolism;Metabolism;Metabolism;Metabolism;Metabolism;Metabolism;Metabolism	Global and overview maps;Global and overview maps;Global and overview maps;Carbohydrate metabolism;Carbohydrate metabolism;Carbohydrate metabolism;Glycan biosynthesis and metabolism	Nucleosides, nucleotides, and analogues	Purine nucleotides	604.0703128	0.048885633	56.7	0.721026427	3123-67-9	Purine nucleotide sugars
neg_971	2-(1,2,3,4-Tetrahydroxybutyl)Thiazolidine-4-Carboxylic Acid	metab_4941	B(ii)	0	52.9	nonnatural	-	-	HMDB0244783	M+Na-2H	C8H15NO6S	0.69325	-	neg	-	-	-	-	Organic acids and derivatives	Carboxylic acids and derivatives	274.0352857	0.026793967	46.7	-5.493833651	-	Amino acids, peptides, and analogues
neg_973	Floridin	metab_4942	B(ii)	0	48.7	-	-	-	HMDB0303624	M-H2O-H	C19H17N3O4S2	0.698566667	C11754	neg	-	-	-	-	Organoheterocyclic compounds	Lactams	396.0462167	0.124970074	43	-4.794863509	-	Beta lactams
neg_978	Adenosine Diphosphate Ribose	metab_4946	B(i)	82.1	0	-	map01100;map00230	Metabolic pathways;Purine metabolism	HMDB0001178;PW_C000914	M-H	C15H23N5O14P2	0.703866667	C00301	neg	-	-	Metabolism;Metabolism	Global and overview maps;Nucleotide metabolism	Nucleosides, nucleotides, and analogues	Purine nucleotides	558.0646624	0.070516299	53.8	0.474223658	-;20762-30-5	Purine nucleotide sugars
neg_989	2-Beta-D-Ribofuranosyl Thiazole-4-Carboxamide	metab_4956	B(ii)	0	43.2	-	-	-	HMDB0245037	M+FA-H	C9H12N2O6S	0.73045	-	neg	-	-	-	-	Organic oxygen compounds	Organooxygen compounds	321.0377013	0.032983631	44.1	-7.639043199	-	Carbohydrates and carbohydrate conjugates
neg_993	Diglykokoll	metab_4960	B(i)	46.1	0	-	-	-	-	M-H	C4H7NO4	0.735733333	-	neg	-	-	-	-	-	-	132.030289	0.038836506	46.8	0.434108006	-	-
neg_1008	Inosine 5'-Monophosphate	metab_4974	B(i)	93.9	0	drug:DB04566	map01100;map01232;map00230;map01240	Metabolic pathways;Nucleotide metabolism;Purine metabolism;Biosynthesis of cofactors	HMDB0000175	2M-H	C10H13N4O8P	0.756966667	C00130	neg	-	-	Metabolism;Metabolism;Metabolism;Metabolism	Global and overview maps;Global and overview maps;Nucleotide metabolism;Global and overview maps	Nucleosides, nucleotides, and analogues	Purine nucleotides	695.0868902	0.015791684	57.2	-0.048064165	131-99-7	Purine ribonucleotides
neg_1011	6,7-Dinitro-1,4-Dihydroquinoxaline-2,3-Dione	metab_4977	B(ii)	0	41.8	nonnatural	-	-	HMDB0251552	2M+FA-H	C8H4N4O6	0.762266667	-	neg	-	-	-	-	Organoheterocyclic compounds	Diazanaphthalenes	549.0235328	0.010788589	45.8	-1.662313237	-	Benzodiazines
neg_1013	Dcdp	metab_4979	B(ii)	0	53.9	-	map00240;map01100;map01232	Pyrimidine metabolism;Metabolic pathways;Nucleotide metabolism	HMDB0001245	M+FA-H	C9H15N3O10P2	0.76755	C00705	neg	Nucleic acids	Nucleotides	Metabolism;Metabolism;Metabolism	Nucleotide metabolism;Global and overview maps;Global and overview maps	Organic oxygen compounds	Organic oxoanionic compounds	432.017746	0.016918492	47.9	-9.621743766	800-73-7	Organic pyrophosphates
neg_1020	Tigemonam	metab_4986	B(ii)	0	48.7	nonnatural	-	-	HMDB0259088	M+Cl	C12H15N5O9S2	0.7836	-	neg	-	-	-	-	Organoheterocyclic compounds	Lactams	472.0024361	0.005978703	43.9	4.383518274	-	Beta lactams
neg_1021	Hypoxanthine	metab_4987	B(i)	87.7	0	drug:DB04076	map01100;map01232;map00230	Metabolic pathways;Nucleotide metabolism;Purine metabolism	HMDB0000157;PW_C000102	M-H	C5H4N4O	0.788933333	C00262	neg	-	-	Metabolism;Metabolism;Metabolism	Global and overview maps;Global and overview maps;Nucleotide metabolism	Organoheterocyclic compounds	Imidazopyrimidines	135.0314042	0.01559611	56.6	1.248967257	68-94-0	Purines and purine derivatives
neg_1041	Taxiphyllin	metab_5006	B(ii)	0	47.8	-	-	-	HMDB0030704	M-H2O-H	C14H17NO7	0.842333333	C01855	neg	-	-	-	-	Organic oxygen compounds	Organooxygen compounds	292.0806409	0.025598402	45.8	-6.492765201	21401-21-8	Carbohydrates and carbohydrate conjugates
neg_1051	Xanthine	metab_5015	B(i)	84	0	drug:DB02134	map01100;map01232;map00230;map00232	Metabolic pathways;Nucleotide metabolism;Purine metabolism;Caffeine metabolism	HMDB0000292;PW_C000198	M-H	C5H4N4O2	0.86895	C00385	neg	-	-	Metabolism;Metabolism;Metabolism;Metabolism	Global and overview maps;Global and overview maps;Nucleotide metabolism;Biosynthesis of other secondary metabolites	Organoheterocyclic compounds	Imidazopyrimidines	151.0261952	0.088423122	55.7	0.303963813	69-89-6	Purines and purine derivatives
neg_1102	Glucocochlearin	metab_5063	B(ii)	0	46.7	-	map01210	2-Oxocarboxylic acid metabolism	HMDB0302326	M+Cl	C11H21NO9S2	1.004116667	C08407	neg	-	-	Metabolism	Global and overview maps	Organic oxygen compounds	Organooxygen compounds	410.0356893	0.084014069	46.1	1.372280972	499-24-1;_	Carbohydrates and carbohydrate conjugates
neg_1104	Dl-M-Tyrosine	metab_5065	B(i)	91.7	0	-	-	-	-	M-H	C9H11NO3	1.015316667	-	neg	-	-	-	-	-	-	180.0667539	0.015732979	57.8	0.757475584	-	-
neg_1186	Propionic Acid	metab_5147	B(i)	46.3	0	-	map01100;map00640;map00760	Metabolic pathways;Propanoate metabolism;Nicotinate and nicotinamide metabolism	HMDB0000237;LMFA01010003;PW_C000159	M-H	C3H6O2	1.358233333	C00163	neg	Organic acids	Carboxylic acids	Metabolism;Metabolism;Metabolism	Global and overview maps;Carbohydrate metabolism;Metabolism of cofactors and vitamins	Organic acids and derivatives	Carboxylic acids and derivatives	73.02949231	0.022803691	48.8	-0.144420981	1979/9/4;79-09-4;	Carboxylic acids
neg_1213	Dihydrolipoate	metab_5174	B(ii)	0	40.4	drug:DB03760	map01100;map00785	Metabolic pathways;Lipoic acid metabolism	HMDB0012210	M+Hac-H	C8H16O2S2	1.505	C02147	neg	-	-	Metabolism;Metabolism	Global and overview maps;Metabolism of cofactors and vitamins	Lipids and lipid-like molecules	Fatty Acyls	267.0736588	0.016633362	45.3	2.821336092	462-20-4	Fatty acids and conjugates
neg_1299	Inosine	metab_5259	B(i)	91.1	0	-	map01100;map02010;map01232;map00230	Metabolic pathways;ABC transporters;Nucleotide metabolism;Purine metabolism	HMDB0000195;HMDB0247301;PW_C000127	M-H	C10H12N4O5	1.926683333	C00294;_	neg	-	-	Metabolism;Environmental Information Processing;Metabolism;Metabolism	Global and overview maps;Membrane transport;Global and overview maps;Nucleotide metabolism	Nucleosides, nucleotides, and analogues	Purine nucleosides	267.0736332	0.016367042	57.3	0.522580698	58-63-9;_	Not Available
neg_1317	Griseolic Acid	metab_5277	B(ii)	0	62.3	nonnatural	-	-	HMDB0242674	M+Cl	C14H13N5O8	2.034683333	-	neg	-	-	-	-	Nucleosides, nucleotides, and analogues	Purine nucleosides	414.0434027	0.043415628	48.9	-6.360212508	-	Not Available
neg_1347	Lintitript	metab_5307	B(ii)	0	68.8	nonnatural	-	-	HMDB0254108	M+Na-2H	C20H14ClN3O3S	2.211433333	-	neg	-	-	-	-	Organoheterocyclic compounds	Indoles and derivatives	432.0176321	0.012879293	45.1	-3.590249578	-	Indolyl carboxylic acids and derivatives
neg_1410	Levonordefrin	metab_5367	B(ii)	0	43.3	drug:DB06707	-	-	HMDB0015652	M-H2O-H	C9H13NO3	2.523416667	C11768	neg	-	-	-	-	Benzenoids	Benzene and substituted derivatives	164.071781	0.015646153	48	0.430469718	829-74-3	Phenylpropanes
neg_1414	N-[4'-Hydroxy-(E)-Cinnamoyl]-L-Aspartic Acid	metab_5371	B(ii)	0	41	-	-	-	HMDB0029234	M+Na-2H	C13H13NO6	2.540333333	-	neg	-	-	-	-	Organic acids and derivatives	Carboxylic acids and derivatives	300.0467346	0.019748647	45.1	-7.956109274	-	Amino acids, peptides, and analogues
neg_1425	Glutaric Acid	metab_5379	B(i)	98.5	0	drug:DB03553	map01100;map00310;map00071	Metabolic pathways;Lysine degradation;Fatty acid degradation	HMDB0000661	M-H	C5H8O4	2.602633333	C00489	neg	Organic acids	Carboxylic acids	Metabolism;Metabolism;Metabolism	Global and overview maps;Amino acid metabolism;Lipid metabolism	Organic acids and derivatives	Carboxylic acids and derivatives	131.0350271	0.015804698	59.2	0.338973396	110-94-1	Dicarboxylic acids and derivatives
neg_1433	Adenylsuccinic Acid	metab_5385	B(ii)	0	55.4	drug:DB04418	map01100;map00250;map01232;map00230;map01240	Metabolic pathways;Alanine, aspartate and glutamate metabolism;Nucleotide metabolism;Purine metabolism;Biosynthesis of cofactors	HMDB0000536	M-H	C14H18N5O11P	2.63625	C03794	neg	-	-	Metabolism;Metabolism;Metabolism;Metabolism;Metabolism	Global and overview maps;Amino acid metabolism;Global and overview maps;Nucleotide metabolism;Global and overview maps	Benzenoids	Benzene and substituted derivatives	462.0671336	0.047312943	50.1	0.792575553	19046-78-7	Biphenyls and derivatives
neg_1444	Tyr-Glu	metab_5396	B(i)	86.1	0	-	-	-	HMDB0029104	M-H	C14H18N2O6	2.692516667	-	neg	-	-	-	-	Organic acids and derivatives	Carboxylic acids and derivatives	309.1095341	0.015622421	55.9	1.045575984	-	Amino acids, peptides, and analogues
neg_1450	L-Threonic Acid	metab_5402	B(i)	51.9	0	drug:DB11192	map01100;map00053	Metabolic pathways;Ascorbate and aldarate metabolism	HMDB0000943	M+Na-2H	C4H8O5	2.714966667	C01620	neg	-	-	Metabolism;Metabolism	Global and overview maps;Carbohydrate metabolism	Organic oxygen compounds	Organooxygen compounds	157.0118613	0.034751486	50.1	0.147613005	7306-96-9	Carbohydrates and carbohydrate conjugates
neg_1455	N-(9-Pentofuranosyl-9H-Purin-6-Yl)Aspartic Acid	metab_5407	B(i)	39	0	-	-	-	-	M-H	C14H17N5O8	2.7318	-	neg	-	-	-	-	-	-	382.1006653	0.016444168	46.3	0.598402535	-	-
neg_1458	Monomethyl Phthalate	metab_5410	B(i)	78.3	0	-	-	-	HMDB0002130	M-H	C9H8O4	2.742916667	-	neg	-	-	-	-	Benzenoids	Benzene and substituted derivatives	179.0350959	0.01598865	55	0.631152409	4376-18-5	Benzoic acids and derivatives
neg_1461	3-Ethoxypropanoic Acid	metab_5413	B(i)	58.8	0	-	-	-	-	M-H	C5H10O3	2.7485	-	neg	-	-	-	-	-	-	117.0557666	0.021248194	51.2	0.413906385	-	-
neg_1463	Epicylindrospermopsin	metab_5415	B(ii)	0	76.6	nonnatural	-	-	HMDB0247246	M+Cl	C15H21N5O7S	2.75405	-	neg	-	-	-	-	Organoheterocyclic compounds	Pyridopyrimidines	450.0882518	0.185162617	51.3	6.459623969	-	Not Available
neg_1466	N6-Methyl-2'-Deoxyadenosine	metab_5418	B(ii)	0	40.1	nonnatural	-	-	HMDB0255300	M+Na-2H	C11H15N5O3	2.7655	_;C03795	neg	-	-	-	-	Nucleosides, nucleotides, and analogues	Purine nucleosides	286.0911115	0.071536187	46.3	-3.944082778	2002-35-9;_	Purine 2''-deoxyribonucleosides
neg_1511	5-Thio-D-Glucose	metab_5460	B(ii)	0	52.9	nonnatural	-	-	HMDB0246843	M+Na-2H	C6H12O5S	2.94285	-	neg	-	-	-	-	Organic oxygen compounds	Organooxygen compounds	217.015269	0.047131726	48.1	0.289425986	-	Carbohydrates and carbohydrate conjugates
neg_1535	Cytosine-5-Carboxylic Acid	metab_5484	B(ii)	0	43.7	nonnatural	-	-	HMDB0246202	M+FA-H	C5H5N3O3	2.96945	-	neg	-	-	-	-	Organoheterocyclic compounds	Diazines	200.0298479	0.02033109	46	-9.327082941	-	Pyrimidines and pyrimidine derivatives
neg_1555	4-Hydroxyphenyllactic Acid	metab_5504	B(i)	95	0	-	-	-	HMDB0000755	M-H	C9H10O4	2.990666667	C03672	neg	-	-	-	-	Phenylpropanoids and polyketides	Phenylpropanoic acids	181.0507089	0.016254962	58.7	0.42013258	306-23-0	Not Available
neg_1576	N-Acetyl-L-Methionine	metab_5525	B(i)	82.6	0	drug:DB01646	-	-	HMDB0011745	M-H	C7H13NO3S	3.076116667	C02712	neg	-	-	-	-	Organic acids and derivatives	Carboxylic acids and derivatives	190.0544692	0.056881631	55.2	0.687530543	65-82-7	Amino acids, peptides, and analogues
neg_1592	Glu-Leu	metab_5541	B(i)	48.8	0	-	-	-	HMDB0028823	M-H	C11H20N2O5	3.1961	-	neg	-	-	-	-	Organic acids and derivatives	Carboxylic acids and derivatives	259.1300719	0.023457648	48.7	0.486762302	5969-52-8	Amino acids, peptides, and analogues
neg_1621	Cyclohexanecarboxamide	metab_5569	B(ii)	0	50.9	nonnatural	-	-	HMDB0250651	M+FA-H	C7H13NO	3.363	-	neg	-	-	-	-	Organic acids and derivatives	Carboxylic acids and derivatives	172.0980161	0.016175814	49.8	0.780014553	-	Carboxylic acid derivatives
neg_1624	3-[[(2S)-2,4-Dihydroxy-3,3-Dimethylbutanoyl]Amino]Propanoic Acid	metab_5572	B(ii)	0	60.2	nonnatural	-	-	HMDB0250782	M+Na-2H	C9H17NO5	3.368516667	-	neg	-	-	-	-	Organic acids and derivatives	Carboxylic acids and derivatives	240.0855018	0.018140596	51	0.736444161	-	Amino acids, peptides, and analogues
neg_1661	Phthalic Acid	metab_5607	B(i)	57.7	0	drug:DB02746	map01100;map02010	Metabolic pathways;ABC transporters	HMDB0002107	M-H	C8H6O4	3.57885	C01606	neg	-	-	Metabolism;Environmental Information Processing	Global and overview maps;Membrane transport	Benzenoids	Benzene and substituted derivatives	165.0193939	0.034791021	50.8	0.371130291	88-99-3	Benzoic acids and derivatives
neg_1693	3-Isopropylmalic Acid	metab_5639	B(ii)	0	48.7	-	map01100;map01210;map01230;map00290	Metabolic pathways;2-Oxocarboxylic acid metabolism;Biosynthesis of amino acids;Valine, leucine and isoleucine biosynthesis	HMDB0012156	M+Na-2H	C7H12O5	3.728466667	C04411	neg	-	-	Metabolism;Metabolism;Metabolism;Metabolism	Global and overview maps;Global and overview maps;Global and overview maps;Amino acid metabolism	Lipids and lipid-like molecules	Fatty Acyls	197.0432472	0.015362685	48.3	0.601469699	126576-14-5	Fatty acids and conjugates
neg_1727	Terephthalic Acid	metab_5673	B(i)	71	0	-	map01100	Metabolic pathways	HMDB0002428	M-H	C8H6O4	3.910766667	C06337	neg	-	-	Metabolism	Global and overview maps	Benzenoids	Benzene and substituted derivatives	165.0194132	0.020997675	53.2	0.487469678	100-21-0	Benzoic acids and derivatives
neg_1819	4-Nitrocatechol	metab_5761	B(i)	72.2	0	-	-	-	HMDB0002916	M-H	C6H5NO4	4.322133333	C02235	neg	-	-	-	-	Benzenoids	Phenols	154.0146442	0.032766191	53.7	0.406296779	3316/9/4;3316-09-4	Nitrophenols
neg_1834	D-Malic Acid P-Coumarate	metab_5776	B(ii)	0	43.6	-	-	-	HMDB0303755	M+Na-2H	C13H12O7	4.37135	-	neg	-	-	-	-	Phenylpropanoids and polyketides	Cinnamic acids and derivatives	301.0308004	0.102225231	45.3	-7.748991436	-	Hydroxycinnamic acids and derivatives
neg_1862	Biopterin	metab_5804	B(ii)	0	40.3	-	map01100;map00790;map01240	Metabolic pathways;Folate biosynthesis;Biosynthesis of cofactors	HMDB0000468	M+Cl	C9H11N5O3	4.470316667	C06313	neg	-	-	Metabolism;Metabolism;Metabolism	Global and overview maps;Metabolism of cofactors and vitamins;Global and overview maps	Organoheterocyclic compounds	Pteridines and derivatives	272.0542189	0.016556049	46.3	-5.785236274	22150-76-1	Pterins and derivatives
neg_2012	1-Carboxycyclohexaneacetic Acid	metab_5953	B(i)	43.9	0	-	-	-	-	M-H	C9H14O4	5.06635	-	neg	-	-	-	-	-	-	185.081997	0.017592679	47.9	0.346667398	-	-
neg_2052	(S)-2-Acetamido-3-(4-Chlorophenyl)Propanoic Acid	metab_5993	B(ii)	0	57.2	-	-	-	HMDB0243712	M-H	C11H12ClNO3	5.213633333	-	neg	-	-	-	-	Organic acids and derivatives	Carboxylic acids and derivatives	240.0434567	0.01586733	48.1	0.672963025	-	Amino acids, peptides, and analogues
neg_2062	Azelaic Acid	metab_6003	B(i)	97.2	0	-	-	-	HMDB0000784;LMFA01170054	M-H	C9H16O4	5.262733333	C08261	neg	-	-	-	-	Lipids and lipid-like molecules	Fatty Acyls	187.0976764	0.013347365	58.8	0.499073761	123-99-9;	Fatty acids and conjugates
neg_2106	Loratadine	metab_6044	B(ii)	0	46.7	drug:DB00455	-	-	HMDB0005000	M+Hac-H	C22H23ClN2O2	5.387166667	C06818	neg	-	-	-	-	Organoheterocyclic compounds	Benzocycloheptapyridines	441.1591531	0.044108678	42.7	1.170817883	79794-75-5	Not Available
neg_2112	L-2,3-Dihydrodipicolinate	metab_6050	B(ii)	0	70.3	-	-	-	HMDB0012247	M-H	C7H7NO4	5.397816667	C03340;_	neg	-	-	-	-	Organic acids and derivatives	Carboxylic acids and derivatives	168.0302988	0.020919378	53.6	0.399240798	-;16052-12-3;_	Amino acids, peptides, and analogues
neg_2192	3-Hydroxyanthranilic Acid	metab_6126	B(i)	98	0	drug:DB03644	map01100;map00380;map01240	Metabolic pathways;Tryptophan metabolism;Biosynthesis of cofactors	HMDB0001476;PW_C001137	M-H	C7H7NO3	5.499216667	C00632	neg	-	-	Metabolism;Metabolism;Metabolism	Global and overview maps;Amino acid metabolism;Global and overview maps	Benzenoids	Benzene and substituted derivatives	152.0353604	0.027286159	59.1	0.286148311	548-93-6	Benzoic acids and derivatives
neg_2197	Psoromic Acid	metab_6131	B(i)	38.6	0	-	-	-	-	M-H	C18H14O8	5.499216667	-	neg	-	-	-	-	-	-	357.0616936	0.019316976	46.1	0.286474333	-	-
neg_2218	Undecanedioic Acid	metab_6148	B(i)	83.6	0	-	-	-	HMDB0000888;LMFA01170007	M-H	C11H20O4	5.526133333	-	neg	-	-	-	-	Lipids and lipid-like molecules	Fatty Acyls	215.1289584	0.022433898	55.3	0.350465875	1852-04-6;	Fatty acids and conjugates
neg_2228	Ochromycinone	metab_6158	B(i)	52.5	0	nonnatural	-	-	HMDB0258477	M-H	C19H14O4	5.536766667	-	neg	-	-	-	-	Phenylpropanoids and polyketides	Angucyclines	305.0820758	0.021643938	49.2	0.468187085	-	Not Available
neg_2242	6''-Malonylgenistin	metab_6171	B(ii)	0	50	-	-	-	HMDB0029529	M-H	C24H22O13	5.547466667	C16192	neg	-	-	-	-	Phenylpropanoids and polyketides	Isoflavonoids	517.0991004	0.026597231	47.9	0.64857399	51011-05-3	Isoflavonoid O-glycosides
neg_2256	3-Chlorobenzoic Acid	metab_6184	B(i)	97.2	0	-	-	-	HMDB0001544	M-H	C7H5ClO2	5.563466667	-	neg	-	-	-	-	Benzenoids	Benzene and substituted derivatives	154.9905779	0.01671604	53.9	0.303091534	535-80-8	Benzoic acids and derivatives
neg_2261	4,6-Dinitro-O-Cresol	metab_6189	B(i)	92.7	0	nonnatural	-	-	HMDB0245221;HMDB0245458	M-H	C7H6N2O5	5.568783333	C18653;_	neg	-	-	-	-	Benzenoids	Phenols	197.0204835	0.021245607	57.1	0.447482598	534-52-1;_	Nitrophenols
neg_2273	Dodecanedioic Acid	metab_6197	B(i)	96.1	0	-	-	-	HMDB0000623;LMFA01170009	M-H	C12H22O4	5.58485	C02678	neg	-	-	-	-	Lipids and lipid-like molecules	Fatty Acyls	229.144617	0.020559261	58.3	0.365961266	693-23-2;	Fatty acids and conjugates
neg_2287	Cgp71422	metab_6210	B(ii)	0	47	-	-	-	HMDB0013864	M+Hac-H	C29H31N7O2	5.590433333	-	neg	-	-	-	-	Benzenoids	Benzene and substituted derivatives	568.2679985	0.053713711	47.7	0.344087555	-	Anilides
neg_2291	(1S,2R)-N-Methyl-1-Oxo-2-Pyridin-3-Ylthiane-2-Carbothioamide	metab_6212	B(ii)	0	43	-	-	-	HMDB0242446	M+Na-2H	C12H16N2OS2	5.595733333	-	neg	-	-	-	-	Organoheterocyclic compounds	Thianes	289.046784	0.019639397	44	6.382724061	-	Not Available
neg_2327	Tridecanedioic Acid	metab_6245	B(i)	94.8	0	-	-	-	HMDB0002327;LMFA01170014	M-H	C13H24O4	5.627716667	-	neg	-	-	-	-	Lipids and lipid-like molecules	Fatty Acyls	243.1602733	0.021213722	58.2	0.370721083	505-52-2;	Fatty acids and conjugates
neg_2330	1,4-Bis((P-Propylphenoxy)Acetyl)Piperazine	metab_6248	B(ii)	0	64.1	-	-	-	HMDB0248499	M-H	C26H34N2O4	5.627716667	-	neg	-	-	-	-	Benzenoids	Benzene and substituted derivatives	437.2412929	0.013152818	47.5	-7.503029221	-	Phenylpropanes
neg_2340	Ethotoin	metab_6255	B(ii)	0	56.8	drug:DB00754	-	-	HMDB0014892	M+Cl	C11H12N2O2	5.63845	C07839	neg	-	-	-	-	Organoheterocyclic compounds	Azolidines	239.0599434	0.023730597	48.9	3.255791389	86-35-1	Imidazolidines
neg_2356	Melanostatin	metab_6271	B(ii)	0	58.8	-	-	-	HMDB0005764	M+Cl	C13H24N4O3	5.654383333	-	neg	-	-	-	-	Organic acids and derivatives	Carboxylic acids and derivatives	319.1528822	0.058216352	49.5	-4.784903454	9083-38-9	Amino acids, peptides, and analogues
neg_2360	Lps(18:0)	metab_6274	B(i)	92.5	0	-	-	-	HMDB0240606	M-H	C24H48NO9P	5.654383333	-	neg	-	-	-	-	Lipids and lipid-like molecules	Glycerophospholipids	524.2997223	0.250503251	55.9	0.628115716	119786-67-3	Glycerophosphoserines
neg_2362	Traumatic Acid	metab_6275	B(i)	77.8	0	-	map00592	alpha-Linolenic acid metabolism	HMDB0000933;LMFA01170002	M-H	C12H20O4	5.659683333	C16308	neg	-	-	Metabolism	Lipid metabolism	Lipids and lipid-like molecules	Fatty Acyls	227.1289856	0.020699236	53.8	0.451304507	6402-36-4;	Fatty acids and conjugates
neg_2364	2-(8-Hydroxy-4A,8-Dimethyldecahydro-2-Naphthalenyl)Acrylic Acid	metab_6277	B(i)	56.5	0	-	-	-	-	M-H	C15H24O3	5.659683333	-	neg	-	-	-	-	-	-	251.1653538	0.021028782	50.5	0.339545766	-	-
neg_2379	Heliangin	metab_6291	B(ii)	0	45.3	-	-	-	HMDB0036692	M-H	C20H26O6	5.664983333	C09474;_	neg	-	-	-	-	Lipids and lipid-like molecules	Fatty Acyls	361.1633065	0.005927482	44.8	-6.50420357	13323-48-3	Fatty acid esters
neg_2389	Dehydrocurdione	metab_6301	B(ii)	0	85.1	-	-	-	HMDB0035407	M+Hac-H	C15H22O2	5.670316667	C16949	neg	-	-	-	-	Lipids and lipid-like molecules	Prenol lipids	293.1764659	0.020950683	56.1	2.502437095	38230-32-9	Sesquiterpenoids
neg_2408	Oxymorphone	metab_6320	B(ii)	0	54.8	drug:DB01192	-	-	HMDB0015323	M-H	C17H19NO4	5.681216667	C08019	neg	-	-	-	-	Benzenoids	Phenanthrenes and derivatives	300.124294	0.020978854	50	0.539077761	76-41-5	Not Available
neg_2426	Testosterone Enanthate	metab_6335	B(ii)	0	48.3	-	-	-	HMDB0005814	2M+FA-H	C26H40O3	5.686516667	C08157	neg	-	-	-	-	Lipids and lipid-like molecules	Steroids and steroid derivatives	845.6006185	0.035676312	45.6	8.650269678	315-37-7;	Steroid esters
neg_2428	Lps(22:5)	metab_6337	B(i)	73.1	0	-	-	-	-	M-H	C28H46NO9P	5.6972	-	neg	-	-	-	-	-	-	570.281624	0.192529242	52.6	-3.707776757	-	-
neg_2432	Methyl L-Tyrosinate	metab_6341	B(i)	47.8	0	-	-	-	-	2M-H	C10H13NO3	5.707883333	-	neg	-	-	-	-	-	-	389.1718753	0.021163909	47.7	0.167110965	-	-
neg_2434	2-Octylpent-2-Enedioic Acid	metab_6343	B(i)	74.2	0	-	-	-	-	M-H	C13H22O4	5.718583333	-	neg	-	-	-	-	-	-	241.1445679	0.01200821	52.5	0.145260066	-	-
neg_2438	Pc(18:2/20:5)	metab_6347	B(i)	97.2	0	-	-	-	HMDB0008149	M+FA-H	C46H78NO8P	5.734466667	-	neg	-	-	-	-	Lipids and lipid-like molecules	Glycerophospholipids	848.5449199	0.046551775	57.9	0.263765638	-	Glycerophosphocholines
neg_2444	Canrenone	metab_6353	B(i)	81.5	0	nonnatural	-	-	HMDB0003033;HMDB0258427	M-H	C22H28O3	5.745166667	-	neg	-	-	-	-	Lipids and lipid-like molecules	Steroids and steroid derivatives	339.1999115	0.009872336	53.2	9.826995173	976-71-6;_	Steroid lactones
neg_2445	Sl(21:2_O/26:6)	metab_6354	B(i)	91.5	0	-	-	-	-	M+Hac-H	C47H79NO5S	5.745166667	-	neg	-	-	-	-	-	-	828.5753265	0.029116988	53.1	-8.406205473	-	-
neg_2450	Pe(Dime(13,5)/20:5(5Z,8Z,11Z,14Z,16E)-Oh(18))	metab_6358	B(ii)	0	80.2	-	-	-	HMDB0284920	M-H	C49H82NO10P	5.750516667	-	neg	-	-	-	-	Not Available	Not Available	874.560622	0.117318713	54.3	0.301442	-	Not Available
neg_2458	Ps(22:6/22:6)	metab_6366	B(i)	91.9	0	-	-	-	HMDB0012450	M-H	C50H74NO10P	5.75585	-	neg	-	-	-	-	Lipids and lipid-like molecules	Glycerophospholipids	878.498246	0.040328338	53.9	0.555119568	-	Glycerophosphoserines
neg_2466	Pe(Pgf1Alpha/P-18:0)	metab_6372	B(ii)	0	81.7	-	-	-	HMDB0285371	M-H	C43H82NO10P	5.7614	-	neg	-	-	-	-	Not Available	Not Available	802.5606651	0.022523304	53.7	0.382122666	-	Not Available
neg_2471	Undecylenic Acid	metab_6377	B(ii)	0	43.8	-	-	-	HMDB0033724	M+Hac-H	C11H20O2	5.766733333	C13910;_	neg	-	-	-	-	Lipids and lipid-like molecules	Fatty Acyls	243.1603112	0.017943977	47.3	0.44169392	112-38-9;	Fatty acids and conjugates
neg_2472	Cocaine-Alcohol	metab_6378	B(ii)	0	48	-	-	-	HMDB0250390	M-H2O-H	C17H21NO5	5.766733333	-	neg	-	-	-	-	Benzenoids	Benzene and substituted derivatives	300.1242762	0.027711498	48.7	0.453059188	-	Benzoic acids and derivatives
neg_2477	Retaspimycin	metab_6383	B(ii)	0	75.3	nonnatural	-	-	HMDB0257169	M-H	C31H45N3O8	5.766733333	-	neg	-	-	-	-	Phenylpropanoids and polyketides	Macrolactams	586.3151518	0.025351254	52.5	3.001530169	-	Not Available
neg_2480	Sl(23:3_O/26:7)	metab_6385	B(i)	78.9	0	-	-	-	-	M+Hac-H	C49H79NO5S	5.766733333	-	neg	-	-	-	-	-	-	852.5748528	0.052565891	47.7	-8.748932733	-	-
neg_2484	Lpe(20:5)	metab_6389	B(i)	83.6	0	-	-	-	HMDB0011489	M-H	C25H42NO7P	5.772033333	-	neg	-	-	-	-	Lipids and lipid-like molecules	Glycerophospholipids	498.2630668	0.019511146	55.7	0.909162296	-	Glycerophosphoethanolamines
neg_2506	5-Hydroxyeicosapentaenoic Acid	metab_6411	B(i)	77.8	0	-	-	-	HMDB0005081	M-H	C20H30O3	5.788033333	-	neg	-	-	-	-	Lipids and lipid-like molecules	Fatty Acyls	317.2123276	0.022683788	52.6	0.34330904	92008-51-0	Eicosanoids
neg_2511	Dinoterb	metab_6414	B(i)	77.4	0	-	-	-	-	M-H	C10H12N2O5	5.79335	C18671	neg	-	-	-	-	-	-	239.0673757	0.024308401	54.7	0.12759545	1420-07-1	-
neg_2513	Lpe(18:3)	metab_6416	B(i)	94.3	0	-	-	-	HMDB0011478	M-H	C23H42NO7P	5.79335	-	neg	-	-	-	-	Lipids and lipid-like molecules	Glycerophospholipids	474.2630656	0.036464761	55.4	0.952592066	-	Glycerophosphoethanolamines
neg_2526	N-Propyl-L-Arginine	metab_6426	B(ii)	0	45.3	-	-	-	HMDB0255235	M+Cl	C9H20N4O2	5.8146	-	neg	-	-	-	-	Organic acids and derivatives	Carboxylic acids and derivatives	251.1288789	0.02642926	46.3	3.939971391	-	Amino acids, peptides, and analogues
neg_2530	Sabarubicin	metab_6430	B(ii)	0	72.8	nonnatural	-	-	HMDB0257433	M-H2O-H	C32H37NO13	5.819933333	-	neg	-	-	-	-	Phenylpropanoids and polyketides	Anthracyclines	624.2037107	0.026252151	51.9	-7.677563928	-	Not Available
neg_2532	2,5-Di-Tert-Butylhydroquinone	metab_6432	B(i)	50.2	0	nonnatural	-	-	HMDB0245492	M-H	C14H22O2	5.825266667	-	neg	-	-	-	-	Benzenoids	Benzene and substituted derivatives	221.1547224	0.025996875	49.4	0.084796365	-	Phenylpropanes
neg_2533	Cimicifugoside	metab_6433	B(ii)	0	45.6	-	-	-	HMDB0250252	M+FA-H	C37H54O11	5.825266667	C08935;_	neg	-	-	-	-	Lipids and lipid-like molecules	Steroids and steroid derivatives	719.3679412	0.016213343	45.2	4.635147552	66176-93-0;_	Cycloartanols and derivatives
neg_2534	(Z)-6,9,10-Trihydroxyoctadec-7-Enoic Acid	metab_6434	B(i)	43.9	0	-	-	-	-	M-H	C18H34O5	5.830633333	-	neg	-	-	-	-	-	-	329.2335517	0.032911247	45.8	0.617437534	-	-
neg_2539	4-(2-Acetylpyrrol-1-Yl)Butanoic Acid	metab_6438	B(i)	53.7	0	-	-	-	-	2M-H	C10H13NO3	5.846666667	-	neg	-	-	-	-	-	-	389.1718554	0.017380799	49.1	0.115950348	-	-
neg_2541	Kainic Acid	metab_6440	B(ii)	0	55.7	-	-	-	HMDB0253757	M-H2O-H	C10H15NO4	5.851966667	_;C12819	neg	-	-	-	-	Organic acids and derivatives	Carboxylic acids and derivatives	194.0822036	0.024389152	50.7	-0.29670288	487-79-6;_	Amino acids, peptides, and analogues
neg_2544	Lpe(20:4)	metab_6443	B(i)	96	0	-	-	-	HMDB0011487	M-H	C25H44NO7P	5.85725	-	neg	-	-	-	-	Lipids and lipid-like molecules	Glycerophospholipids	500.2785313	0.016451079	58.1	0.535395805	-	Glycerophosphoethanolamines
neg_2545	Lpc(20:4)	metab_6444	B(i)	92.2	0	-	map00564	Glycerophospholipid metabolism	HMDB0010395	M+FA-H	C28H50NO7P	5.85725	C04230	neg	Lipids	Phospholipids	Metabolism	Lipid metabolism	Lipids and lipid-like molecules	Glycerophospholipids	588.330856	0.035693072	56.6	0.301104132	60701-99-7	Glycerophosphocholines
neg_2549	Hydrocotarnine	metab_6447	B(ii)	0	46.7	-	-	-	HMDB0033701	M+FA-H	C12H15NO3	5.8732	C13534	neg	-	-	-	-	Organoheterocyclic compounds	Tetrahydroisoquinolines	266.1034599	0.02568668	49	0.287904846	550-10-7	Not Available
neg_2558	Quilostigmine	metab_6453	B(ii)	0	52.2	nonnatural	-	-	HMDB0257026	M-H2O-H	C23H27N3O2	5.883833333	-	neg	-	-	-	-	Organoheterocyclic compounds	Indoles and derivatives	358.1930748	0.020792509	45.4	1.560902219	-	Pyrroloindoles
neg_2562	Lpe(22:5)	metab_6457	B(i)	76.1	0	-	-	-	HMDB0011494	M-H	C27H46NO7P	5.889183333	-	neg	-	-	-	-	Lipids and lipid-like molecules	Glycerophospholipids	526.2944078	0.016374055	53.9	0.938405992	-	Glycerophosphoethanolamines
neg_2591	Lpc(22:5)	metab_6483	B(i)	86.8	0	-	map00564	Glycerophospholipid metabolism	HMDB0010402	M+FA-H	C30H52NO7P	5.910516667	C04230	neg	Lipids	Phospholipids	Metabolism	Lipid metabolism	Lipids and lipid-like molecules	Glycerophospholipids	614.3455622	0.031494784	53.6	-1.370552771	-	Glycerophosphocholines
neg_2592	Pe(18:0/20:4)	metab_6484	B(i)	43.3	0	-	-	-	HMDB0009003	M-H	C43H78NO8P	5.910516667	-	neg	-	-	-	-	Lipids and lipid-like molecules	Glycerophospholipids	766.5397641	0.193083748	45.2	0.697546459	61216-62-4	Glycerophosphoethanolamines
neg_2654	Rickinic Acid A	metab_6537	B(i)	97.4	0	-	-	-	-	M-H	C15H22O3	5.974666667	-	neg	-	-	-	-	-	-	249.149681	0.014679729	57.7	0.251487995	-	-
neg_2664	Lpe(18:1)	metab_6546	B(i)	95.9	0	-	-	-	HMDB0011475	M-H	C23H46NO7P	5.98535	-	neg	-	-	-	-	Lipids and lipid-like molecules	Glycerophospholipids	478.2943029	0.015844341	58.2	0.813368935	-	Glycerophosphoethanolamines
neg_2673	3A,21-Dihydroxy-5B-Pregnane-11,20-Dione	metab_6555	B(ii)	0	56.4	-	map00140	Steroid hormone biosynthesis	HMDB0006755	M+Na-2H	C21H32O4	5.990683333	C05478;_	neg	-	-	Metabolism	Lipid metabolism	Lipids and lipid-like molecules	Steroids and steroid derivatives	369.2047934	0.044294918	49.6	0.189664814	566-03-0;	Hydroxysteroids
neg_2677	Phe-Phe-Pro-Arg	metab_6559	B(ii)	0	60.1	-	-	-	HMDB0304807	M-H2O-H	C29H39N7O5	5.990683333	-	neg	-	-	-	-	Organic acids and derivatives	Carboxylic acids and derivatives	546.2820792	0.04632695	46.5	-2.382992136	-	Amino acids, peptides, and analogues
neg_2692	11,11-Dimethyl-8-Methylenebicyclo[7.2.0]Undec-4-Ene-4-Carboxylic Acid	metab_6574	B(i)	84.5	0	-	-	-	-	M+FA-H	C15H22O2	6.006716667	-	neg	-	-	-	-	-	-	279.1602516	0.034311187	54.4	0.293740286	-	-
neg_2693	N-Palmitoyl Serine	metab_6575	B(ii)	0	53.4	-	-	-	HMDB0241932	M-H	C19H37NO4	6.006716667	-	neg	-	-	-	-	Organic acids and derivatives	Carboxylic acids and derivatives	342.2646256	0.016087753	48.4	-1.038916385	_;	Amino acids, peptides, and analogues
neg_2700	Docosahexaenoicacid(Dha)	metab_6580	B(ii)	0	74.1	nonnatural	-	-	HMDB0244316	M-H	C22H32O2	6.022766667	-	neg	-	-	-	-	Lipids and lipid-like molecules	Fatty Acyls	327.2330953	0.033888581	53.9	0.431085055	-	Fatty acids and conjugates
neg_2702	Calcitroic Acid	metab_6582	B(ii)	0	59.4	-	-	-	HMDB0006472	M+Na-2H	C23H34O4	6.022766667	C18230;_	neg	-	-	-	-	Lipids and lipid-like molecules	Steroids and steroid derivatives	395.2204815	0.041833016	51.5	0.278104928	71204-89-2	Vitamin D and derivatives
neg_2703	Ibuprofen Glucuronide	metab_6583	B(ii)	0	64.2	-	map01100;map00040;map00053;map01240	Metabolic pathways;Pentose and glucuronate interconversions;Ascorbate and aldarate metabolism;Biosynthesis of cofactors	HMDB0010343	M+FA-H	C19H26O8	6.022766667	C03033;_	neg	-	-	Metabolism;Metabolism;Metabolism;Metabolism	Global and overview maps;Carbohydrate metabolism;Carbohydrate metabolism;Global and overview maps	Organic oxygen compounds	Organooxygen compounds	427.1583567	0.033589164	49.3	-6.840034791	98649-76-4;_	Carbohydrates and carbohydrate conjugates
neg_2709	Lpe(17:0)	metab_6589	B(i)	89.9	0	-	-	-	LMGP02050030	M-H	C22H46NO7P	6.028066667	-	neg	-	-	-	-	-	-	466.2942844	0.016350814	54.5	0.794642782	0	-
neg_2720	Lpe(O-18:2)	metab_6599	B(i)	57.1	0	-	-	-	-	M-H	C23H46NO6P	6.0494	-	neg	-	-	-	-	-	-	462.2992427	0.094483622	48.5	0.527281798	-	-
neg_2733	Mevastatin	metab_6611	B(ii)	0	61.5	nonnatural	-	-	HMDB0254692	M-H2O-H	C23H34O5	6.070733333	_;C13963	neg	-	-	-	-	Organoheterocyclic compounds	Lactones	371.2204639	0.038298425	49.2	-5.942956519	73573-88-3;_	Delta valerolactones
neg_2734	[7,11-Bis(Acetyloxymethyl)-3,15-Dimethylhexadeca-2,6,10,14-Tetraenyl] Acetate	metab_6612	B(i)	43	0	-	-	-	-	M-H	C26H40O6	6.070733333	-	neg	-	-	-	-	-	-	447.2754636	0.0269513	47.2	0.559905433	-	-
neg_2738	2-Hydroxypalmitic Acid	metab_6616	B(i)	95.5	0	-	-	-	HMDB0031057	M-H	C16H32O3	6.076066667	-	neg	-	-	-	-	Lipids and lipid-like molecules	Fatty Acyls	271.2279901	0.015458111	58.1	0.446930391	16452-52-1	Fatty acids and conjugates
neg_2748	8,11-Eicosadiynoic Acid	metab_6625	B(i)	84.8	0	-	-	-	LMFA01030688	M-H	C20H32O2	6.081433333	-	neg	-	-	-	-	-	-	303.2331066	0.01696465	56.3	0.501998539	0	-
neg_2755	11-Hydroxy-12-Methyltetradecanoic Acid	metab_6631	B(i)	39.5	0	-	-	-	-	M-H	C15H30O3	6.086783333	-	neg	-	-	-	-	-	-	257.2123674	0.015676477	45.2	0.577114673	-	-
neg_2766	Lpe(O-16:0)	metab_6641	B(i)	55.7	0	-	-	-	-	M-H	C21H46NO6P	6.0922	-	neg	-	-	-	-	-	-	438.2993269	0.016614591	49.2	0.747783989	-	-
neg_2768	1,4-Cyclohexanedicarboxylic Acid	metab_6643	B(i)	94.2	0	-	-	-	-	M-H	C8H12O4	6.09755	-	neg	-	-	-	-	-	-	171.0663652	0.009252795	56.9	0.480798172	-	-
neg_2780	Docosahexaenoic Acid	metab_6654	B(i)	97.6	0	-	map01040	Biosynthesis of unsaturated fatty acids	HMDB0002183;PW_C001472	M-H	C22H32O2	6.102883333	C06429	neg	Lipids	Fatty acids	Metabolism	Lipid metabolism	Lipids and lipid-like molecules	Fatty Acyls	327.2331102	0.020448752	58.8	0.476439735	-;6217-54-5	Fatty acids and conjugates
neg_2782	Fusidic Acid	metab_6655	B(ii)	0	79.7	-	-	-	HMDB0015570	M+Na-2H	C31H48O6	6.102883333	C06694	neg	Antibiotics	Others	-	-	Lipids and lipid-like molecules	Steroids and steroid derivatives	537.3227592	0.024024652	52.7	5.814097553	6990/6/3;6990-06-3	Steroid esters
neg_2787	Trp-Asp-Thr	metab_6660	B(i)	41.8	0	-	-	-	-	M-H2O-H	C19H24N4O7	6.108233333	-	neg	-	-	-	-	-	-	401.143007	0.022867492	44.4	-8.689489443	-	-
neg_2788	Stearoyl Lysophosphatidylethanolamine	metab_6661	B(i)	97.4	0	-	-	-	-	M-H	C23H48NO7P	6.108233333	-	neg	-	-	-	-	-	-	480.3098979	0.016373218	59.2	0.695627833	-	-
neg_2799	1-(6-((3-Methoxyestra-1,3,5(10)-Trien-17-Yl)Amino)Hexyl)-1H-Pyrrole-2,5-Dione	metab_6669	B(ii)	0	64.1	nonnatural	-	-	HMDB0244394	M+Na-2H	C29H40N2O3	6.1242	-	neg	-	-	-	-	Lipids and lipid-like molecules	Steroids and steroid derivatives	485.2831262	0.064643377	48.5	9.832412059	-	Azasteroids and derivatives
neg_2818	Fahfa(22:6/22:3)	metab_6683	B(i)	69.4	0	-	-	-	-	M-H	C44H68O4	6.145516667	-	neg	-	-	-	-	-	-	659.5066661	0.026592114	51.6	3.303272849	-	-
neg_2822	Lotrafiban	metab_6686	B(ii)	0	50.6	nonnatural	-	-	HMDB0254173	M+Cl	C23H32N4O4	6.150883333	-	neg	-	-	-	-	Organoheterocyclic compounds	Piperidines	463.208225	0.052760664	44.8	-8.247259384	-	N-acylpiperidines
neg_2824	Docosahexaenoyl Ethanolamide	metab_6688	B(ii)	0	85.9	-	-	-	HMDB0013658	2M+FA-H	C24H37NO2	6.150883333	-	neg	-	-	-	-	Organic nitrogen compounds	Organonitrogen compounds	787.5673369	0.039502886	48.9	5.757324335	162758-94-3	Amines
neg_2834	2-Methylsuccinic Acid	metab_6692	B(i)	85	0	-	-	-	HMDB0001844	M-H	C5H8O4	6.177483333	-	neg	-	-	-	-	Lipids and lipid-like molecules	Fatty Acyls	131.03501	0.02415639	55.7	0.209931046	2174-58-5	Fatty acids and conjugates
neg_2848	Arachidonic Acid	metab_6703	B(i)	90.4	0	-	map01100;map00590;map00591;map04270;map01040;map04912;map04217;map04216	Metabolic pathways;Arachidonic acid metabolism;Linoleic acid metabolism;Vascular smooth muscle contraction;Biosynthesis of unsaturated fatty acids;GnRH signaling pathway;Necroptosis;Ferroptosis	HMDB0001043;LMFA01030001;PW_C000821	2M-H	C20H32O2	6.198666667	C00219	neg	Lipids	Fatty acids	Metabolism;Metabolism;Metabolism;Organismal Systems;Metabolism;Organismal Systems;Cellular Processes;Cellular Processes	Global and overview maps;Lipid metabolism;Lipid metabolism;Circulatory system;Lipid metabolism;Endocrine system;Cell growth and death;Cell growth and death	Lipids and lipid-like molecules	Fatty Acyls	607.4736938	0.028649725	55.5	0.837620433	506-32-1;	Fatty acids and conjugates
neg_2853	All-Trans-Carophyll Yellow	metab_6708	B(ii)	0	40.3	-	-	-	HMDB0032879	M-H	C32H44O2	6.204	-	neg	-	-	-	-	Lipids and lipid-like molecules	Prenol lipids	459.3270626	0.024348124	47.1	0.452739319	1109-11-1	Triterpenoids
neg_2870	3-Tert-Butyladipic Acid	metab_6724	B(i)	44.4	0	-	-	-	-	M-H	C10H18O4	6.219916667	-	neg	-	-	-	-	-	-	201.1133312	0.005793772	47.1	0.487881551	-	-
neg_2877	St(24:1_O3_G/24:6)	metab_6731	B(i)	90.1	0	-	-	-	-	M+Hac-H	C50H77NO5	6.219916667	-	neg	-	-	-	-	-	-	830.5915365	0.028202324	54.3	-3.289387596	-	-
neg_2883	Melleolide	metab_6737	B(ii)	0	41.8	-	-	-	HMDB0035689	M-H2O-H	C23H28O6	6.225216667	-	neg	-	-	-	-	Lipids and lipid-like molecules	Prenol lipids	381.1741202	0.031722593	45.7	8.427849205	82869-08-7	Sesquiterpenoids
neg_2896	Stearic Acid	metab_6749	B(ii)	0	41.3	-	map01100;map01040;map00061	Metabolic pathways;Biosynthesis of unsaturated fatty acids;Fatty acid biosynthesis	HMDB0000827	M+Na-2H	C18H36O2	6.2411	C01530	neg	Lipids	Fatty acids	Metabolism;Metabolism;Metabolism	Global and overview maps;Lipid metabolism;Lipid metabolism	Lipids and lipid-like molecules	Fatty Acyls	305.2485638	0.035585624	45.8	8.321545984	1957/11/4;57-11-4;	Fatty acids and conjugates
neg_2921	Gpetn(20:5/20:5)	metab_6771	B(i)	60.3	0	-	-	-	HMDB0009467	M-H	C45H70NO8P	6.26795	-	neg	-	-	-	-	Lipids and lipid-like molecules	Glycerophospholipids	782.4773806	0.027652443	48.9	0.96011941	-	Glycerophosphoethanolamines
neg_2954	Deoxycholylasparagine	metab_6801	B(ii)	0	70.8	-	-	-	HMDB0242421	M-H	C28H46N2O6	6.305066667	-	neg	-	-	-	-	Not Available	Not Available	505.3328792	0.030337259	51.3	9.02256594	-	Not Available
neg_2956	Gpetn(22:6/20:5)	metab_6803	B(i)	81.5	0	-	-	-	HMDB0009698	M-H	C47H72NO8P	6.305066667	-	neg	-	-	-	-	Lipids and lipid-like molecules	Glycerophospholipids	808.4928682	0.029663988	53.8	0.728570556	-	Glycerophosphoethanolamines
neg_2985	Pe(22:6/22:6)	metab_6826	B(i)	83.3	0	-	-	-	HMDB0009705	M-H	C49H74NO8P	6.353083333	-	neg	-	-	-	-	Lipids and lipid-like molecules	Glycerophospholipids	834.5084109	0.026245478	53.3	0.577348705	-	Glycerophosphoethanolamines
neg_2986	Pc(6 Keto-Pgf1Alpha/18:4(6Z,9Z,12Z,15Z))	metab_6827	B(ii)	0	76.5	-	-	-	HMDB0286859	M+Cl	C46H78NO12P	6.353083333	-	neg	-	-	-	-	Not Available	Not Available	902.4955871	0.027712264	51.7	0.025672959	-	Not Available
neg_2987	3Z-Dodecenedioic Acid	metab_6828	B(i)	55	0	-	-	-	LMFA01170137	M-H	C12H20O4	6.3584	-	neg	-	-	-	-	-	-	227.1289928	0.01683888	48.6	0.482493752	0	-
neg_3001	Pe(20:4/20:5)	metab_6841	B(i)	60.2	0	-	-	-	HMDB0009401	M-H	C45H72NO8P	6.368983333	-	neg	-	-	-	-	Lipids and lipid-like molecules	Glycerophospholipids	784.4926441	0.03670702	49.2	0.46553503	-	Glycerophosphoethanolamines
neg_3002	Isophthalic Acid	metab_6842	B(i)	84	0	-	-	-	-	M-H	C8H6O4	6.374333333	C22203	neg	-	-	-	-	-	-	165.019361	0.021010609	55.6	0.173236414	121-91-5	-
neg_3005	Citreoviridin	metab_6845	B(ii)	0	40.8	-	-	-	HMDB0250305	M-H2O-H	C23H30O6	6.374333333	C16766;_	neg	-	-	-	-	Organoheterocyclic compounds	Pyrans	383.1897564	0.023819794	45.3	8.350969577	25425-12-1;_	Pyranones and derivatives
neg_3058	Pe(22:6/24:6)	metab_6893	B(i)	74.4	0	-	-	-	-	M-H	C51H78NO8P	6.443316667	-	neg	-	-	-	-	-	-	862.5406523	0.035214426	52.5	1.648562348	-	-
neg_3077	Pe(18:2/22:6)	metab_6909	B(i)	58.9	0	-	-	-	HMDB0009111	M-H	C45H74NO8P	6.46995	-	neg	-	-	-	-	Lipids and lipid-like molecules	Glycerophospholipids	786.5086078	0.025076508	44.6	0.862575483	-	Glycerophosphoethanolamines
neg_3151	Pc(20:5/20:5)	metab_6974	B(i)	96.1	0	-	-	-	HMDB0008511	M+FA-H	C48H76NO8P	6.571266667	-	neg	-	-	-	-	Lipids and lipid-like molecules	Glycerophospholipids	870.5343106	0.032773886	54.8	6.362830839	-	Glycerophosphocholines
neg_3165	Pe(36:5)	metab_6988	B(i)	68.8	0	-	map01100;map00564;map00563;map04136;map04140	Metabolic pathways;Glycerophospholipid metabolism;Glycosylphosphatidylinositol (GPI)-anchor biosynthesis;Autophagy - other;Autophagy - animal	HMDB0008845	M-H	C41H72NO8P	6.598066667	C00350	neg	Lipids	Phospholipids	Metabolism;Metabolism;Metabolism;Cellular Processes;Cellular Processes	Global and overview maps;Lipid metabolism;Glycan biosynthesis and metabolism;Transport and catabolism;Transport and catabolism	Lipids and lipid-like molecules	Glycerophospholipids	736.4930841	0.019252043	47.1	1.092318851	-	Glycerophosphoethanolamines
neg_3193	Pc(20:5/22:6)	metab_7015	B(i)	98.4	0	-	-	-	HMDB0008518	M+FA-H	C50H78NO8P	6.6352	-	neg	-	-	-	-	Lipids and lipid-like molecules	Glycerophospholipids	896.5460304	0.029560553	58.4	1.553021808	-	Glycerophosphocholines
neg_3213	Pe(38:6)	metab_7033	B(i)	53.5	0	-	-	-	HMDB0008946	M-H	C43H74NO8P	6.667233333	-	neg	-	-	-	-	Lipids and lipid-like molecules	Glycerophospholipids	762.5084317	0.017631814	47.9	0.659072706	-	Glycerophosphoethanolamines
neg_3247	Pc(16:0/18:2)	metab_7064	B(i)	98.4	0	-	-	-	HMDB0007973	M+FA-H	C42H80NO8P	6.70485	-	neg	-	-	-	-	Lipids and lipid-like molecules	Glycerophospholipids	802.5609662	0.038658045	57.4	0.802789116	17708-90-6	Glycerophosphocholines
neg_3258	(1R,2R,4R,5S)-(+)-P-Menthane-2,5-Diol	metab_7074	B(ii)	0	41.9	-	-	-	HMDB0301947	M-H	C9H18O3	6.726216667	-	neg	-	-	-	-	Organic oxygen compounds	Organooxygen compounds	173.1183875	0.02107567	47.7	0.398955981	-	Alcohols and polyols
neg_3261	Sl(21:3_O/26:5)	metab_7077	B(i)	90.2	0	-	-	-	-	M+Hac-H	C47H79NO5S	6.726216667	-	neg	-	-	-	-	-	-	828.5757148	0.038790951	54.2	-7.901670001	-	-
neg_3275	Cer(18:0_2O/16:2)	metab_7091	B(i)	81.2	0	-	-	-	-	M+FA-H	C34H65NO3	6.74755	-	neg	-	-	-	-	-	-	580.4950253	0.016044001	54.5	0.704922619	-	-
neg_3298	Pe(P-16:0/22:6)	metab_7113	B(i)	38.4	0	-	map01100;map00564;map00563;map04136;map04140	Metabolic pathways;Glycerophospholipid metabolism;Glycosylphosphatidylinositol (GPI)-anchor biosynthesis;Autophagy - other;Autophagy - animal	HMDB0005780	M-H	C43H74NO7P	6.779766667	C00350	neg	Lipids	Phospholipids	Metabolism;Metabolism;Metabolism;Cellular Processes;Cellular Processes	Global and overview maps;Lipid metabolism;Glycan biosynthesis and metabolism;Transport and catabolism;Transport and catabolism	Lipids and lipid-like molecules	Glycerophospholipids	746.5140704	0.044910848	41.5	1.413382571	206059-97-4	Glycerophosphoethanolamines
neg_3358	Pc(Pgf1Alpha/Dime(9,3))	metab_7168	B(ii)	0	50.8	-	-	-	HMDB0289314	M-H	C46H82NO12P	6.865283333	-	neg	-	-	-	-	Not Available	Not Available	870.5478175	0.023994509	46.1	-2.719009789	-	Not Available
neg_3382	Pe(Dime(9,5)/Monome(11,5))	metab_7189	B(ii)	0	81.2	-	-	-	HMDB0061513	M+Na-2H	C46H80NO10P	6.8973	-	neg	-	-	-	-	Lipids and lipid-like molecules	Glycerophospholipids	858.5268971	0.016340955	53.3	0.292379618	-	Glycerophosphoethanolamines
neg_3402	Chatenaytrienin 4	metab_7209	B(ii)	0	57.3	-	-	-	HMDB0031908	M+Hac-H	C37H64O2	6.924	-	neg	-	-	-	-	Lipids and lipid-like molecules	Fatty Acyls	599.5010101	0.036981936	49.6	-6.514745527	206131-76-2	Fatty alcohols
neg_3421	2-Tiglylcarnitine	metab_7228	B(ii)	0	53.2	-	-	-	HMDB0241658	2M-H	C12H21NO4	6.945333333	-	neg	-	-	-	-	Lipids and lipid-like molecules	Fatty Acyls	485.2830119	0.034861731	46.1	-7.871680556	-	Fatty acid esters
neg_3444	Sulfosuccinimidyl 6-(Biotinamido)Hexanoate	metab_7250	B(ii)	0	66.7	nonnatural	-	-	HMDB0258604	M-H2O-H	C20H30N4O9S2	6.966666667	-	neg	-	-	-	-	Organoheterocyclic compounds	Biotin and derivatives	515.1314021	0.02471755	48.3	7.156597124	-	Not Available
neg_3479	Cer[Ns](D35:1)	metab_7282	B(i)	76.9	0	-	-	-	-	M+FA-H	C35H69NO3	7.003916667	-	neg	-	-	-	-	-	-	596.5263542	0.062058129	53.6	0.736512142	-	-
neg_3622	Lps(20:5)	metab_7412	B(i)	83.2	0	-	-	-	LMGP03050027	M-H	C26H42NO9P	7.067733333	-	neg	-	-	-	-	-	-	542.2530391	0.041386932	54.4	1.098802054	0	-
neg_3626	Kinetensin 4-7	metab_7415	B(ii)	0	75	-	-	-	HMDB0012986	M-H	C26H37N9O6	7.067733333	-	neg	-	-	-	-	Organic acids and derivatives	Carboxylic acids and derivatives	570.2836055	0.081831292	52.1	7.35532463	138482-56-1	Amino acids, peptides, and analogues
neg_3647	Ps(40:6)	metab_7435	B(i)	85.7	0	-	map01100;map00564;map00260	Metabolic pathways;Glycerophospholipid metabolism;Glycine, serine and threonine metabolism	HMDB0010167	M-H	C46H78NO10P	7.067733333	C02737	neg	Lipids	Phospholipids	Metabolism;Metabolism;Metabolism	Global and overview maps;Lipid metabolism;Amino acid metabolism	Lipids and lipid-like molecules	Glycerophospholipids	834.5210164	0.03442945	53.2	-9.624394141	-	Glycerophosphoserines
neg_3680	L-A-Lysophosphatidylserine	metab_7467	B(i)	86.5	0	-	-	-	-	M-H	C24H48NO9P	7.073066667	-	neg	-	-	-	-	-	-	524.2997555	0.177643364	53.3	0.691409554	-	-
neg_3707	Gpser(20:4/22:6)	metab_7492	B(i)	87.9	0	-	-	-	-	M-H	C48H74NO10P	7.073066667	-	neg	-	-	-	-	-	-	854.4981188	0.016839176	54.8	0.421992207	-	-
neg_3708	Gpser(22:6/22:6)	metab_7493	B(i)	97.1	0	-	-	-	-	M-H	C50H74NO10P	7.073066667	-	neg	-	-	-	-	-	-	878.4984528	0.007958572	54.4	0.790274929	-	-
neg_3786	Methandriol	metab_7568	B(ii)	0	48.9	nonnatural	-	-	HMDB0254517	M-H	C20H32O2	7.105316667	_;C14493	neg	-	-	-	-	Lipids and lipid-like molecules	Steroids and steroid derivatives	303.2332774	0.015738147	47.6	1.063658779	521-10-8;_;	Androstane steroids
neg_4534	Gpser(22:6/20:3)	metab_8310	B(i)	82	0	-	-	-	-	M-H	C48H76NO10P	7.073066667	-	neg	-	-	-	-	-	-	856.5127529	0.00708803	52.9	-0.763744855	-	-
neg_4558	Lps(22:6)	metab_8333	B(i)	92.5	0	-	-	-	LMGP03050013	M-H	C28H44NO9P	7.073066667	-	neg	-	-	-	-	-	-	568.2686337	0.051343925	57.1	0.951286487	0	-
neg_4565	Pe(20:4/0:0)	metab_8340	B(i)	81.7	0	-	-	-	HMDB0011517	M-H	C25H44NO7P	7.073066667	-	neg	-	-	-	-	Lipids and lipid-like molecules	Glycerophospholipids	500.278799	0.017429163	54.4	1.069445083	652149-09-2	Glycerophosphoethanolamines
neg_4580	4-Decan-4-Ylbenzenesulfonic Acid	metab_8355	B(i)	80.4	0	-	-	-	-	M-H	C16H26O3S	7.073066667	-	neg	-	-	-	-	-	-	297.1532169	0.010350371	54.7	0.763380447	-	-
neg_4729	Trifluoroacetic Acid	metab_8496	B(ii)	0	44.9	-	-	-	HMDB0014118	M-H	C2HF3O2	7.041116667	-	neg	-	-	-	-	Organic acids and derivatives	Carboxylic acids and derivatives	112.9856429	0.025736144	48.7	0.485608417	1976/5/1	Alpha-halocarboxylic acids and derivatives
neg_4754	Dibutyl Phthalate	metab_8519	B(i)	77.8	0	drug:DB13716	-	-	HMDB0033244	M-H	C16H22O4	7.019866667	C14214	neg	-	-	-	-	Benzenoids	Benzene and substituted derivatives	277.1447289	0.021238832	53.6	0.705325267	84-74-2	Benzoic acids and derivatives
neg_4762	26-Methyl Nigranoate	metab_8527	B(ii)	0	75.3	-	-	-	HMDB0033409	M+Na-2H	C31H48O4	7.009216667	-	neg	-	-	-	-	Lipids and lipid-like molecules	Prenol lipids	505.332904	0.029591883	52.3	6.144686152	212830-20-1	Triterpenoids
neg_4824	2-[Carboxymethyl(Methyl)Amino]-5-Methoxybenzoic Acid	metab_8577	B(i)	84.2	0	-	-	-	-	M-H	C11H13NO5	6.950633333	-	neg	-	-	-	-	-	-	238.0722031	0.025482851	52.6	0.447791762	-	-
neg_4835	Butyl (Z)-5,8,9-Trihydroxy-4-[(E)-2-Methylbut-2-Enoyl]Oxydec-6-Enoate	metab_8587	B(i)	65.4	0	-	-	-	-	M+Cl	C19H32O7	6.940016667	-	neg	-	-	-	-	-	-	407.1875861	0.04064707	49.6	9.084523994	-	-
neg_4838	Cer(21:0_2O/16:3)	metab_8590	B(i)	77	0	-	-	-	-	M+FA-H	C37H69NO3	6.934683333	-	neg	-	-	-	-	-	-	620.5264052	0.029942303	53.9	0.794514033	-	-
neg_4852	Cer[Ns](D36:2)	metab_8602	B(i)	75.8	0	-	-	-	-	M+FA-H	C36H69NO3	6.91865	-	neg	-	-	-	-	-	-	608.5265276	0.033297265	52.3	1.028598242	-	-
neg_4880	Pe(34:2)	metab_8626	B(i)	66.6	0	-	-	-	HMDB0008835	M-H	C39H74NO8P	6.875933333	-	neg	-	-	-	-	Lipids and lipid-like molecules	Glycerophospholipids	714.506284	0.038857411	50.2	-2.298438797	-	Glycerophosphoethanolamines
neg_4912	2-Nitrophenol	metab_8657	B(i)	76.6	0	nonnatural	-	-	HMDB0245260	M-H	C6H5NO3	6.833016667	C01988	neg	-	-	-	-	Benzenoids	Phenols	138.0197144	0.02401101	54.9	0.343668994	88-75-5;_	Nitrophenols
neg_4919	Cer(20:0_2O/13:1)	metab_8663	B(i)	62.7	0	-	-	-	-	M+FA-H	C33H65NO3	6.817116667	-	neg	-	-	-	-	-	-	568.4950326	0.063321375	51	0.735113389	-	-
neg_4935	Chatenaytrienin 3	metab_8678	B(ii)	0	59.9	-	-	-	HMDB0031905	M+FA-H	C37H64O2	6.795783333	-	neg	-	-	-	-	Lipids and lipid-like molecules	Fatty Acyls	585.4858968	0.023993347	48.1	-5.434566965	-	Fatty alcohols
neg_4950	Carrageenan, Potassium Salt Of	metab_8692	B(ii)	0	69.2	-	-	-	HMDB0303208	2M+FA-H	C15H33N5O4	6.774416667	-	neg	-	-	-	-	Organic acids and derivatives	Carboxylic acids and derivatives	739.5114453	0.015759585	48.2	9.695088081	-	Amino acids, peptides, and analogues
neg_4980	Pc(22:6/22:6)	metab_8721	B(i)	99.3	0	-	map01100;map00564;map00592;map00590;map00591	Metabolic pathways;Glycerophospholipid metabolism;alpha-Linolenic acid metabolism;Arachidonic acid metabolism;Linoleic acid metabolism	HMDB0008748	M+FA-H	C52H80NO8P	6.731566667	C00157	neg	Lipids	Phospholipids	Metabolism;Metabolism;Metabolism;Metabolism;Metabolism	Global and overview maps;Lipid metabolism;Lipid metabolism;Lipid metabolism;Lipid metabolism	Lipids and lipid-like molecules	Glycerophospholipids	922.5614927	0.025350566	58.9	1.292972602	-	Glycerophosphocholines
neg_4986	Pe(O-16:1/20:5)	metab_8726	B(i)	77.6	0	-	-	-	-	M-H	C41H72NO7P	6.726216667	-	neg	-	-	-	-	-	-	720.4976117	0.01907993	53.4	0.343481377	-	-
neg_5006	Cer[Ns](D32:1)	metab_8745	B(i)	79.5	0	-	-	-	-	M+FA-H	C32H63NO3	6.70485	-	neg	-	-	-	-	-	-	554.4795555	0.042750733	54.8	1.094722423	-	-
neg_5007	24,24-Difluoro-1Alpha,25-Dihydroxyvitamin D3	metab_8746	B(ii)	0	49.4	nonnatural	-	-	HMDB0242645	M+Na-2H	C27H42F2O3	6.70485	-	neg	-	-	-	-	Lipids and lipid-like molecules	Steroids and steroid derivatives	473.2830192	0.056108713	47.4	-4.090609975	_;	Vitamin D and derivatives
neg_5169	Ps(20:4/22:6)	metab_8889	B(i)	44	0	-	-	-	HMDB0012439	M-H	C48H74NO10P	6.46995	-	neg	-	-	-	-	Lipids and lipid-like molecules	Glycerophospholipids	854.4978858	0.023011371	42	0.149642603	-	Glycerophosphoserines
neg_5171	Fluvastatin	metab_8891	B(ii)	0	41.4	drug:DB01095	-	-	HMDB0015227	M+Hac-H	C24H26FNO4	6.46995	C07014	neg	-	-	-	-	Organoheterocyclic compounds	Pyrroles	470.1980346	0.017282841	47.1	-1.099129422	93957-54-1	Substituted pyrroles
neg_5177	Pe(18:2/20:5)	metab_8897	B(i)	55.9	0	-	-	-	HMDB0009104	M-H	C43H72NO8P	6.4593	-	neg	-	-	-	-	Lipids and lipid-like molecules	Glycerophospholipids	760.4927422	0.018235706	48.4	0.608938323	-	Glycerophosphoethanolamines
neg_5189	Cer(19:3_2O/22:6)	metab_8909	B(i)	64	0	-	-	-	-	M+FA-H	C41H65NO3	6.438016667	-	neg	-	-	-	-	-	-	664.4952177	0.037999496	50.2	0.919956672	-	-
neg_5210	Pe(20:4/22:6)	metab_8927	B(i)	69.3	0	-	-	-	HMDB0009408	M-H	C47H74NO8P	6.40615	-	neg	-	-	-	-	Lipids and lipid-like molecules	Glycerophospholipids	810.5078136	0.027901794	49.9	-0.141684919	-	Glycerophosphoethanolamines
neg_5225	Sm(8:0_2O/26:1)	metab_8942	B(i)	98.7	0	-	-	-	-	M+FA-H	C39H79N2O6P	6.379666667	-	neg	-	-	-	-	-	-	747.56609	0.026599066	59.5	0.444375774	-	-
neg_5270	Gliadorphin	metab_8985	B(ii)	0	64	-	-	-	HMDB0059786	M+Hac-H	C43H57N9O11	6.3369	-	neg	-	-	-	-	Organic acids and derivatives	Carboxylic acids and derivatives	934.4339294	0.034453484	50.1	2.599537926	-	Amino acids, peptides, and analogues
neg_5288	Azaspiracid 2	metab_8995	B(ii)	0	75.7	-	-	-	HMDB0038234	M+Na-2H	C48H73NO12	6.305066667	-	neg	-	-	-	-	Lipids and lipid-like molecules	Prenol lipids	876.4811489	0.029158699	50.1	-7.943462183	265996-92-7	Sesquiterpenoids
neg_5339	11-(2-Hydroxy-3,4-Dimethyl-5-Oxofuran-2-Yl)Undecanoic Acid	metab_9042	B(i)	46.9	0	-	-	-	-	M-H2O-H	C17H28O5	6.246383333	-	neg	-	-	-	-	-	-	293.1760398	0.021294656	48.6	0.662958816	-	-
neg_5358	Norethindrone Acetate	metab_9058	B(i)	94.1	0	nonnatural	-	-	-;HMDB0255731	M-H	C22H28O3	6.225216667	C08152;_	neg	-	-	-	-	Lipids and lipid-like molecules	Steroids and steroid derivatives	339.1999518	0.021106113	55.6	9.945500377	51-98-9;_	Steroid esters
neg_5371	Lpe(19:0)	metab_9070	B(i)	88.9	0	-	-	-	LMGP02050028	M-H	C24H50NO7P	6.214616667	-	neg	-	-	-	-	-	-	494.3255174	0.034093303	55.1	0.614201578	0	-
neg_5372	Lpe(O-18:1)	metab_9071	B(i)	66.2	0	-	-	-	-	M-H	C23H48NO6P	6.214616667	-	neg	-	-	-	-	-	-	464.3150041	0.03337118	50.2	0.764341381	-	-
neg_5374	Manoalide	metab_9073	B(ii)	0	44.7	nonnatural	-	-	HMDB0254329	M-H2O-H	C25H36O5	6.214616667	C17156;_	neg	-	-	-	-	Lipids and lipid-like molecules	Prenol lipids	397.2362668	0.026834887	44.9	-5.204391727	75088-80-1;_;	Terpene lactones
neg_5376	Hexadecanedioate	metab_9075	B(ii)	0	43.1	-	map01100	Metabolic pathways	HMDB0304377	M-H	C16H28O4-2	6.214616667	C19615;_	neg	-	-	Metabolism	Global and overview maps	Lipids and lipid-like molecules	Fatty Acyls	283.1916567	0.015359628	46.8	0.611549189	-;_	Fatty acids and conjugates
neg_5389	Tetrahydrocorticosterone	metab_9086	B(ii)	0	56.4	-	map00140	Steroid hormone biosynthesis	HMDB0000268	M+Na-2H	C21H34O4	6.204	C05476	neg	-	-	Metabolism	Lipid metabolism	Lipids and lipid-like molecules	Steroids and steroid derivatives	371.2204465	0.04362868	50.2	0.197299023	68-42-8;	Hydroxysteroids
neg_5393	Fahfa(20:4/22:3)	metab_9090	B(i)	80.1	0	-	-	-	-	M-H	C42H68O4	6.198666667	-	neg	-	-	-	-	-	-	635.5075563	0.015669081	52.5	4.826461345	-	-
neg_5413	Docosatetraenoic Acid	metab_9106	B(i)	58.3	0	-	map01040;map04216	Biosynthesis of unsaturated fatty acids;Ferroptosis	HMDB0002226	M-H	C22H36O2	6.161566667	C16527	neg	-	-	Metabolism;Cellular Processes	Lipid metabolism;Cell growth and death	Lipids and lipid-like molecules	Fatty Acyls	331.2647173	0.02656558	50.3	1.394463427	28874-58-0	Fatty acids and conjugates
neg_5422	Pc(16:0/22:6)	metab_9113	B(i)	94.4	0	-	-	-	HMDB0007991	M+FA-H	C46H80NO8P	6.145516667	-	neg	-	-	-	-	Lipids and lipid-like molecules	Glycerophospholipids	850.560571	0.048345309	54.7	0.264379981	-	Glycerophosphocholines
neg_5429	Fahfa(22:6/22:5)	metab_9120	B(i)	69.3	0	-	-	-	-	M-H	C44H64O4	6.1402	-	neg	-	-	-	-	-	-	655.4736519	0.033760205	52.9	0.712630804	-	-
neg_5440	Lpe(20:1)	metab_9129	B(i)	70	0	-	-	-	HMDB0011482	M-H	C25H50NO7P	6.1242	-	neg	-	-	-	-	Lipids and lipid-like molecules	Glycerophospholipids	506.3259186	0.033368104	51.3	1.390618325	-	Glycerophosphoethanolamines
neg_5458	Docosapentaenoic Acid	metab_9143	B(i)	62.9	0	-	map01040	Biosynthesis of unsaturated fatty acids	HMDB0006528;LMFA04000049	M-H	C22H34O2	6.102883333	C16513;_	neg	-	-	Metabolism	Lipid metabolism	Lipids and lipid-like molecules	Fatty Acyls	329.2489851	0.016515618	51.6	1.154261993	24880-45-3;	Fatty acids and conjugates
neg_5459	Eicosapentaenoic Acid	metab_9144	B(i)	95	0	drug:DB00159	map01040	Biosynthesis of unsaturated fatty acids	HMDB0001999;PW_C001337	M-H	C20H30O2	6.102883333	C06428	neg	Lipids	Fatty acids	Metabolism	Lipid metabolism	Lipids and lipid-like molecules	Fatty Acyls	301.2174439	0.018937381	58.3	0.463529387	10417-94-4	Fatty acids and conjugates
neg_5472	Fahfa(22:6/20:3)	metab_9156	B(i)	75	0	-	-	-	-	M-H	C42H64O4	6.0922	-	neg	-	-	-	-	-	-	631.473575	0.01576296	52.7	0.618071046	-	-
neg_5483	3-Hydroxy-2,6,6-Trimethylcyclohexene-1-Carboxylic Acid	metab_9166	B(i)	63.2	0	-	-	-	-	M+Hac-H	C10H16O3	6.086783333	-	neg	-	-	-	-	-	-	243.1239137	0.014333492	50.4	0.376316217	-	-
neg_5485	Anticopalic Acid	metab_9168	B(i)	87	0	-	-	-	-	2M-H	C20H32O2	6.081433333	-	neg	-	-	-	-	-	-	607.4735046	0.016837441	55	0.526683391	-	-
neg_5489	Agmatine	metab_9171	B(ii)	0	43.4	drug:DB08838	map01100;map00330	Metabolic pathways;Arginine and proline metabolism	HMDB0001432	2M+FA-H	C5H14N4	6.081433333	C00179	neg	-	-	Metabolism;Metabolism	Global and overview maps;Amino acid metabolism	Organic nitrogen compounds	Organonitrogen compounds	305.239679	0.033696304	45.8	-8.518208053	306-60-5	Guanidines
neg_5494	Tetrahydrofolic Acid	metab_9175	B(ii)	0	61.3	-	map01100;map00790;map01240;map01200;map00785;map00970;map00260;map00670	Metabolic pathways;Folate biosynthesis;Biosynthesis of cofactors;Carbon metabolism;Lipoic acid metabolism;Aminoacyl-tRNA biosynthesis;Glycine, serine and threonine metabolism;One carbon pool by folate	HMDB0001846	M+FA-H	C19H23N7O6	6.076066667	C00101	neg	Vitamins and cofactors	Cofactors	Metabolism;Metabolism;Metabolism;Metabolism;Metabolism;Genetic Information Processing;Metabolism;Metabolism	Global and overview maps;Metabolism of cofactors and vitamins;Global and overview maps;Global and overview maps;Metabolism of cofactors and vitamins;Translation;Amino acid metabolism;Metabolism of cofactors and vitamins	Organoheterocyclic compounds	Imidazopyrimidines	490.166838	0.027848338	49.6	-5.270618258	135-16-0;_	Purines and purine derivatives
neg_5495	Arg-Asp-Asp	metab_9176	B(i)	77.6	0	-	-	-	-	M-H	C14H24N6O8	6.076066667	-	neg	-	-	-	-	-	-	403.1584557	0.030285581	53.3	0.421642061	-	-
neg_5505	1,1'-[1,13-Tridecanediylbis(Oxy)]Bisbenzene	metab_9184	B(ii)	0	40.7	-	-	-	HMDB0039761	M-H	C25H36O2	6.070733333	-	neg	-	-	-	-	Benzenoids	Phenol ethers	367.2642426	0.023093221	47.1	-0.030977426	141620-05-5	Not Available
neg_5516	Lpc(18:1)	metab_9192	B(i)	97.6	0	-	-	-	HMDB0002815	M+FA-H	C26H52NO7P	6.0494	-	neg	-	-	-	-	Lipids and lipid-like molecules	Glycerophospholipids	566.3467834	0.020162537	58.6	0.84560994	19420-56-5	Glycerophosphocholines
neg_5524	Lpe(O-16:1)	metab_9197	B(i)	72.7	0	-	-	-	-	M-H	C21H44NO6P	6.033366667	-	neg	-	-	-	-	-	-	436.2832048	0.032881956	52.9	-0.328249752	-	-
neg_5546	2-Hydroxymyristic Acid	metab_9218	B(i)	70.8	0	-	-	-	HMDB0002261;LMFA01050484	M-H	C14H28O3	6.006716667	-	neg	-	-	-	-	Lipids and lipid-like molecules	Fatty Acyls	243.196662	0.016176203	52.1	0.383736942	2507-55-3;	Fatty acids and conjugates
neg_5554	Pc(16:0/20:5)	metab_9224	B(i)	73.4	0	-	map01100;map00564;map00592;map00590;map00591	Metabolic pathways;Glycerophospholipid metabolism;alpha-Linolenic acid metabolism;Arachidonic acid metabolism;Linoleic acid metabolism	HMDB0007984	M+FA-H	C44H78NO8P	5.996033333	C00157	neg	Lipids	Phospholipids	Metabolism;Metabolism;Metabolism;Metabolism;Metabolism	Global and overview maps;Lipid metabolism;Lipid metabolism;Lipid metabolism;Lipid metabolism	Lipids and lipid-like molecules	Glycerophospholipids	824.5450117	0.037120215	46.8	0.389615963	-	Glycerophosphocholines
neg_5562	Lpe(20:2)	metab_9232	B(i)	82.2	0	-	-	-	HMDB0011483	M-H	C25H48NO7P	5.990683333	-	neg	-	-	-	-	Lipids and lipid-like molecules	Glycerophospholipids	504.310276	0.016105934	54.1	1.410928805	-	Glycerophosphoethanolamines
neg_5570	Fahfa(20:5/22:3)	metab_9240	B(i)	52.3	0	-	-	-	-	M+FA-H	C42H66O4	5.98535	-	neg	-	-	-	-	-	-	679.4947684	0.017167851	49.1	0.717015664	-	-
neg_5574	Benzyl Beta-Primeveroside	metab_9243	B(ii)	0	48.6	-	-	-	HMDB0041190	M-H	C18H26O10	5.98535	-	neg	-	-	-	-	Organic oxygen compounds	Organooxygen compounds	401.1428217	0.04532334	46.6	-6.213852293	130622-31-0	Carbohydrates and carbohydrate conjugates
neg_5576	5-Hete	metab_9245	B(i)	92.6	0	-	map00590;map01100	Arachidonic acid metabolism;Metabolic pathways	HMDB0011134;LMFA03060084;PW_C006773	M-H	C20H32O3	5.98535	C04805	neg	-	-	Metabolism;Metabolism	Lipid metabolism;Global and overview maps	Lipids and lipid-like molecules	Fatty Acyls	319.2280386	0.015852769	56.1	0.531418443	70608-72-9;	Eicosanoids
neg_5577	5,6-Dehydro Arachidonic Acid	metab_9246	B(i)	86.8	0	-	-	-	-	M-H	C20H30O2	5.98535	-	neg	-	-	-	-	-	-	301.2174119	0.022499208	56.6	0.357748454	-	-
neg_5587	Lpe(16:0)	metab_9255	B(i)	98.5	0	-	-	-	HMDB0011473	M-H	C21H44NO7P	5.969333333	-	neg	-	-	-	-	Lipids and lipid-like molecules	Glycerophospholipids	452.2784506	0.018250254	59.3	0.413874076	-	Glycerophosphoethanolamines
neg_5612	Lpe(22:4)	metab_9275	B(i)	76.1	0	-	-	-	HMDB0011493	M-H	C27H48NO7P	5.94255	-	neg	-	-	-	-	Lipids and lipid-like molecules	Glycerophospholipids	528.3101456	0.021824661	53.7	1.100576462	-	Glycerophosphoethanolamines
neg_5616	Lpc(20:3)	metab_9279	B(i)	91	0	-	-	-	HMDB0010393	M+FA-H	C28H52NO7P	5.9372	-	neg	-	-	-	-	Lipids and lipid-like molecules	Glycerophospholipids	590.3465569	0.047398886	55.8	0.39312148	1199257-41-4	Glycerophosphocholines
neg_5633	Dodecyl Sulfate	metab_9295	B(i)	60.4	0	-	-	-	-	M-H	C12H26O4S	5.926516667	-	neg	-	-	-	-	-	-	265.148117	0.008830724	50.2	0.800621332	-	-
neg_5651	Lpe(20:3)	metab_9310	B(i)	83.1	0	-	-	-	HMDB0011484	M-H	C25H46NO7P	5.899866667	-	neg	-	-	-	-	Lipids and lipid-like molecules	Glycerophospholipids	502.2946937	0.026533007	55.2	1.551083168	-	Glycerophosphoethanolamines
neg_5654	(+/-)8-Hepe	metab_9312	B(i)	65.8	0	-	-	-	-	M-H	C20H30O3	5.899866667	-	neg	-	-	-	-	-	-	317.2123341	0.030736517	50.1	0.363654432	-	-
neg_5660	Lpc(18:2)	metab_9318	B(i)	98.8	0	-	-	-	HMDB0010386	M+FA-H	C26H50NO7P	5.8945	-	neg	-	-	-	-	Lipids and lipid-like molecules	Glycerophospholipids	564.3311578	0.028802905	58.3	0.896146101	22252-07-9	Glycerophosphocholines
neg_5667	Lpe(24:6)	metab_9323	B(i)	76.5	0	-	-	-	HMDB0011499	M-H	C29H48NO7P	5.889183333	-	neg	-	-	-	-	Lipids and lipid-like molecules	Glycerophospholipids	552.3100074	0.032709442	53.7	0.803065284	-	Glycerophosphoethanolamines
neg_5672	Butofilolol	metab_9327	B(ii)	0	51	nonnatural	-	-	HMDB0249467	M+FA-H	C17H26FNO3	5.883833333	-	neg	-	-	-	-	Organic oxygen compounds	Organooxygen compounds	356.1866824	0.021243068	48.3	-3.831689881	-	Carbonyl compounds
neg_5674	1-Nonadecanoyl-Glycero-3-Phosphoserine	metab_9329	B(ii)	0	47.2	-	-	-	HMDB0243972	M-H	C25H50NO9P	5.878483333	-	neg	-	-	-	-	Lipids and lipid-like molecules	Glycerophospholipids	538.315233	0.030313312	45.5	0.353446216	_;	Glycerophosphoserines
neg_5675	Lpe(18:2)	metab_9330	B(i)	94.9	0	-	-	-	HMDB0011477	M-H	C23H44NO7P	5.878483333	-	neg	-	-	-	-	Lipids and lipid-like molecules	Glycerophospholipids	476.2785141	0.037150287	57.9	0.52615323	-	Glycerophosphoethanolamines
neg_5676	1-Oleoylglycerophosphoserine	metab_9331	B(ii)	0	66.4	-	-	-	HMDB0061694	M+Na-2H	C24H46NO9P	5.8732	-	neg	-	-	-	-	Lipids and lipid-like molecules	Glycerophospholipids	544.2667016	0.081253301	49.4	1.939749896	-	Glycerophosphoserines
neg_5678	Pe(16:1/0:0)	metab_9333	B(i)	92.6	0	-	-	-	-	M-H	C21H42NO7P	5.8732	-	neg	-	-	-	-	-	-	450.2628603	0.058181399	54.8	0.548169626	-	-
neg_5687	2,6-Di-Tert-Butyl-4-Nitrophenol	metab_9341	B(i)	74.4	0	-	-	-	-	M-H	C14H21NO3	5.851966667	-	neg	-	-	-	-	-	-	250.145024	0.021772831	54.1	0.624744274	-	-
neg_5690	Periplocin	metab_9344	B(ii)	0	54.3	-	-	-	HMDB0256343	M-H	C36H56O13	5.846666667	-	neg	-	-	-	-	Lipids and lipid-like molecules	Steroids and steroid derivatives	695.3678678	0.028816598	45	4.383216164	-	Steroid lactones
neg_5696	Lpc(22:6)	metab_9349	B(i)	94.4	0	-	map00564	Glycerophospholipid metabolism	HMDB0010404	M+FA-H	C30H50NO7P	5.825266667	C04230	neg	Lipids	Phospholipids	Metabolism	Lipid metabolism	Lipids and lipid-like molecules	Glycerophospholipids	612.3309911	0.033916613	57.6	0.52649171	162440-05-3	Glycerophosphocholines
neg_5697	Neopine	metab_9350	B(ii)	0	51.5	-	-	-	HMDB0030248	M-H	C18H21NO3	5.825266667	C09594	neg	-	-	-	-	Benzenoids	Phenanthrenes and derivatives	298.1452002	0.021670771	48.6	1.113412061	467-14-1	Not Available
neg_5700	Lpe(22:6)	metab_9353	B(i)	90.7	0	-	-	-	HMDB0011496	M-H	C27H44NO7P	5.819933333	-	neg	-	-	-	-	Lipids and lipid-like molecules	Glycerophospholipids	524.2784747	0.024583509	57.3	0.40311977	-	Glycerophosphoethanolamines
neg_5737	17-Aminogeldanamycin	metab_9386	B(ii)	0	65.8	nonnatural	-	-	HMDB0259661	M+Na-2H	C28H39N3O8	5.782683333	-	neg	-	-	-	-	Phenylpropanoids and polyketides	Macrolactams	566.2505066	0.028711237	49.7	3.894491614	-	Not Available
neg_5757	(24E)-3Alpha,15Alpha-Diacetoxy-23-Oxo-7,9(11),24-Lanostatrien-26-Oic Acid	metab_9405	B(ii)	0	47.9	-	-	-	HMDB0035388	M+Cl	C34H48O7	5.766733333	-	neg	-	-	-	-	Lipids and lipid-like molecules	Prenol lipids	603.3059087	0.095207938	41.7	-6.152032231	117383-36-5	Triterpenoids
neg_5768	Sm(18:1_2O/16:0)	metab_9416	B(i)	98.7	0	-	-	-	-	M+FA-H	C39H79N2O6P	5.7614	-	neg	-	-	-	-	-	-	747.5660543	0.023427619	59	0.393548625	-	-
neg_5778	Hexadecanedioic Acid	metab_9425	B(i)	80	0	-	map01100	Metabolic pathways	HMDB0000672;LMFA01170022	M-H	C16H30O4	5.75585	C19615;C08260	neg	-	-	Metabolism	Global and overview maps	Lipids and lipid-like molecules	Fatty Acyls	285.2072412	0.024330485	52.9	0.37807161	-;505-54-4;	Fatty acids and conjugates
neg_5782	Sl(23:3_O/26:6)	metab_9428	B(i)	80.4	0	-	-	-	-	M+Hac-H	C49H81NO5S	5.750516667	-	neg	-	-	-	-	-	-	854.5910605	0.028735344	48.2	-8.02579753	-	-
neg_5784	(5Z)-8-(Hydroxymethyl)-1,5,8-Trimethylbicyclo[8.1.0]Undec-5-Ene-2,9-Diol	metab_9430	B(i)	78	0	-	-	-	-	M+FA-H	C15H26O3	5.750516667	-	neg	-	-	-	-	-	-	299.186452	0.040011778	52.4	0.214081008	-	-
neg_5792	(Z)-[(4-Hydroxyphenyl)Acetaldehyde Oxime]	metab_9438	B(ii)	0	60.5	-	-	-	HMDB0304004	M+Hac-H	C8H9NO2	5.734466667	C04353	neg	-	-	-	-	Benzenoids	Phenols	210.0772848	0.020973646	51.8	0.372690923	-	1-hydroxy-2-unsubstituted benzenoids
neg_5794	5-[4-(Oxan-2-Yloxy)Butylsulfanyl]-1,3,4-Thiadiazol-2-Amine	metab_9440	B(i)	81.9	0	-	-	-	-	M+FA-H	C11H19N3O2S2	5.723866667	-	neg	-	-	-	-	-	-	334.0910184	0.031435059	51.3	3.274671856	-	-
neg_5795	Carbofuran	metab_9441	B(ii)	0	40.5	-	-	-	HMDB0031770	M+FA-H	C12H15NO3	5.723866667	C14291	neg	-	-	-	-	Organoheterocyclic compounds	Coumarans	266.1034738	0.021095164	47.6	0.350768951	1563-66-2	Not Available
neg_5797	4-Dodecylbenzenesulfonic Acid	metab_9443	B(i)	92.2	0	-	-	-	HMDB0059915	M-H	C18H30O3S	5.718583333	-	neg	-	-	-	-	Benzenoids	Benzene and substituted derivatives	325.1844238	0.014630255	57.3	0.412163017	-	Benzenesulfonic acids and derivatives
neg_5798	(4-((5,6-Diphenylpyrazin-2-Yl)(Isopropyl)Amino)Butoxy)Acetic Acid	metab_9444	B(ii)	0	65.4	nonnatural	-	-	HMDB0254922	M+FA-H	C25H29N3O3	5.713216667	-	neg	-	-	-	-	Organic nitrogen compounds	Organonitrogen compounds	464.2213043	0.047821522	46.8	5.270729299	-	Amines
neg_5801	3-Amino-1-Methyl-5H-Pyrido[4,3-B]Indole	metab_9447	B(ii)	0	66.3	-	-	-	HMDB0033188	M-H	C12H11N3	5.707883333	C14416	neg	-	-	-	-	Organoheterocyclic compounds	Indoles and derivatives	196.0873711	0.026828459	50.7	-3.296925796	62450-07-1	Pyridoindoles
neg_5808	1-Stearoylglycerophosphoglycerol	metab_9454	B(ii)	0	55.8	-	-	-	HMDB0061697	M+Cl	C24H49O9P	5.686516667	-	neg	-	-	-	-	Lipids and lipid-like molecules	Glycerophospholipids	547.2807547	0.036860657	49.5	-0.129647467	-	Glycerophosphoglycerols
neg_5837	Tetradecanedioic Acid	metab_9481	B(i)	83.3	0	-	-	-	HMDB0000872;LMFA01170018	M-H	C14H26O4	5.675883333	_;C11002	neg	-	-	-	-	Lipids and lipid-like molecules	Fatty Acyls	257.1759575	0.026020467	55	0.482740646	821-38-5;	Fatty acids and conjugates
neg_5839	(Z)-2-Oct-7-Enylpent-2-Enedioic Acid	metab_9483	B(i)	81.5	0	-	-	-	-	M-H	C13H20O4	5.675883333	-	neg	-	-	-	-	-	-	239.1290199	0.021062336	55.3	0.571251699	-	-
neg_5847	Geranyl Acetoacetate	metab_9491	B(ii)	0	40.9	-	-	-	HMDB0038256	M-H	C14H22O3	5.670316667	-	neg	-	-	-	-	Lipids and lipid-like molecules	Fatty Acyls	237.149665	0.021062394	47.4	0.196638057	10032-00-5;	Fatty alcohol esters
neg_5864	Dgga(16:0/17:1)	metab_9508	B(i)	46.8	0	-	-	-	-	M+Hac-H	C42H76O11	5.659683333	-	neg	-	-	-	-	-	-	815.5534774	0.005256873	44.8	1.076119867	-	-
neg_5896	Cortisol 21-Mesylate	metab_9538	B(ii)	0	66.8	nonnatural	-	-	HMDB0250467	M+Na-2H	C22H32O7S	5.63845	-	neg	-	-	-	-	Lipids and lipid-like molecules	Steroids and steroid derivatives	461.1594887	0.026399591	48.3	-4.665126676	-	Pregnane steroids
neg_5907	9-Hydroxynonanoic Acid	metab_9548	B(i)	65.7	0	-	-	-	-	M-H	C9H18O3	5.633083333	-	neg	-	-	-	-	-	-	173.1183477	0.016715558	52.2	0.170296821	-	-
neg_5909	Pc-M6	metab_9550	B(ii)	0	62.2	-	-	-	HMDB0038568	M-H	C27H35NO3	5.627716667	-	neg	-	-	-	-	Organoheterocyclic compounds	Naphthopyrans	420.2504824	0.015725957	48.7	-9.341241334	133613-76-0	Not Available
neg_5922	4-Allyl-2,6-Dimethoxyphenol	metab_9563	B(i)	47.6	0	-	-	-	HMDB0041194	M-H	C11H14O3	5.622383333	-	neg	-	-	-	-	Benzenoids	Phenols	193.0870262	0.011480429	47.4	0.042982523	6627-88-9	Methoxyphenols
neg_5926	(Z)-6-Methyl-2-(4-Methylpent-3-Enyl)Hept-2-Enedioic Acid	metab_9567	B(i)	92.8	0	-	-	-	-	M-H	C14H22O4	5.617033333	-	neg	-	-	-	-	-	-	253.1446315	0.021125257	57.9	0.388659203	-	-
neg_5933	2,4-Dihydroxy-6-[(3Z,5Z)-Nona-3,5-Dienyl]Benzoic Acid	metab_9573	B(i)	64.4	0	-	-	-	-	M+FA-H	C16H20O4	5.611733333	-	neg	-	-	-	-	-	-	321.132179	0.026355369	49.6	-7.905332333	-	-
neg_5939	Elemicin	metab_9579	B(i)	52	0	-	-	-	HMDB0033778	M-H	C12H16O3	5.606416667	C10451	neg	-	-	-	-	Benzenoids	Phenol ethers	207.1027322	0.017486404	48.6	0.308869533	487-11-6	Anisoles
neg_5965	4,5-Dihydrovomifoliol	metab_9604	B(ii)	0	40.9	-	-	-	HMDB0040615	M-H	C13H22O3	5.58485	-	neg	-	-	-	-	Lipids and lipid-like molecules	Prenol lipids	225.1497484	0.030968182	46.9	0.575885863	142173-08-8	Sesquiterpenoids
neg_5999	4-Ethoxy-3-Methoxybenzaldehyde	metab_9636	B(ii)	0	58.3	-	-	-	HMDB0029685	M-H	C10H12O3	5.547466667	-	neg	-	-	-	-	Benzenoids	Benzene and substituted derivatives	179.0714624	0.009786246	49.4	0.525226896	120-25-2	Benzoyl derivatives
neg_6009	3-Acetamido-5-Ethyladamantane-1-Carboxylic Acid	metab_9646	B(i)	71.4	0	-	-	-	-	M+FA-H	C15H23NO3	5.536766667	-	neg	-	-	-	-	-	-	310.1640824	0.018546189	49.5	-7.218391078	-	-
neg_6010	3-(6-Hydroxy-7-Methyloctyl)-3,6-Dihydro-1H-Furo[3,4-C]Furan-4-One	metab_9647	B(i)	66	0	-	-	-	-	M-H	C15H24O4	5.536766667	-	neg	-	-	-	-	-	-	267.1603061	0.020949502	52.1	0.459649203	-	-
neg_6059	Pyrazosulfuron-Ethyl	metab_9694	B(ii)	0	48.5	nonnatural	-	-	HMDB0256958	M+FA-H	C14H18N6O7S	5.477966667	C18444	neg	-	-	-	-	Organoheterocyclic compounds	Azoles	459.0936253	0.026061824	48	-0.834493487	93697-74-6;_	Pyrazoles
neg_6060	Bisdethiobis(Methylthio)Gliotoxin	metab_9695	B(ii)	0	70.3	nonnatural	-	-	HMDB0249258	M+FA-H	C15H20N2O4S2	5.477966667	-	neg	-	-	-	-	Organic acids and derivatives	Carboxylic acids and derivatives	401.087992	0.023263396	50.1	9.379699155	-	Amino acids, peptides, and analogues
neg_6066	4-Nitrophenol	metab_9700	B(i)	99	0	drug:DB04417	-	-	HMDB0001232	M-H	C6H5NO3	5.472616667	C00870	neg	-	-	-	-	Benzenoids	Phenols	138.0197066	0.020950877	59.3	0.28809936	100-02-7	Nitrophenols
neg_6082	Sebacic Acid	metab_9715	B(i)	86.6	0	-	-	-	HMDB0000792;LMFA01170006	M-H	C10H18O4	5.456616667	C08277	neg	-	-	-	-	Lipids and lipid-like molecules	Fatty Acyls	201.1133361	0.021232691	56.4	0.511944772	111-20-6;	Fatty acids and conjugates
neg_6092	Lonfuranacid A	metab_9724	B(i)	54.8	0	-	-	-	-	M-H2O-H	C12H20O5	5.440633333	-	neg	-	-	-	-	-	-	225.1133609	0.025004597	49	0.525409986	-	-
neg_6112	Tecastemizole	metab_9743	B(ii)	0	40.6	nonnatural	-	-	HMDB0255721	M+FA-H	C19H21FN4	5.413766667	-	neg	-	-	-	-	Organoheterocyclic compounds	Benzimidazoles	369.1743468	0.031854585	45.4	3.451982545	-	Not Available
neg_6117	Gpser(22:6/20:4)	metab_9748	B(i)	95.8	0	-	-	-	-	M-H	C48H74NO10P	5.40315	-	neg	-	-	-	-	-	-	854.4978997	0.051545977	56.1	0.16588419	-	-
neg_6137	Piperonylic Acid	metab_9768	B(i)	42.8	0	-	-	-	HMDB0032613	M-H	C8H6O4	5.3818	-	neg	-	-	-	-	Organoheterocyclic compounds	Benzodioxoles	165.0193942	0.022951817	47.9	0.373496749	94-53-1	Not Available
neg_6285	2-Octenedioic Acid	metab_9915	B(ii)	0	40.9	-	-	-	HMDB0000341	M-H	C8H12O4	4.820783333	-	neg	-	-	-	-	Lipids and lipid-like molecules	Fatty Acyls	171.0663966	0.020999854	47.2	0.663558768	5698-50-0;	Fatty acids and conjugates
neg_6333	2-Naphthalenesulfonic Acid	metab_9962	B(i)	54.3	0	nonnatural	-	-	HMDB0255446	M-H	C10H8O3S	4.645616667	C16202	neg	-	-	-	-	Benzenoids	Naphthalenes	207.0122434	0.022836421	48.8	0.503544001	120-18-3;_	Naphthalene sulfonic acids and derivatives
neg_6375	Indolelactic Acid	metab_10004	B(i)	97.7	0	-	-	-	HMDB0000671	M-H	C11H11NO3	4.470316667	C02043	neg	-	-	-	-	Organoheterocyclic compounds	Indoles and derivatives	204.0667209	0.015953636	59	0.507723241	7417-65-4	Indolyl carboxylic acids and derivatives
neg_6404	D-3-Phenyllactic Acid	metab_10033	B(i)	87.1	0	-	map01100;map00360	Metabolic pathways;Phenylalanine metabolism	HMDB0000563	M-H	C9H10O3	4.365916667	C05607	neg	-	-	Metabolism;Metabolism	Global and overview maps;Amino acid metabolism	Phenylpropanoids and polyketides	Phenylpropanoic acids	165.0557934	0.016636796	56.9	0.455440845	7326-19-4	Not Available
neg_6406	Valtrate	metab_10035	B(ii)	0	46.5	-	-	-	HMDB0034493	M+Na-2H	C10H12O5	4.360433333	C09801	neg	-	-	-	-	Lipids and lipid-like molecules	Prenol lipids	233.0432396	0.015540602	48.5	0.463692451	18296-44-1	Monoterpenoids
neg_6425	Pseudomonine	metab_10054	B(ii)	0	51.4	-	-	-	HMDB0041438	M-H	C16H18N4O4	4.278433333	-	neg	-	-	-	-	Organic acids and derivatives	Carboxylic acids and derivatives	329.1244385	0.024596739	48.2	-3.302011832	172923-94-3	Amino acids, peptides, and analogues
neg_6435	(4E,7E)-Dodeca-4,7-Dienedioic Acid	metab_10064	B(i)	48.9	0	-	-	-	-	M-H	C12H18O4	4.223566667	-	neg	-	-	-	-	-	-	225.1134082	0.024281623	48.7	0.776433196	-	-
neg_6447	(3R,4R)-4,5,8-Trihydroxy-3-Methyl-3,4-Dihydroisochromen-1-One	metab_10076	B(i)	54.4	0	-	-	-	-	M-H	C10H10O5	4.157983333	-	neg	-	-	-	-	-	-	209.0456525	0.025852096	50.2	0.502211213	-	-
neg_6451	4-[(2,4-Dihydroxy-3,3-Dimethylbutanoyl)Amino]Butanoic Acid	metab_10080	B(ii)	0	61.9	nonnatural	-	-	HMDB0246316	M+Na-2H	C10H19NO5	4.147116667	-	neg	-	-	-	-	Organic acids and derivatives	Carboxylic acids and derivatives	254.101168	0.017779729	51.5	0.761260698	-	Amino acids, peptides, and analogues
neg_6452	8-Amino-7-Oxononanoic Acid	metab_10081	B(ii)	0	77.3	-	map01100;map00780;map01240	Metabolic pathways;Biotin metabolism;Biosynthesis of cofactors	HMDB0240687	M-H	C9H17NO3	4.147116667	C01092	neg	-	-	Metabolism;Metabolism;Metabolism	Global and overview maps;Metabolism of cofactors and vitamins;Global and overview maps	Lipids and lipid-like molecules	Fatty Acyls	186.1136442	0.015427188	55	0.412638883	-;682799-71-9	Fatty acids and conjugates
neg_6454	(E)-Non-3-Enedioic Acid	metab_10083	B(i)	70.1	0	-	-	-	-	M-H	C9H14O4	4.141733333	-	neg	-	-	-	-	-	-	185.0820453	0.025603226	52.9	0.606366911	-	-
neg_6510	Acetosyringone	metab_10139	B(i)	67.1	0	-	-	-	-	M-H	C10H12O4	3.905283333	C10664	neg	-	-	-	-	-	-	195.0663976	0.032951519	52.4	0.587174135	2478-38-8	-
neg_6630	P-Toluenesulfonic Acid	metab_10257	B(i)	40.6	0	drug:DB03120	map01100	Metabolic pathways	HMDB0059933	M-H	C7H8O3S	3.2852	C06677	neg	-	-	Metabolism	Global and overview maps	Benzenoids	Benzene and substituted derivatives	171.0122045	0.019548331	46.7	0.382780361	104-15-4	Benzenesulfonic acids and derivatives
neg_6649	Flavin Adenine Dinucleotide	metab_10276	B(i)	83.6	0	nonnatural	map01100;map00740;map01240	Metabolic pathways;Riboflavin metabolism;Biosynthesis of cofactors	HMDB0001248;HMDB0252293	M-H	C27H33N9O15P2	3.162916667	_;C00016	neg	-;Vitamins and cofactors	-;Cofactors	Metabolism;Metabolism;Metabolism	Global and overview maps;Metabolism of cofactors and vitamins;Global and overview maps	Nucleosides, nucleotides, and analogues	Flavin nucleotides	784.1506022	0.016959447	54.8	0.947536262	146-14-5;_	Not Available
neg_6660	Leu-Glu	metab_10287	B(i)	35.4	0	-	-	-	HMDB0028928	M-H	C11H20N2O5	3.065933333	-	neg	-	-	-	-	Organic acids and derivatives	Carboxylic acids and derivatives	259.130119	0.048704899	45.7	0.667796156	-	Amino acids, peptides, and analogues
neg_6672	2-Hydroxypentanoic Acid	metab_10299	B(i)	65.6	0	-	-	-	HMDB0001863	M-H	C5H10O3	3.01205	-	neg	-	-	-	-	Lipids and lipid-like molecules	Fatty Acyls	117.0557561	0.021014496	52.5	0.324679092	617-31-2	Fatty acids and conjugates
neg_6679	3-Hydroxycinnamic Acid	metab_10306	B(i)	46.8	0	-	map01100;map00360	Metabolic pathways;Phenylalanine metabolism	HMDB0001713	M-H	C9H8O3	2.990666667	C12621	neg	-	-	Metabolism;Metabolism	Global and overview maps;Amino acid metabolism	Phenylpropanoids and polyketides	Cinnamic acids and derivatives	163.0401386	0.017291683	48.6	0.432093907	14755-02-3	Hydroxycinnamic acids and derivatives
neg_6698	3-Amino-3-(4-Hydroxyphenyl)Propanoate	metab_10325	B(i)	42.7	0	-	map00350	Tyrosine metabolism	HMDB0003831	M-H2O-H	C9H11NO3	2.96945	C04368	neg	-	-	Metabolism	Amino acid metabolism	Organic acids and derivatives	Carboxylic acids and derivatives	162.0561062	0.029945333	47.8	0.298882678	-	Amino acids, peptides, and analogues
neg_6710	Saicar	metab_10337	B(ii)	0	65	-	map01100;map00230	Metabolic pathways;Purine metabolism	HMDB0000797	M+Cl	C13H19N4O12P	2.958783333	C04823	neg	-	-	Metabolism;Metabolism	Global and overview maps;Nucleotide metabolism	Nucleosides, nucleotides, and analogues	Imidazole ribonucleosides and ribonucleotides	489.0392834	0.017275158	49.3	-8.427277686	3031-95-6	1-ribosyl-imidazolecarboxamides
neg_6744	Gly-Phe	metab_10368	B(i)	44.8	0	-	-	-	HMDB0028848	M-H2O-H	C11H14N2O3	2.871316667	-	neg	-	-	-	-	Organic acids and derivatives	Carboxylic acids and derivatives	203.0827179	0.017537578	48.3	0.525660813	-	Amino acids, peptides, and analogues
neg_6764	Pantothenic Acid	metab_10388	B(i)	77.9	0	nonnatural	map01100;map00770;map00410;map01240	Metabolic pathways;Pantothenate and CoA biosynthesis;beta-Alanine metabolism;Biosynthesis of cofactors	HMDB0000210;HMDB0250782;PW_C000136	M-H	C9H17NO5	2.7655	C00864;_	neg	Vitamins and cofactors;-	Vitamins;-	Metabolism;Metabolism;Metabolism;Metabolism	Global and overview maps;Metabolism of cofactors and vitamins;Metabolism of other amino acids;Global and overview maps	Organic oxygen compounds	Organooxygen compounds	218.1035362	0.016592434	54.8	0.639091479	79-83-4;_	Alcohols and polyols
neg_6780	Tezacitabine	metab_10404	B(ii)	0	42.4	nonnatural	-	-	HMDB0258943	M+FA-H	C10H12FN3O4	2.709366667	-	neg	-	-	-	-	Organoheterocyclic compounds	Diazines	302.0817881	0.052351613	45.6	9.339819729	-	Pyrimidines and pyrimidine derivatives
neg_6789	Nimustine	metab_10412	B(ii)	0	46.3	nonnatural	-	-	HMDB0255613	M+Hac-H	C9H13ClN6O2	2.681383333	-	neg	-	-	-	-	Organoheterocyclic compounds	Diazines	331.0913417	0.007010174	42.4	-5.181345541	-	Pyrimidines and pyrimidine derivatives
neg_6813	2-Hydroxyisovaleric Acid	metab_10436	B(i)	75.6	0	-	-	-	HMDB0000407	M-H	C5H10O3	2.557283333	-	neg	-	-	-	-	Lipids and lipid-like molecules	Fatty Acyls	117.0557612	0.02200119	54.5	0.368257812	4026-18-0	Fatty acids and conjugates
neg_6815	L-Rhamnulose	metab_10438	B(ii)	0	47.9	-	map01100;map00051	Metabolic pathways;Fructose and mannose metabolism	HMDB0010207	M+Na-2H	C6H12O5	2.545983333	C00861	neg	-	-	Metabolism;Metabolism	Global and overview maps;Carbohydrate metabolism	Organic oxygen compounds	Organooxygen compounds	185.0431891	0.049761464	48.9	0.291089798	-;470-21-3	Carbohydrates and carbohydrate conjugates
neg_6819	N-Carboxyacetyl-D-Phenylalanine	metab_10441	B(ii)	0	53.8	-	-	-	HMDB0039102	M-H2O-H	C12H13NO5	2.523416667	-	neg	-	-	-	-	Organic acids and derivatives	Carboxylic acids and derivatives	232.0592445	0.016106166	47.7	-9.108366791	-	Amino acids, peptides, and analogues
neg_6820	Homocysteine Thiolactone	metab_10442	B(ii)	0	59.5	-	-	-	HMDB0002287	M-H	C4H7NOS	2.523416667	-	neg	-	-	-	-	Organic acids and derivatives	Carboxylic acids and derivatives	116.0176131	0.016213121	43.7	0.467149964	3622-59-1	Amino acids, peptides, and analogues
neg_6992	Fipronil	metab_10613	B(ii)	0	55.6	nonnatural	-	-	HMDB0252265	M+FA-H	C12H4Cl2F6N4OS	1.6075	C11099	neg	-	-	-	-	Organoheterocyclic compounds	Azoles	480.9352586	0.006477253	40.3	-3.786785751	120068-37-3;_	Pyrazoles
neg_7028	2-Deoxy-D-Ribose	metab_10649	B(i)	54.7	0	nonnatural	map01100;map00030	Metabolic pathways;Pentose phosphate pathway	HMDB0003224;HMDB0245099	M-H	C5H10O4	1.420133333	C01801;_	neg	Carbohydrates;-	Monosaccharides;-	Metabolism;Metabolism	Global and overview maps;Carbohydrate metabolism	Organic oxygen compounds	Organooxygen compounds	133.0507009	0.024262933	49.6	0.511319922	533-67-5;_	Carbohydrates and carbohydrate conjugates
neg_7039	3-Hydroxy-3-Methylglutarate	metab_10660	B(i)	77.5	0	drug:DB04377	-	-	HMDB0000355	M-H	C6H10O5	1.358233333	C03761	neg	-	-	-	-	Lipids and lipid-like molecules	Fatty Acyls	161.0456516	0.015450673	54.7	0.645658188	503-49-1	Fatty acids and conjugates
neg_7073	1,1-Bis(2-Aminoethyl)-2-Hydroxy-3-Oxotriazane	metab_10694	B(ii)	0	45.4	-	-	-	HMDB0251068	M+Cl	C4H13N5O2	1.1831	-	neg	-	-	-	-	Organic nitrogen compounds	Organonitrogen compounds	198.0749223	0.015927122	46.9	-8.606192776	-	Quaternary ammonium salts
neg_7118	Macromomycin B	metab_10739	B(ii)	0	49.4	-	-	-	HMDB0254293	M-H	C12H11NO5	1.020816667	-	neg	-	-	-	-	Organoheterocyclic compounds	Benzoxazines	248.0542336	0.016203583	47	-8.882859347	-	Benzoxazinones
neg_7167	Ophthalmic Acid	metab_10785	B(i)	52.7	0	-	-	-	HMDB0005765	M-H	C11H19N3O6	0.88495	-	neg	-	-	-	-	Organic acids and derivatives	Carboxylic acids and derivatives	288.1203339	0.023499979	48.2	0.77817291	495-27-2	Amino acids, peptides, and analogues
neg_7171	Xanthosine 5'-Monophosphate	metab_10789	B(i)	46.8	0	-	map01100;map01232;map00230	Metabolic pathways;Nucleotide metabolism;Purine metabolism	HMDB0001554	M-H	C10H13N4O9P	0.874283333	C00655	neg	-	-	Metabolism;Metabolism;Metabolism	Global and overview maps;Global and overview maps;Nucleotide metabolism	Nucleosides, nucleotides, and analogues	Purine nucleotides	363.0350726	0.012449658	47.5	0.918444155	523-98-8	Purine ribonucleotides
neg_7172	D-Alpha-Hydroxyglutaric Acid	metab_10790	B(i)	50.6	0	-	-	-	-	M+Na-2H	C5H8O5	0.86895	-	neg	-	-	-	-	-	-	169.0119437	0.009433133	48.7	0.692707629	-	-
neg_7175	Glycerol Glutamate	metab_10793	B(ii)	0	86.2	-	-	-	HMDB0252840	M+Cl	C8H13NO7	0.858316667	-	neg	-	-	-	-	Organic acids and derivatives	Carboxylic acids and derivatives	270.036335	0.029603769	53.1	-9.648513582	-	Amino acids, peptides, and analogues
neg_7181	Lpe(O-2:0)	metab_10799	B(i)	88	0	-	-	-	-	M+Hac-H	C7H18NO6P	0.8477	-	neg	-	-	-	-	-	-	302.101145	0.034510422	55.7	0.292564178	-	-
neg_7199	Gdp-Man	metab_10815	B(i)	37.5	0	-	-	-	-	M-H	C16H25N5O16P2	0.794233333	-	neg	-	-	-	-	-	-	604.0707704	0.015540202	43	1.477281736	-	-
neg_7209	Glucoheptonic Acid	metab_10825	B(ii)	0	55.6	nonnatural	-	-	HMDB0252766	M+Na-2H	C7H14O8	0.7729	-	neg	-	-	-	-	Organic oxygen compounds	Organooxygen compounds	247.0450086	0.021262487	47.8	6.51745268	-	Carbohydrates and carbohydrate conjugates
neg_7216	2-O-(6-Phospho-Alpha-Mannosyl)-D-Glycerate	metab_10832	B(ii)	0	68.2	-	-	-	HMDB0012152	M+Na-2H	C9H17O12P	0.762266667	C16699	neg	-	-	-	-	Organic oxygen compounds	Organooxygen compounds	369.0218224	0.018182403	52.3	3.999508543	-;_	Carbohydrates and carbohydrate conjugates
neg_7219	3-Methylsulfinylpropyl-Glucosinolate	metab_10835	B(ii)	0	52.5	-	-	-	HMDB0304141	M+Hac-H	C11H20NO10S3-	0.751666667	-	neg	-	-	-	-	Organic oxygen compounds	Organooxygen compounds	481.0359733	0.016716428	44.3	-6.778244315	-	Carbohydrates and carbohydrate conjugates
neg_7226	Neoglucobrassicin	metab_10842	B(ii)	0	48.2	-	-	-	HMDB0038384	M-H2O-H	C17H22N2O10S2	0.741033333	C08424	neg	-	-	-	-	Organic oxygen compounds	Organooxygen compounds	459.0539451	0.015528011	45.6	0.416941618	5187-84-8	Carbohydrates and carbohydrate conjugates
neg_7236	Lactic Acid	metab_10852	B(i)	36.8	0	drug:DB04398	-	-	-	M-H	C3H6O3	0.735733333	C01432	neg	-	-	-	-	-	-	89.02440207	0.016291128	47.3	-0.172705576	50-21-5	-
neg_7249	Sulindac	metab_10864	B(ii)	0	76	-	-	-	HMDB0014743	M+Cl	C20H17FO3S	0.703866667	C01531;_	neg	-	-	-	-	Benzenoids	Indenes and isoindenes	391.0544314	0.11264516	48.4	-9.02438642	38194-50-2;_	Not Available
neg_7258	Vitamin C Phosphate	metab_10872	B(ii)	0	59.6	-	-	-	HMDB0245643	M+Na-2H	C6H9O9P	0.682633333	-	neg	-	-	-	-	Organoheterocyclic compounds	Dihydrofurans	276.9706039	0.024272353	48.1	-9.69709694	-	Furanones
neg_7264	1-(4-Methylphenyl)Sulfonyl-3-(3-Sulfamoylphenyl)Urea	metab_10877	B(i)	35.1	0	-	-	-	-	M+FA-H	C14H15N3O5S2	0.671733333	-	neg	-	-	-	-	-	-	414.0433704	0.021088972	43.4	-0.393052017	-	-
neg_7326	2-[(4-Chlorophenyl)Sulfonyl]-3-[(4,6-Dimethylpyrimidin-2-Yl)Amino]Acrylonitrile	metab_10935	B(i)	88	0	-	-	-	-	2M-H	C15H13ClN4O2S	0.597416667	-	neg	-	-	-	-	-	-	695.0861677	0.010633621	50.5	5.596025999	-	-
neg_7393	Pyruvic Acid	metab_10996	B(i)	82.5	0	-	map01240;map00270;map00040;map01200;map00330;map00250;map00440;map00350;map00020;map00630;map00770;map00430;map00730;map00470;map00900;map01100;map01210;map00785;map01230;map00010;map00360;map00053;map00260;map00030;map00760;map00650;map00620;map00290	Biosynthesis of cofactors;Cysteine and methionine metabolism;Pentose and glucuronate interconversions;Carbon metabolism;Arginine and proline metabolism;Alanine, aspartate and glutamate metabolism;Phosphonate and phosphinate metabolism;Tyrosine metabolism;Citrate cycle (TCA cycle);Glyoxylate and dicarboxylate metabolism;Pantothenate and CoA biosynthesis;Taurine and hypotaurine metabolism;Thiamine …	HMDB0000243;LMFA01060077;PW_C000164	M-H	C3H4O3	0.528716667	C00022	neg	Organic acids	Carboxylic acids	Metabolism;Metabolism;Metabolism;Metabolism;Metabolism;Metabolism;Metabolism;Metabolism;Metabolism;Metabolism;Metabolism;Metabolism;Metabolism;Metabolism;Metabolism;Metabolism;Metabolism;Metabolism;Metabolism;Metabolism;Metabolism;Metabolism;Metabolism;Metabolism;Metabolism;Metabolism;Metabolism;Metabolism	Global and overview maps;Amino acid metabolism;Carbohydrate metabolism;Global and overview maps;Amino acid metabolism;Amino acid metabolism;Metabolism of other amino acids;Amino acid metabolism;Carbohydrate metabolism;Carbohydrate metabolism;Metabolism of cofactors and vitamins;Metabolism of other amino acids;Metabolism of cofactors and vitamins;Metabolism of other amino acids;Metabolism of terpe…	Organic acids and derivatives	Keto acids and derivatives	87.00874661	0.015695416	56.1	-0.237921164	127-17-3;	Alpha-keto acids and derivatives
neg_7434	3-Hydroxy-L-Proline	metab_11032	B(ii)	0	58.4	-	-	-	HMDB0002113	M-H2O-H	C5H9NO3	0.496666667	C04397	neg	-	-	-	-	Organic acids and derivatives	Carboxylic acids and derivatives	112.0404106	0.01141687	50.5	0.065155252	4298/8/2	Amino acids, peptides, and analogues
neg_7462	Methyl 2-((3,4-Dihydro-3,4-Dioxo-1-Naphthalenyl)Amino)Benzoate	metab_11056	B(ii)	0	50.6	nonnatural	-	-	HMDB0244408	M+Na-2H	C18H13NO4	0.47535	-	neg	-	-	-	-	Benzenoids	Naphthalenes	328.0586049	0.020930516	46.2	-1.696123113	-	Naphthoquinones
neg_7475	N1-(5-Phospho-D-Ribosyl)-Amp	metab_11068	B(i)	61.3	0	-	map01100;map00340;map01230	Metabolic pathways;Histidine metabolism;Biosynthesis of amino acids	HMDB0012276	M-H	C15H23N5O14P2	0.4647	C02741	neg	-	-	Metabolism;Metabolism;Metabolism	Global and overview maps;Amino acid metabolism;Global and overview maps	Nucleosides, nucleotides, and analogues	Purine nucleotides	558.064633	0.015661862	48.3	0.421715282	-	Purine ribonucleotides
neg_7480	Guanosine 5'-Monophosphate	metab_11072	B(i)	91.9	0	drug:DB01972	map01100;map01232;map00230;map04744	Metabolic pathways;Nucleotide metabolism;Purine metabolism;Phototransduction	HMDB0001397	M-H	C10H14N5O8P	0.4647	C00144	neg	Nucleic acids	Nucleotides	Metabolism;Metabolism;Metabolism;Organismal Systems	Global and overview maps;Global and overview maps;Nucleotide metabolism;Sensory system	Nucleosides, nucleotides, and analogues	Purine nucleotides	362.0507559	0.015661035	57.2	0.091642077	85-32-5	Purine ribonucleotides
neg_7485	Citric Acid	metab_11077	B(i)	69.1	0	drug:DB04272	map01100;map00630;map01240;map01210;map01200;map01230;map00250;map00020	Metabolic pathways;Glyoxylate and dicarboxylate metabolism;Biosynthesis of cofactors;2-Oxocarboxylic acid metabolism;Carbon metabolism;Biosynthesis of amino acids;Alanine, aspartate and glutamate metabolism;Citrate cycle (TCA cycle)	HMDB0000094;PW_C000063	M+Cl	C6H8O7	0.4647	C00158	neg	Organic acids	Carboxylic acids	Metabolism;Metabolism;Metabolism;Metabolism;Metabolism;Metabolism;Metabolism;Metabolism	Global and overview maps;Carbohydrate metabolism;Global and overview maps;Global and overview maps;Global and overview maps;Global and overview maps;Amino acid metabolism;Carbohydrate metabolism	Organic acids and derivatives	Carboxylic acids and derivatives	226.9965051	0.016971851	52.8	0.526869154	77-92-9	Tricarboxylic acids and derivatives
neg_7490	Fumaric Acid	metab_11081	B(i)	87.2	0	drug:DB01677	map01100;map00220;map00350;map00760;map01200;map00620;map00250;map00360;map00020;map00650;map00190	Metabolic pathways;Arginine biosynthesis;Tyrosine metabolism;Nicotinate and nicotinamide metabolism;Carbon metabolism;Pyruvate metabolism;Alanine, aspartate and glutamate metabolism;Phenylalanine metabolism;Citrate cycle (TCA cycle);Butanoate metabolism;Oxidative phosphorylation	HMDB0000134;PW_C000088	M-H	C4H4O4	0.4647	C00122	neg	-	-	Metabolism;Metabolism;Metabolism;Metabolism;Metabolism;Metabolism;Metabolism;Metabolism;Metabolism;Metabolism;Metabolism	Global and overview maps;Amino acid metabolism;Amino acid metabolism;Metabolism of cofactors and vitamins;Global and overview maps;Carbohydrate metabolism;Amino acid metabolism;Amino acid metabolism;Carbohydrate metabolism;Carbohydrate metabolism;Energy metabolism	Organic acids and derivatives	Carboxylic acids and derivatives	115.0036899	0.016863885	57	0.06632339	110-17-8	Dicarboxylic acids and derivatives
neg_7497	Oxiglutatione	metab_11086	B(i)	97.8	0	drug:DB03310	map01100;map00480;map04216;map01240	Metabolic pathways;Glutathione metabolism;Ferroptosis;Biosynthesis of cofactors	HMDB0003337;HMDB0011691	M-H	C20H32N6O12S2	0.45935	C00127	neg	-	-	Metabolism;Metabolism;Cellular Processes;Metabolism	Global and overview maps;Metabolism of other amino acids;Cell growth and death;Global and overview maps	Organic acids and derivatives	Carboxylic acids and derivatives	611.144773	0.036659394	56.3	0.142000555	27025-41-8	Amino acids, peptides, and analogues
neg_7500	Bl Iv	metab_11089	B(ii)	0	56.6	-	-	-	HMDB0034709	M+Na-2H	C24H18O10	0.45935	-	neg	-	-	-	-	Lipids and lipid-like molecules	Prenol lipids	487.0655916	0.01561107	46.2	1.989006953	112209-53-7	Diterpenoids
neg_7501	Diflunisal Glucuronide Ester	metab_11090	B(ii)	0	79.2	nonnatural	-	-	HMDB0251263	M+FA-H	C19H16F2O9	0.45935	-	neg	-	-	-	-	Organic oxygen compounds	Organooxygen compounds	471.0706717	0.017581125	50.9	-8.84759195	-	Carbohydrates and carbohydrate conjugates
neg_7504	3'-Adenylic Acid	metab_11093	B(i)	94.2	0	nonnatural	map01100;map00230	Metabolic pathways;Purine metabolism	HMDB0003540;HMDB0258140	M-H	C10H14N5O7P	0.45935	C01367;_	neg	-	-	Metabolism;Metabolism	Global and overview maps;Nucleotide metabolism	Nucleosides, nucleotides, and analogues	Ribonucleoside 3''-phosphates	346.0558207	0.013170087	57.6	0.036667409	84-21-9;_	Not Available
neg_7505	Norophthalmic Acid	metab_11094	B(ii)	0	52.9	-	-	-	HMDB0005766	M+Na-2H	C10H17N3O6	0.45935	-	neg	-	-	-	-	Organic acids and derivatives	Carboxylic acids and derivatives	296.0865182	0.107881206	47.9	0.418258945	1116-21-8	Amino acids, peptides, and analogues
neg_7519	Ascorbic Acid	metab_11106	B(i)	95.2	0	drug:DB00126	map01100;map00480;map00053;map01240	Metabolic pathways;Glutathione metabolism;Ascorbate and aldarate metabolism;Biosynthesis of cofactors	-;HMDB0000044;PW_C000031	M-H	C6H8O6	0.454016667	C00072;C01041	neg	Vitamins and cofactors;-	Vitamins;-	Metabolism;Metabolism;Metabolism;Metabolism	Global and overview maps;Metabolism of other amino acids;Carbohydrate metabolism;Global and overview maps	Organoheterocyclic compounds	Dihydrofurans	175.0248706	0.01676771	58.7	0.335514599	50-81-7	Furanones
neg_7522	D-Lyxose	metab_11108	B(i)	71.8	0	-	map00040	Pentose and glucuronate interconversions	-	M-H	C5H10O5	0.443366667	C00476	neg	Carbohydrates	Monosaccharides	Metabolism	Carbohydrate metabolism	-	-	149.0455801	0.015559677	53.1	0.220580839	1114-34-7	-
neg_7523	Glyceric Acid	metab_11109	B(i)	92.7	0	-	map01100;map00630;map00561;map01200;map00260;map00030	Metabolic pathways;Glyoxylate and dicarboxylate metabolism;Glycerolipid metabolism;Carbon metabolism;Glycine, serine and threonine metabolism;Pentose phosphate pathway	HMDB0000139;PW_C000090	M-H	C3H6O4	0.443366667	C00258	neg	-	-	Metabolism;Metabolism;Metabolism;Metabolism;Metabolism;Metabolism	Global and overview maps;Carbohydrate metabolism;Lipid metabolism;Global and overview maps;Amino acid metabolism;Carbohydrate metabolism	Organic oxygen compounds	Organooxygen compounds	105.0193169	0.016128751	57.8	-0.144783013	473-81-4	Carbohydrates and carbohydrate conjugates
neg_7529	Cytidine-3'-Monophosphate	metab_11115	B(i)	36.7	0	drug:DB01961	map00240;map01100	Pyrimidine metabolism;Metabolic pathways	HMDB0240312	M-H	C9H14N3O8P	0.43805	C05822	neg	-	-	Metabolism;Metabolism	Nucleotide metabolism;Global and overview maps	Organic oxygen compounds	Organooxygen compounds	322.0446803	0.008097211	44.8	0.327183102	84-52-6	Carbohydrates and carbohydrate conjugates
neg_7530	N-Acetylneuraminic Acid	metab_11116	B(i)	66.2	0	-	map01100;map00520;map01250	Metabolic pathways;Amino sugar and nucleotide sugar metabolism;Biosynthesis of nucleotide sugars	-;HMDB0000230;HMDB0000773;PW_C000155	M-H	C11H19NO9	0.43805	C19910;C00270;C19909	neg	-;Carbohydrates;-	-;Monosaccharides;-	Metabolism;Metabolism;Metabolism	Global and overview maps;Carbohydrate metabolism;Global and overview maps	Organic oxygen compounds	Organooxygen compounds	308.0988751	0.023215869	51.5	0.550977219	131-48-6;19342-33-7;21646-00-4	Carbohydrates and carbohydrate conjugates
neg_7552	Ethyl 4-(Acetylthio)Butyrate	metab_11136	B(ii)	0	49.3	-	-	-	HMDB0032259	M+FA-H	C8H14O3S	0.421833333	-	neg	-	-	-	-	Lipids and lipid-like molecules	Fatty Acyls	235.0631336	0.02831481	45.9	-7.54776686	104228-51-5;	Fatty acid esters
neg_7561	Armillarisin A	metab_11144	B(ii)	0	57.7	nonnatural	-	-	HMDB0248606	M+FA-H	C12H10O5	0.416516667	-	neg	-	-	-	-	Phenylpropanoids and polyketides	Coumarins and derivatives	279.0528579	0.032622624	47.1	7.82581966	-	Hydroxycoumarins
neg_7569	2-Aminoadipic Acid	metab_11151	B(i)	97.8	0	-	map01100;map01210;map00310;map01230	Metabolic pathways;2-Oxocarboxylic acid metabolism;Lysine degradation;Biosynthesis of amino acids	HMDB0302754	M-H	C6H11NO4	0.411216667	C00956	neg	-	-	Metabolism;Metabolism;Metabolism;Metabolism	Global and overview maps;Global and overview maps;Amino acid metabolism;Global and overview maps	Organic acids and derivatives	Carboxylic acids and derivatives	160.0615631	0.035653352	58.8	0.196498478	-	Amino acids, peptides, and analogues
neg_7598	Tolmetin	metab_11177	B(ii)	0	54.6	drug:DB00500	-	-	HMDB0014643	M+Cl	C15H15NO3	0.400566667	C07149	neg	-	-	-	-	Organic oxygen compounds	Organooxygen compounds	292.0723392	0.010899244	46.4	-8.772428075	26171-23-3	Carbonyl compounds
neg_7606	Pyrophosphate	metab_11184	B(i)	95.2	0	-	map00190	Oxidative phosphorylation	HMDB0000250;PW_C000170	M-H	H4O7P2	0.400566667	C00013	neg	-	-	Metabolism	Energy metabolism	Homogeneous non-metal compounds	Non-metal oxoanionic compounds	176.9360085	0.004482894	58.6	0.332985887	2466/9/3;14000-31-8	Non-metal pyrophosphates
neg_7607	Beta-Guanidinopropionic Acid	metab_11185	B(ii)	0	62.2	-	-	-	HMDB0013222	M+Cl	C4H9N3O2	0.400566667	C03065	neg	-	-	-	-	Organic nitrogen compounds	Organonitrogen compounds	166.038933	0.04946055	51.7	0.420524788	-	Guanidines
neg_7622	Glycerophosphoinositol	metab_11198	B(ii)	0	51.4	-	-	-	HMDB0011649	M-H	C9H19O11P	0.3952	C01225	neg	-	-	-	-	Lipids and lipid-like molecules	Glycerophospholipids	333.0593522	0.020962736	47.8	0.390951217	129830-95-1	Glycerophosphoinositols
neg_7624	Fructose 6-Phosphate	metab_11200	B(i)	46.8	0	nonnatural	map01100;map01250;map01240;map00520;map01200;map00051;map01230;map00052;map00010;map00500;map00030	Metabolic pathways;Biosynthesis of nucleotide sugars;Biosynthesis of cofactors;Amino sugar and nucleotide sugar metabolism;Carbon metabolism;Fructose and mannose metabolism;Biosynthesis of amino acids;Galactose metabolism;Glycolysis / Gluconeogenesis;Starch and sucrose metabolism;Pentose phosphate pathway	HMDB0000124;HMDB0257695;PW_C000079	M-H	C6H13O9P	0.3952	C00085;_	neg	-	-	Metabolism;Metabolism;Metabolism;Metabolism;Metabolism;Metabolism;Metabolism;Metabolism;Metabolism;Metabolism;Metabolism	Global and overview maps;Global and overview maps;Global and overview maps;Carbohydrate metabolism;Global and overview maps;Carbohydrate metabolism;Global and overview maps;Carbohydrate metabolism;Carbohydrate metabolism;Carbohydrate metabolism;Carbohydrate metabolism	Organic oxygen compounds	Organooxygen compounds	259.0224903	0.015750453	49	0.18497919	643-13-0;_	Carbohydrates and carbohydrate conjugates
neg_7627	Alpha-D-Glucose	metab_11203	B(i)	43.8	0	-	map01100;map01250;map00520;map01200;map00051;map00052;map00010	Metabolic pathways;Biosynthesis of nucleotide sugars;Amino sugar and nucleotide sugar metabolism;Carbon metabolism;Fructose and mannose metabolism;Galactose metabolism;Glycolysis / Gluconeogenesis	HMDB0003345;PW_C001851	M+Cl	C6H12O6	0.3952	C00267	neg	-	-	Metabolism;Metabolism;Metabolism;Metabolism;Metabolism;Metabolism;Metabolism	Global and overview maps;Global and overview maps;Carbohydrate metabolism;Global and overview maps;Carbohydrate metabolism;Carbohydrate metabolism;Carbohydrate metabolism	Organic oxygen compounds	Organooxygen compounds	215.0328271	0.021347689	48.4	0.209615296	492-62-6	Carbohydrates and carbohydrate conjugates
neg_7641	Adenosine 5'-Phosphosulfate	metab_11217	B(i)	42.6	0	drug:DB03708	map01100;map00920;map00230	Metabolic pathways;Sulfur metabolism;Purine metabolism	HMDB0001003	M+FA-H	C10H14N5O10PS	0.389866667	C00224	neg	-	-	Metabolism;Metabolism;Metabolism	Global and overview maps;Energy metabolism;Nucleotide metabolism	Nucleosides, nucleotides, and analogues	Purine nucleotides	472.0139231	0.015815267	44.6	-9.786582936	485-84-7	Purine ribonucleotides
neg_7667	Imidazolelactic Acid	metab_11238	B(i)	84.6	0	-	-	-	HMDB0002320	M-H	C6H8N2O3	0.38455	C05132	neg	-	-	-	-	Organoheterocyclic compounds	Azoles	155.0462512	0.018225763	56	0.227279581	876-19-7	Imidazoles
neg_7668	L-Aspartic Acid	metab_11239	B(i)	77.5	0	drug:DB00128	map01100;map00220;map01200;map00770;map00260;map01240;map01210;map00270;map02010;map01230;map00760;map04080;map00250;map00470;map00970;map00340;map00410	Metabolic pathways;Arginine biosynthesis;Carbon metabolism;Pantothenate and CoA biosynthesis;Glycine, serine and threonine metabolism;Biosynthesis of cofactors;2-Oxocarboxylic acid metabolism;Cysteine and methionine metabolism;ABC transporters;Biosynthesis of amino acids;Nicotinate and nicotinamide metabolism;Neuroactive ligand-receptor interaction;Alanine, aspartate and glutamate metabolism;D-Am…	HMDB0000191;PW_C000123	M-H	C4H7NO4	0.38455	C00049	neg	Peptides;Hormones and transmitters	Amino acids;Neurotransmitters	Metabolism;Metabolism;Metabolism;Metabolism;Metabolism;Metabolism;Metabolism;Metabolism;Environmental Information Processing;Metabolism;Metabolism;Environmental Information Processing;Metabolism;Metabolism;Genetic Information Processing;Metabolism;Metabolism	Global and overview maps;Amino acid metabolism;Global and overview maps;Metabolism of cofactors and vitamins;Amino acid metabolism;Global and overview maps;Global and overview maps;Amino acid metabolism;Membrane transport;Global and overview maps;Metabolism of cofactors and vitamins;Signaling molecules and interaction;Amino acid metabolism;Metabolism of other amino acids;Translation;Amino acid me…	Organic acids and derivatives	Carboxylic acids and derivatives	132.0302809	0.015901751	54.8	0.372917834	56-84-8	Amino acids, peptides, and analogues
neg_7683	Sn-Glycero-3-Phosphoethanolamine	metab_11251	B(ii)	0	63.7	-	map00565;map00564;map01100	Ether lipid metabolism;Glycerophospholipid metabolism;Metabolic pathways	HMDB0059660	M-H	C5H14NO6P	0.373883333	C01233;_	neg	-	-	Metabolism;Metabolism;Metabolism	Lipid metabolism;Lipid metabolism;Global and overview maps	Lipids and lipid-like molecules	Glycerophospholipids	214.0486401	0.019414871	52.1	0.198652497	-;_	Glycerophosphoethanolamines
neg_7684	Sorbose	metab_11252	B(i)	51.2	0	nonnatural	-	-	HMDB0246950;HMDB0303239	M-H	C6H12O6	0.373883333	C01452;_	neg	-	-	-	-	Organic oxygen compounds	Organooxygen compounds	179.0561869	0.016059059	49.5	0.418020119	3615-39-2;_	Carbohydrates and carbohydrate conjugates
neg_7688	3-Guanidinopropionic Acid	metab_11254	B(i)	83.4	0	-	-	-	HMDB0013222	M-H	C4H9N3O2	0.373883333	C03065	neg	-	-	-	-	Organic nitrogen compounds	Organonitrogen compounds	130.0622314	0.01787513	55.6	0.238865896	-	Guanidines
neg_7708	5-Amino-1-[Carboxy(Methyl)Amino]Pentane-1,1,2,2,3,3,4,4,5-Nonacarboxylic Acid	metab_11272	B(ii)	0	47.6	-	-	-	HMDB0260380	M-H2O-H	C16H16N2O20	0.36325	-	neg	-	-	-	-	Organic acids and derivatives	Carboxylic acids and derivatives	537.0083233	0.017208367	44.8	-6.252427382	-	Amino acids, peptides, and analogues
neg_7743	Risedronate	metab_11306	B(ii)	0	49.7	drug:DB00884	-	-	HMDB0015022	2M-H	C7H11NO7P2	0.352633333	C08233	neg	-	-	-	-	Organic acids and derivatives	Organic phosphonic acids and derivatives	564.9973214	0.021931755	46.2	4.324998812	105462-24-6	Bisphosphonates
neg_8273	Ribavirin 5'-Triphosphate	metab_11791	B(ii)	0	45.4	nonnatural	-	-	HMDB0257207	M-H2O-H, M+Hac-H	C8H15N4O14P3	0.4647	-	neg	-	-	-	-	Nucleosides, nucleotides, and analogues	Triazole ribonucleosides and ribonucleotides	542.993551	0.129781675	47	-0.227500375	-	Not Available
