# Supplementary material for: From Molecular Perturbations to Functional Decline: Multi-Omics Reveals Sperm Cryodamage in Sichuan Bream (Sinibrama taeniatus)
Source: Animals (Basel). 2026 Mar 26;16(7):1014. doi: 10.3390/ani16071014 (PMC13072233; doi:10.3390/ani16071014)
Supplement: Supplementary file 1 [file animals-16-01014-s001.zip › Supplementary Table S5.csv]

Metabolite	P_value	FDR	VIP_pred_OPLS-DA	VIP_PLS-DA	FC(Cryopreserved/Fresh)	Log2FC(Cryopreserved/Fresh)	Significant	Regulate	level	KEGG Compound ID	KEGG Compound First Category	KEGG Compound Second Category	KEGG Pathway ID	KEGG Pathway Description	KEGG Pathway First Category	KEGG Pathway Second Category	Library ID	HMDB Superclass	HMDB Class	HMDB Subclass	CAS ID	M/Z	Retention time	Adducts	Formula	Fragmentation Score	Theoretical Fragmentation Score	Metab ID	ID	Mode	Score	cryopreserved_mean	cryopreserved_SD	fresh_mean	fresh_SD
N-[3,5-Bis(Trifluoromethyl)Anilino]-2-(Furan-2-Yl)-2-Oxoethanimidoyl Cyanide	4.11E-08	5.10E-07	3.2899	3.2836	2.1441	1.1004	yes	up	B(i)	-	-	-	-	-	-	-	-	-	-	-	-	749.0809567	0.38455	2M-H	C15H7F6N3O2	45.8	0	metab_4583	neg_577	neg	44.1	6.919	0.1171	3.227	0.6019
Adenosine 5'-Phosphosulfate	1.34E-07	1.43E-06	3.0943	3.0855	2.2391	1.1629	yes	up	B(i)	C00224	-	-	map01100;map00920;map00230	Metabolic pathways;Sulfur metabolism;Purine metabolism	Metabolism;Metabolism;Metabolism	Global and overview maps;Energy metabolism;Nucleotide metabolism	HMDB0001003	Nucleosides, nucleotides, and analogues	Purine nucleotides	Purine ribonucleotides	485-84-7	472.0139231	0.389866667	M+FA-H	C10H14N5O10PS	42.6	0	metab_11217	neg_7641	neg	44.6	5.956	0.07548	2.66	0.6147
Taurine	6.88E-08	6.74E-07	3.011	3.0105	1.855	0.8914	yes	up	B(i)	C00245	-	-	map01100;map00920;map00430;map02010;map00120;map04080	Metabolic pathways;Sulfur metabolism;Taurine and hypotaurine metabolism;ABC transporters;Primary bile acid biosynthesis;Neuroactive ligand-receptor interaction	Metabolism;Metabolism;Metabolism;Environmental Information Processing;Metabolism;Environmental Information Processing	Global and overview maps;Energy metabolism;Metabolism of other amino acids;Membrane transport;Lipid metabolism;Signaling molecules and interaction	HMDB0000251;PW_C000171	Organic acids and derivatives	Organic sulfonic acids and derivatives	Organosulfonic acids and derivatives	107-35-7	126.0217313	0.40515	M+H	C2H7NO3S	98.6	0	metab_402	pos_465	pos	57.8	6.78	0.04266	3.655	0.546
Adenylsuccinic Acid	7.93E-07	6.67E-06	2.9741	2.9547	0.3959	-1.3368	yes	down	B(ii)	C03794	-	-	map01100;map00250;map01232;map00230;map01240	Metabolic pathways;Alanine, aspartate and glutamate metabolism;Nucleotide metabolism;Purine metabolism;Biosynthesis of cofactors	Metabolism;Metabolism;Metabolism;Metabolism;Metabolism	Global and overview maps;Amino acid metabolism;Global and overview maps;Nucleotide metabolism;Global and overview maps	HMDB0000536	Benzenoids	Benzene and substituted derivatives	Biphenyls and derivatives	19046-78-7	462.0671336	2.63625	M-H	C14H18N5O11P	0	55.4	metab_5385	neg_1433	neg	50.1	2.008	0.2931	5.072	0.6312
Gdp-Alpha-D-Glucose	1.99E-15	1.95E-13	2.9359	2.9286	1.8602	0.8954	yes	up	B(ii)	_;C00394	-	-	map01100;map00520;map00500;map01250	Metabolic pathways;Amino sugar and nucleotide sugar metabolism;Starch and sucrose metabolism;Biosynthesis of nucleotide sugars	Metabolism;Metabolism;Metabolism;Metabolism	Global and overview maps;Carbohydrate metabolism;Carbohydrate metabolism;Global and overview maps	HMDB0304367	Nucleosides, nucleotides, and analogues	Purine nucleotides	Purine nucleotide sugars	-;_	586.055092	0.383883333	M+H-H2O	C16H23N5O16P2-2	0	46.9	metab_3601	pos_3962	pos	45.3	6.239	0.08634	3.354	0.01189
Pyrophosphate	9.16E-08	1.03E-06	2.9356	2.9181	0.4832	-1.0492	yes	down	B(i)	C00013	-	-	map00190	Oxidative phosphorylation	Metabolism	Energy metabolism	HMDB0000250;PW_C000170	Homogeneous non-metal compounds	Non-metal oxoanionic compounds	Non-metal pyrophosphates	2466/9/3;14000-31-8	176.9360085	0.400566667	M-H	H4O7P2	95.2	0	metab_11184	neg_7606	neg	58.6	2.753	0.5295	5.697	0.04813
(2R,2'S)-Isobuteine	3.85E-05	0.0002106	2.9192	2.8895	0.29	-1.7859	yes	down	B(ii)	-	-	-	-	-	-	-	HMDB0030411	Organic acids and derivatives	Carboxylic acids and derivatives	Amino acids, peptides, and analogues	66512-75-2	208.0635861	1.000383333	M+H	C7H13NO4S	0	58.7	metab_3463	pos_3810	pos	49.3	1.258	1.021	4.338	0.3579
Bisphenol S	4.25E-12	2.04E-10	2.8854	2.8758	1.6512	0.7235	yes	up	B(i)	C14216	-	-	-	-	-	-	HMDB0240712	Benzenoids	Benzene and substituted derivatives	Benzenesulfonyl compounds	1980/9/1;_	499.0514893	0.379183333	2M-H	C12H10O4S	90.3	0	metab_4571	neg_564	neg	55.2	7.077	0.08292	4.286	0.162
Neoglucobrassicin	4.16E-10	9.62E-09	2.8756	2.866	0.4645	-1.1062	yes	down	B(ii)	C08424	-	-	-	-	-	-	HMDB0038384	Organic oxygen compounds	Organooxygen compounds	Carbohydrates and carbohydrate conjugates	5187-84-8	459.0539451	0.741033333	M-H2O-H	C17H22N2O10S2	0	48.2	metab_10842	neg_7226	neg	45.6	2.421	0.01287	5.212	0.2889
Xanthosine 5'-Monophosphate	6.53E-06	4.33E-05	2.856	2.8459	0.4176	-1.2599	yes	down	B(i)	C00655	-	-	map01100;map01232;map00230	Metabolic pathways;Nucleotide metabolism;Purine metabolism	Metabolism;Metabolism;Metabolism	Global and overview maps;Global and overview maps;Nucleotide metabolism	HMDB0001554	Nucleosides, nucleotides, and analogues	Purine nucleotides	Purine ribonucleotides	523-98-8	363.0350726	0.874283333	M-H	C10H13N4O9P	46.8	0	metab_10789	neg_7171	neg	47.5	2.085	0.7654	4.993	0.3283
D-Erythrose 4-Phosphate	2.81E-07	2.70E-06	2.8289	2.8141	0.5607	-0.8347	yes	down	B(ii)	C00279	-	-	map01100;map01240;map01200;map01230;map00400;map00030;map00750	Metabolic pathways;Biosynthesis of cofactors;Carbon metabolism;Biosynthesis of amino acids;Phenylalanine, tyrosine and tryptophan biosynthesis;Pentose phosphate pathway;Vitamin B6 metabolism	Metabolism;Metabolism;Metabolism;Metabolism;Metabolism;Metabolism;Metabolism	Global and overview maps;Global and overview maps;Global and overview maps;Global and overview maps;Amino acid metabolism;Carbohydrate metabolism;Metabolism of cofactors and vitamins	HMDB0001321	Organic oxygen compounds	Organooxygen compounds	Carbohydrates and carbohydrate conjugates	585-18-2	445.0170377	0.45935	2M+FA-H	C4H9O7P	0	57.7	metab_4708	neg_718	neg	49.3	3.52	0.5348	6.278	0.168
Taxiphyllin	6.79E-11	2.10E-09	2.8215	2.8112	0.3159	-1.6625	yes	down	B(ii)	C01855	-	-	-	-	-	-	HMDB0030704	Organic oxygen compounds	Organooxygen compounds	Carbohydrates and carbohydrate conjugates	21401-21-8	292.0806409	0.842333333	M-H2O-H	C14H17NO7	0	47.8	metab_5006	neg_1041	neg	45.8	1.237	0.03577	3.916	0.2281
3-Hydroxycinnamic Acid	1.71E-06	1.32E-05	2.7781	2.7584	0.3599	-1.4743	yes	down	B(i)	C12621	-	-	map01100;map00360	Metabolic pathways;Phenylalanine metabolism	Metabolism;Metabolism	Global and overview maps;Amino acid metabolism	HMDB0001713	Phenylpropanoids and polyketides	Cinnamic acids and derivatives	Hydroxycinnamic acids and derivatives	14755-02-3	163.0401386	2.990666667	M-H	C9H8O3	46.8	0	metab_10306	neg_6679	neg	48.6	1.512	0.4943	4.201	0.4433
D-Sorbitol	9.44E-16	2.05E-13	2.773	2.764	0.5104	-0.9704	yes	down	B(i)	C00794	Carbohydrates	Monosaccharides	map01100;map02010;map00051;map00052	Metabolic pathways;ABC transporters;Fructose and mannose metabolism;Galactose metabolism	Metabolism;Environmental Information Processing;Metabolism;Metabolism	Global and overview maps;Membrane transport;Carbohydrate metabolism;Carbohydrate metabolism	HMDB0000247	Organic oxygen compounds	Organooxygen compounds	Carbohydrates and carbohydrate conjugates	50-70-4	181.0718235	0.373883333	M-H	C6H14O6	92	0	metab_4564	neg_555	neg	57.9	2.682	0.01289	5.255	0.07098
4-Coumaric Acid	3.50E-13	1.62E-11	2.7715	2.7655	0.4286	-1.2223	yes	down	B(i)	C06738	-	-	-	-	-	-	HMDB0030677	Phenylpropanoids and polyketides	Cinnamic acids and derivatives	Hydroxycinnamic acids and derivatives	4501-31-9	147.0438976	1.000383333	M+H-H2O	C9H8O3	63.8	0	metab_525	pos_592	pos	51.3	1.933	0.02894	4.51	0.1275
Inositol	1.97E-10	5.07E-09	2.7195	2.7119	0.5108	-0.9692	yes	down	B(i)	C00137	Carbohydrates	Monosaccharides	map01100;map01250;map00562;map02010;map00053;map00052;map04070	Metabolic pathways;Biosynthesis of nucleotide sugars;Inositol phosphate metabolism;ABC transporters;Ascorbate and aldarate metabolism;Galactose metabolism;Phosphatidylinositol signaling system	Metabolism;Metabolism;Metabolism;Environmental Information Processing;Metabolism;Metabolism;Environmental Information Processing	Global and overview maps;Global and overview maps;Carbohydrate metabolism;Membrane transport;Carbohydrate metabolism;Carbohydrate metabolism;Signal transduction	HMDB0000211	Organic oxygen compounds	Organooxygen compounds	Alcohols and polyols	87-89-8	225.0616863	0.36855	M+FA-H	C6H12O6	89.5	0	metab_4552	neg_541	neg	57.6	2.606	0.0732	5.102	0.2282
N-(9-Pentofuranosyl-9H-Purin-6-Yl)Aspartic Acid	4.01E-10	9.40E-09	2.7068	2.6974	0.4109	-1.2833	yes	down	B(i)	-	-	-	-	-	-	-	-	-	-	-	-	382.1006653	2.7318	M-H	C14H17N5O8	39	0	metab_5407	neg_1455	neg	46.3	1.724	0.05097	4.196	0.2499
Biopterin	3.03E-08	3.99E-07	2.6986	2.6881	0.3851	-1.3769	yes	down	B(ii)	C06313	-	-	map01100;map00790;map01240	Metabolic pathways;Folate biosynthesis;Biosynthesis of cofactors	Metabolism;Metabolism;Metabolism	Global and overview maps;Metabolism of cofactors and vitamins;Global and overview maps	HMDB0000468	Organoheterocyclic compounds	Pteridines and derivatives	Pterins and derivatives	22150-76-1	272.0542189	4.470316667	M+Cl	C9H11N5O3	0	40.3	metab_5804	neg_1862	neg	46.3	1.556	0.01256	4.041	0.3997
Tyr-Glu	1.42E-09	2.79E-08	2.6899	2.6786	0.4069	-1.2971	yes	down	B(i)	-	-	-	-	-	-	-	HMDB0029104	Organic acids and derivatives	Carboxylic acids and derivatives	Amino acids, peptides, and analogues	-	309.1095341	2.692516667	M-H	C14H18N2O6	86.1	0	metab_5396	neg_1444	neg	55.9	1.677	0.1868	4.121	0.2178
Inosine 5'-Monophosphate	7.05E-08	8.16E-07	2.6668	2.6586	0.5447	-0.8765	yes	down	B(i)	C00130	-	-	map01100;map01232;map00230;map01240	Metabolic pathways;Nucleotide metabolism;Purine metabolism;Biosynthesis of cofactors	Metabolism;Metabolism;Metabolism;Metabolism	Global and overview maps;Global and overview maps;Nucleotide metabolism;Global and overview maps	HMDB0000175	Nucleosides, nucleotides, and analogues	Purine nucleotides	Purine ribonucleotides	131-99-7	695.0868902	0.756966667	2M-H	C10H13N4O8P	93.9	0	metab_4974	neg_1008	neg	57.2	2.92	0.0129	5.361	0.4285
Indolelactic Acid	2.27E-07	2.26E-06	2.6271	2.6113	0.5014	-0.9961	yes	down	B(i)	C02043	-	-	-	-	-	-	HMDB0000671	Organoheterocyclic compounds	Indoles and derivatives	Indolyl carboxylic acids and derivatives	7417-65-4	204.0667209	4.470316667	M-H	C11H11NO3	97.7	0	metab_10004	neg_6375	neg	59	2.384	0.2833	4.755	0.3763
Glycerol	1.00E-07	9.52E-07	2.6039	2.6012	1.609	0.6862	yes	up	B(i)	C00116	Carbohydrates	Monosaccharides	map01100;map00040;map02010;map00561;map00052	Metabolic pathways;Pentose and glucuronate interconversions;ABC transporters;Glycerolipid metabolism;Galactose metabolism	Metabolism;Metabolism;Environmental Information Processing;Metabolism;Metabolism	Global and overview maps;Carbohydrate metabolism;Membrane transport;Lipid metabolism;Carbohydrate metabolism	HMDB0000131;PW_C000085	Organic oxygen compounds	Organooxygen compounds	Carbohydrates and carbohydrate conjugates	56-81-5	93.05446959	0.440233333	M+H	C3H8O3	96.1	0	metab_413	pos_477	pos	58.6	6.177	0.05358	3.839	0.4226
5-L-Glutamyl-L-Alanine	9.59E-09	1.13E-07	2.5571	2.548	0.511	-0.9686	yes	down	B(i)	C03740	-	-	map01100;map00480	Metabolic pathways;Glutathione metabolism	Metabolism;Metabolism	Global and overview maps;Metabolism of other amino acids	HMDB0006248	Organic acids and derivatives	Carboxylic acids and derivatives	Amino acids, peptides, and analogues	5875-41-2	219.0972919	0.5841	M+H	C8H14N2O5	85.5	0	metab_3512	pos_3859	pos	55.3	2.319	0.1537	4.538	0.2773
1-Phenyl-2-{[4-(2-Thienyl)-2-Pyrimidinyl]Sulfanyl}-1-Ethanone	6.49E-06	4.19E-05	2.5003	2.4905	0.5831	-0.7781	yes	down	B(i)	-	-	-	-	-	-	-	-	-	-	-	-	330.0726824	0.477416667	M+NH4	C16H12N2OS2	53	0	metab_3535	pos_3885	pos	46.3	3.108	0.6249	5.33	0.1166
Diflunisal Glucuronide Ester	0.0002017	0.000985	2.4999	2.4962	1.7217	0.7839	yes	up	B(ii)	-	-	-	-	-	-	-	HMDB0251263	Organic oxygen compounds	Organooxygen compounds	Carbohydrates and carbohydrate conjugates	-	471.0706717	0.45935	M+FA-H	C19H16F2O9	0	79.2	metab_11090	neg_7501	neg	50.9	5.723	0.2189	3.324	1.01
2-Chloro-5-Nitro-N-Phenylbenzamide	1.86E-17	2.82E-15	2.4952	2.4895	1.8134	0.8587	yes	up	B(ii)	C15627	-	-	-	-	-	-	HMDB0252995	Benzenoids	Benzene and substituted derivatives	Nitrobenzenes	-	259.0253037	0.562783333	M+H-H2O	C13H9ClN2O3	0	41.9	metab_3520	pos_3867	pos	40.2	4.646	0.03761	2.562	0.01186
Glycerophosphoinositol	1.06E-12	6.12E-11	2.4853	2.4771	1.7377	0.7972	yes	up	B(ii)	C01225	-	-	-	-	-	-	HMDB0011649	Lipids and lipid-like molecules	Glycerophospholipids	Glycerophosphoinositols	129830-95-1	333.0593522	0.3952	M-H	C9H19O11P	0	51.4	metab_11198	neg_7622	neg	47.8	4.876	0.1163	2.806	0.01582
Glu-Leu	7.52E-07	6.36E-06	2.4803	2.4706	0.4741	-1.0768	yes	down	B(i)	-	-	-	-	-	-	-	HMDB0028823	Organic acids and derivatives	Carboxylic acids and derivatives	Amino acids, peptides, and analogues	5969-52-8	259.1300719	3.1961	M-H	C11H20N2O5	48.8	0	metab_5541	neg_1592	neg	48.7	1.93	0.4198	4.071	0.24
Imidazolelactic Acid	2.33E-09	4.34E-08	2.4683	2.459	0.5507	-0.8608	yes	down	B(i)	C05132	-	-	-	-	-	-	HMDB0002320	Organoheterocyclic compounds	Azoles	Imidazoles	876-19-7	155.0462512	0.38455	M-H	C6H8N2O3	84.6	0	metab_11238	neg_7667	neg	56	2.527	0.01288	4.589	0.2544
Sedoheptulose 7-Phosphate	1.86E-06	1.42E-05	2.4605	2.4465	0.6266	-0.6745	yes	down	B(i)	C05382	-	-	map01100;map00030;map01250;map01230;map01200	Metabolic pathways;Pentose phosphate pathway;Biosynthesis of nucleotide sugars;Biosynthesis of amino acids;Carbon metabolism	Metabolism;Metabolism;Metabolism;Metabolism;Metabolism	Global and overview maps;Carbohydrate metabolism;Global and overview maps;Global and overview maps;Global and overview maps	HMDB0001068;HMDB0258206;HMDB0258206	Organic oxygen compounds	Organooxygen compounds	Carbohydrates and carbohydrate conjugates	-;_	289.0331365	0.400566667	M-H	C7H15O10P	84.8	0	metab_4631	neg_631	neg	56	3.552	0.46	5.669	0.2583
Creatine	1.90E-09	2.61E-08	2.4573	2.4552	0.6095	-0.7143	yes	down	B(i)	C00300	-	-	map01100;map00330;map00260	Metabolic pathways;Arginine and proline metabolism;Glycine, serine and threonine metabolism	Metabolism;Metabolism;Metabolism	Global and overview maps;Amino acid metabolism;Amino acid metabolism	HMDB0000064;PW_C000046	Organic acids and derivatives	Carboxylic acids and derivatives	Amino acids, peptides, and analogues	57-00-1	154.0584821	0.383883333	M+Na	C4H9N3O2	99.5	0	metab_381	pos_441	pos	58.4	3.203	0.24	5.255	0.06314
2-Oxoarginine	1.37E-07	1.46E-06	2.4248	2.4125	0.5664	-0.82	yes	down	B(ii)	C03771	-	-	map01100;map00470;map00330	Metabolic pathways;D-Amino acid metabolism;Arginine and proline metabolism	Metabolism;Metabolism;Metabolism	Global and overview maps;Metabolism of other amino acids;Amino acid metabolism	HMDB0004225	Organic acids and derivatives	Keto acids and derivatives	Short-chain keto acids and derivatives	3715/10/4;3715-10-4	154.0622531	0.3473	M-H2O-H	C6H11N3O3	0	40.4	metab_4473	neg_456	neg	47.1	2.635	0.3264	4.652	0.1944
3-Guanidinopropionic Acid	1.03E-08	1.58E-07	2.4206	2.4131	0.6263	-0.6752	yes	down	B(i)	C03065	-	-	-	-	-	-	HMDB0013222	Organic nitrogen compounds	Organonitrogen compounds	Guanidines	-	130.0622314	0.373883333	M-H	C4H9N3O2	83.4	0	metab_11254	neg_7688	neg	55.6	3.343	0.2725	5.338	0.09041
3-Phenylpropyl Glucosinolate	2.49E-05	0.0001443	2.3727	2.3714	1.6256	0.701	yes	up	B(ii)	-	-	-	-	-	-	-	HMDB0038422	Organic oxygen compounds	Organooxygen compounds	Carbohydrates and carbohydrate conjugates	76265-25-3	472.0549706	0.4647	M+Cl	C16H23NO9S2	0	74.8	metab_4729	neg_740	neg	49.6	5.337	0.3148	3.283	0.609
L-Serine	1.60E-09	3.09E-08	2.3619	2.3542	0.5284	-0.9204	yes	down	B(i)	C00065	Peptides	Amino acids	map01100;map00564;map01200;map00920;map01240;map00600;map00270;map02010;map01230;map00470;map00260;map00630;map00970	Metabolic pathways;Glycerophospholipid metabolism;Carbon metabolism;Sulfur metabolism;Biosynthesis of cofactors;Sphingolipid metabolism;Cysteine and methionine metabolism;ABC transporters;Biosynthesis of amino acids;D-Amino acid metabolism;Glycine, serine and threonine metabolism;Glyoxylate and dicarboxylate metabolism;Aminoacyl-tRNA biosynthesis	Metabolism;Metabolism;Metabolism;Metabolism;Metabolism;Metabolism;Metabolism;Environmental Information Processing;Metabolism;Metabolism;Metabolism;Metabolism;Genetic Information Processing	Global and overview maps;Lipid metabolism;Global and overview maps;Energy metabolism;Global and overview maps;Lipid metabolism;Amino acid metabolism;Membrane transport;Global and overview maps;Metabolism of other amino acids;Amino acid metabolism;Carbohydrate metabolism;Translation	HMDB0000187;PW_C000120	Organic acids and derivatives	Carboxylic acids and derivatives	Amino acids, peptides, and analogues	56-45-1	104.0353151	0.36325	M-H	C3H7NO3	95.4	0	metab_4538	neg_526	neg	58.5	2.115	0.06485	4.003	0.2148
Sorbose	1.53E-07	1.62E-06	2.3396	2.3253	0.6371	-0.6504	yes	down	B(i)	C01452;_	-	-	-	-	-	-	HMDB0246950;HMDB0303239	Organic oxygen compounds	Organooxygen compounds	Carbohydrates and carbohydrate conjugates	3615-39-2;_	179.0561869	0.373883333	M-H	C6H12O6	51.2	0	metab_11252	neg_7684	neg	49.5	3.292	0.3308	5.167	0.1355
4-Hydroxyphenyllactic Acid	4.68E-06	3.22E-05	2.3279	2.3132	0.6416	-0.6402	yes	down	B(i)	C03672	-	-	-	-	-	-	HMDB0000755	Phenylpropanoids and polyketides	Phenylpropanoic acids	Not Available	306-23-0	181.0507089	2.990666667	M-H	C9H10O4	95	0	metab_5504	neg_1555	neg	58.7	3.425	0.2939	5.338	0.4383
Gamma-Glu-Leu	8.20E-09	9.84E-08	2.3187	2.3139	0.6197	-0.6904	yes	down	B(i)	-	-	-	-	-	-	-	HMDB0011171	Organic acids and derivatives	Carboxylic acids and derivatives	Amino acids, peptides, and analogues	2566-39-4	261.144067	3.1976	M+H	C11H20N2O5	66.9	0	metab_607	pos_674	pos	51.9	2.982	0.00824	4.812	0.257
3-Hydroxyguanfacine Glucuronide	3.30E-08	3.43E-07	2.2979	2.2951	0.6021	-0.732	yes	down	B(ii)	-	-	-	-	-	-	-	HMDB0061096	Organic oxygen compounds	Organooxygen compounds	Carbohydrates and carbohydrate conjugates	-	491.9969354	0.749533333	M+K	C15H17Cl2N3O9	0	46.4	metab_3481	pos_3828	pos	40.2	2.737	0.008234	4.546	0.2936
Methyl 2-((3,4-Dihydro-3,4-Dioxo-1-Naphthalenyl)Amino)Benzoate	5.86E-07	5.08E-06	2.2956	2.2869	0.6096	-0.7141	yes	down	B(ii)	-	-	-	-	-	-	-	HMDB0244408	Benzenoids	Naphthalenes	Naphthoquinones	-	328.0586049	0.47535	M+Na-2H	C18H13NO4	0	50.6	metab_11056	neg_7462	neg	46.2	2.859	0.3903	4.69	0.09851
3-Isopropylmalic Acid	2.18E-06	1.64E-05	2.2947	2.2885	0.5095	-0.9728	yes	down	B(ii)	C04411	-	-	map01100;map01210;map01230;map00290	Metabolic pathways;2-Oxocarboxylic acid metabolism;Biosynthesis of amino acids;Valine, leucine and isoleucine biosynthesis	Metabolism;Metabolism;Metabolism;Metabolism	Global and overview maps;Global and overview maps;Global and overview maps;Amino acid metabolism	HMDB0012156	Lipids and lipid-like molecules	Fatty Acyls	Fatty acids and conjugates	126576-14-5	197.0432472	3.728466667	M+Na-2H	C7H12O5	0	48.7	metab_5639	neg_1693	neg	48.3	1.926	0.2665	3.78	0.3871
Tryptophan 2-C-Mannoside	7.29E-07	5.88E-06	2.2913	2.2842	0.6057	-0.7232	yes	down	B(ii)	-	-	-	-	-	-	-	HMDB0240296	Organoheterocyclic compounds	Indoles and derivatives	Indolyl carboxylic acids and derivatives	180509-18-6	367.1494381	2.396533333	M+H	C17H22N2O7	0	42.2	metab_547	pos_614	pos	46.1	2.804	0.3333	4.629	0.2402
O-Ureidohomoserine	1.52E-14	1.96E-12	2.2891	2.2818	0.6455	-0.6315	yes	down	B(ii)	-	-	-	-	-	-	-	HMDB0012271	Organic acids and derivatives	Carboxylic acids and derivatives	Amino acids, peptides, and analogues	51767-67-0	198.0497161	0.36855	M+Na-2H	C5H11N3O4	0	54.4	metab_4551	neg_540	neg	50.4	3.194	0.01291	4.948	0.06371
Glucose-6-Phosphate Lactate	2.28E-06	1.70E-05	2.2851	2.274	0.6377	-0.6491	yes	down	B(ii)	-	-	-	-	-	-	-	HMDB0252789	Organic oxygen compounds	Organooxygen compounds	Carbohydrates and carbohydrate conjugates	-	369.0217559	0.4647	M+Na-2H	C9H17O12P	0	57.8	metab_4726	neg_737	neg	49.2	3.226	0.4309	5.059	0.1803
3-Hydroxypropanal	4.12E-11	9.37E-10	2.2816	2.2771	1.3957	0.481	yes	up	B(ii)	C00969	-	-	map00561	Glycerolipid metabolism	Metabolism	Lipid metabolism	HMDB0003453	Organic oxygen compounds	Organooxygen compounds	Carbonyl compounds	2134-29-4	75.04396576	0.440233333	M+H	C3H6O2	0	76.3	metab_3571	pos_3925	pos	54.9	6.183	0.05416	4.43	0.1331
Fructose Lactate	7.95E-10	1.19E-08	2.2771	2.2728	0.5685	-0.8148	yes	down	B(ii)	-	-	-	-	-	-	-	HMDB0252491	Organic oxygen compounds	Organooxygen compounds	Carbohydrates and carbohydrate conjugates	-	233.0664377	0.58945	M+H-2H2O	C9H16O9	0	53.8	metab_3511	pos_3858	pos	48	2.312	0.008208	4.067	0.194
Phosphodimethylethanolamine	2.35E-15	4.55E-13	2.2721	2.2646	0.6587	-0.6023	yes	down	B(ii)	C13482	-	-	map00564	Glycerophospholipid metabolism	Metabolism	Lipid metabolism	HMDB0060244	Organic acids and derivatives	Organic phosphoric acids and derivatives	Phosphate esters	-;_	228.0643856	0.36325	M+Hac-H	C4H12NO4P	0	53.8	metab_4540	neg_528	neg	50.4	3.335	0.01291	5.063	0.05149
4-Hydroxybenzaldehyde	4.86E-09	6.14E-08	2.2345	2.2281	0.609	-0.7154	yes	down	B(i)	C00633	-	-	map01100	Metabolic pathways	Metabolism	Global and overview maps	HMDB0011718	Organic oxygen compounds	Organooxygen compounds	Carbonyl compounds	123-08-0	123.0438393	0.97915	M+H	C7H6O2	82.2	0	metab_3464	pos_3811	pos	55	2.639	0.1874	4.333	0.1256
Cinnamic Acid	1.82E-06	1.36E-05	2.2233	2.2132	0.5739	-0.801	yes	down	B(i)	C10438	-	-	-	-	-	-	HMDB0000567;HMDB0000930;HMDB0000567;HMDB0000930	Phenylpropanoids and polyketides	Cinnamic acids and derivatives	Cinnamic acids	621-82-9;102-94-3;140-10-3	149.0595097	2.499016667	M+H	C9H8O2	75.8	0	metab_554	pos_621	pos	52.9	2.325	0.297	4.051	0.3095
(E)-4-[(1-Methoxy-1-Oxopropan-2-Yl)Amino]-4-Oxobut-2-Enoic Acid	9.19E-07	7.22E-06	2.2214	2.2129	0.6356	-0.6539	yes	down	B(i)	-	-	-	-	-	-	-	-	-	-	-	-	219.0972988	0.466816667	M+NH4	C8H11NO5	56.3	0	metab_436	pos_501	pos	49.3	2.996	0.2763	4.714	0.2843
Inosine 2'-Phosphate	9.37E-07	7.32E-06	2.2026	2.193	0.7281	-0.4579	yes	down	B(ii)	-	-	-	-	-	-	-	HMDB0011681	Organic oxygen compounds	Organooxygen compounds	Carbohydrates and carbohydrate conjugates	-	371.0359627	0.466816667	M+Na	C10H13N4O8P	0	60.7	metab_3546	pos_3896	pos	50.9	4.511	0.3557	6.196	0.1596
N-Methyl-L-Proline	0.0001538	0.000763	2.1997	2.2028	0.5803	-0.7852	yes	down	B(i)	C22223;_	-	-	-	-	-	-	-;HMDB0094696	Organic acids and derivatives	Carboxylic acids and derivatives	Amino acids, peptides, and analogues	-;475-11-6	147.1126321	0.616383333	M+NH4	C6H11NO2	39.3	0	metab_488	pos_555	pos	46.1	2.534	0.4526	4.367	0.6136
Ophthalmic Acid	1.52E-06	1.19E-05	2.192	2.1846	0.5397	-0.8897	yes	down	B(i)	-	-	-	-	-	-	-	HMDB0005765	Organic acids and derivatives	Carboxylic acids and derivatives	Amino acids, peptides, and analogues	495-27-2	288.1203339	0.88495	M-H	C11H19N3O6	52.7	0	metab_10785	neg_7167	neg	48.2	1.976	0.3357	3.661	0.2368
Pyridine N-Oxide Glucuronide	0.0001884	0.0009141	2.1811	2.18	0.6672	-0.5839	yes	down	B(ii)	-	-	-	-	-	-	-	HMDB0061177	Organic oxygen compounds	Organooxygen compounds	Carbohydrates and carbohydrate conjugates	-	295.0659876	0.8192	M+Na	C11H14NO7+	0	51.4	metab_515	pos_582	pos	48.6	3.65	0.7451	5.471	0.2224
Microcystin-Lr	3.63E-06	2.52E-05	2.1791	2.1686	0.7172	-0.4795	yes	down	B(ii)	C05371;_	-	-	-	-	-	-	HMDB0254706	Organic acids and derivatives	Peptidomimetics	Hybrid peptides	101043-37-2;_	1027.576952	5.844516667	M+CH3OH+H	C49H74N10O12	0	74.4	metab_2791	pos_3047	pos	49.5	4.243	0.4158	5.916	0.169
1-Nonadecanoyl-Glycero-3-Phosphoserine	2.81E-07	2.70E-06	2.1791	2.1708	0.6723	-0.5729	yes	down	B(ii)	-	-	-	-	-	-	-	HMDB0243972	Lipids and lipid-like molecules	Glycerophospholipids	Glycerophosphoserines	_;	538.315233	5.878483333	M-H	C25H50NO9P	0	47.2	metab_9329	neg_5674	neg	45.5	3.36	0.1948	4.998	0.2699
Glutamic Acid	2.66E-05	0.0001536	2.1601	2.1554	0.6523	-0.6163	yes	down	B(i)	C00025	Peptides;Hormones and transmitters	Amino acids;Neurotransmitters	map02010;map01240;map04540;map00330;map00220;map00250;map04216;map00630;map00430;map00470;map00860;map04080;map01100;map00480;map01200;map01210;map00340;map00524;map01230;map04068;map00650;map00910;map00970	ABC transporters;Biosynthesis of cofactors;Gap junction;Arginine and proline metabolism;Arginine biosynthesis;Alanine, aspartate and glutamate metabolism;Ferroptosis;Glyoxylate and dicarboxylate metabolism;Taurine and hypotaurine metabolism;D-Amino acid metabolism;Porphyrin metabolism;Neuroactive ligand-receptor interaction;Metabolic pathways;Glutathione metabolism;Carbon metabolism;2-Oxocarboxyl…	Environmental Information Processing;Metabolism;Cellular Processes;Metabolism;Metabolism;Metabolism;Cellular Processes;Metabolism;Metabolism;Metabolism;Metabolism;Environmental Information Processing;Metabolism;Metabolism;Metabolism;Metabolism;Metabolism;Metabolism;Metabolism;Environmental Information Processing;Metabolism;Metabolism;Genetic Information Processing	Membrane transport;Global and overview maps;Cellular community - eukaryotes;Amino acid metabolism;Amino acid metabolism;Amino acid metabolism;Cell growth and death;Carbohydrate metabolism;Metabolism of other amino acids;Metabolism of other amino acids;Metabolism of cofactors and vitamins;Signaling molecules and interaction;Global and overview maps;Metabolism of other amino acids;Global and overvi…	HMDB0000148	Organic acids and derivatives	Carboxylic acids and derivatives	Amino acids, peptides, and analogues	56-86-0	146.0459051	0.38455	M-H	C5H9NO4	98.3	0	metab_4578	neg_572	neg	59	3.199	0.3991	4.904	0.4118
Zalcitabine	1.00E-07	1.11E-06	2.1523	2.1408	0.6471	-0.628	yes	down	B(i)	C07207	-	-	-	-	-	-	HMDB0015078;PW_C009386	Nucleosides, nucleotides, and analogues	Pyrimidine nucleosides	Pyrimidine 2'',3''-dideoxyribonucleosides	7481-89-2	210.0884975	0.432683333	M-H	C9H13N3O3	66.4	0	metab_4679	neg_681	neg	52.1	2.908	0.248	4.494	0.1485
Ethyl Glucuronide	7.33E-07	5.89E-06	2.1508	2.1428	0.6074	-0.7192	yes	down	B(ii)	-	-	-	-	-	-	-	HMDB0010325	Organic oxygen compounds	Organooxygen compounds	Carbohydrates and carbohydrate conjugates	17685-04-0	205.070508	0.58945	M+H-H2O	C8H14O7	0	53.6	metab_479	pos_545	pos	49.2	2.488	0.1444	4.096	0.3321
Nimustine	6.67E-08	7.80E-07	2.1136	2.1048	0.513	-0.9628	yes	down	B(ii)	-	-	-	-	-	-	-	HMDB0255613	Organoheterocyclic compounds	Diazines	Pyrimidines and pyrimidine derivatives	-	331.0913417	2.681383333	M+Hac-H	C9H13ClN6O2	0	46.3	metab_10412	neg_6789	neg	42.4	1.612	0.0126	3.142	0.2668
1,3-Diaminopropane	1.08E-06	8.38E-06	2.104	2.1007	0.5276	-0.9225	yes	down	B(i)	C00986	-	-	map01100;map00330;map00410;map00260	Metabolic pathways;Arginine and proline metabolism;beta-Alanine metabolism;Glycine, serine and threonine metabolism	Metabolism;Metabolism;Metabolism;Metabolism	Global and overview maps;Amino acid metabolism;Metabolism of other amino acids;Amino acid metabolism	HMDB0000002;PW_C000002	Organic nitrogen compounds	Organonitrogen compounds	Amines	109-76-2	75.09156477	0.246	M+H	C3H10N2	38.2	0	metab_3983	pos_4395	pos	46.5	1.731	0.327	3.281	0.1603
Octopamine	5.06E-10	8.00E-09	2.0947	2.0883	0.7403	-0.4338	yes	down	B(i)	C04227	-	-	map04080	Neuroactive ligand-receptor interaction	Environmental Information Processing	Signaling molecules and interaction	HMDB0004825	Benzenoids	Phenols	1-hydroxy-2-unsubstituted benzenoids	104-14-3	136.0755163	1.02695	M+H-H2O	C8H11NO2	71.5	0	metab_528	pos_595	pos	53.5	4.219	0.09932	5.699	0.1208
3-Hydroxy-L-Proline	7.27E-06	4.74E-05	2.0927	2.0879	0.5602	-0.8359	yes	down	B(ii)	C04397	-	-	-	-	-	-	HMDB0002113	Organic acids and derivatives	Carboxylic acids and derivatives	Amino acids, peptides, and analogues	4298/8/2	112.0404106	0.496666667	M-H2O-H	C5H9NO3	0	58.4	metab_11032	neg_7434	neg	50.5	1.995	0.3353	3.561	0.3063
Ritipenem	2.68E-11	6.31E-10	2.0911	2.0856	0.6645	-0.5896	yes	down	B(ii)	-	-	-	-	-	-	-	HMDB0257244	Organic acids and derivatives	Carboxylic acids and derivatives	Amino acids, peptides, and analogues	-	352.0545284	0.59505	M+ACN+Na	C10H12N2O6S	0	53.1	metab_482	pos_548	pos	45.1	2.912	0.008239	4.382	0.1151
3-Methylsulfinylpropyl-Glucosinolate	1.49E-06	1.17E-05	2.0787	2.0764	0.7092	-0.4958	yes	down	B(ii)	-	-	-	-	-	-	-	HMDB0304141	Organic oxygen compounds	Organooxygen compounds	Carbohydrates and carbohydrate conjugates	-	481.0359733	0.751666667	M+Hac-H	C11H20NO10S3-	0	52.5	metab_10835	neg_7219	neg	44.3	3.711	0.3283	5.233	0.171
Dl-M-Tyrosine	5.66E-10	1.25E-08	2.0785	2.0691	0.7334	-0.4474	yes	down	B(i)	-	-	-	-	-	-	-	-	-	-	-	-	180.0667539	1.015316667	M-H	C9H11NO3	91.7	0	metab_5065	neg_1104	neg	57.8	4.005	0.0958	5.461	0.1226
Macromomycin B	2.03E-10	5.20E-09	2.0705	2.0612	0.7392	-0.4359	yes	down	B(ii)	-	-	-	-	-	-	-	HMDB0254293	Organoheterocyclic compounds	Benzoxazines	Benzoxazinones	-	248.0542336	1.020816667	M-H	C12H11NO5	0	49.4	metab_10739	neg_7118	neg	47	4.088	0.08777	5.53	0.1076
Glucoiberverin	4.88E-07	4.35E-06	2.0648	2.0594	0.6753	-0.5664	yes	down	B(ii)	_;C08412	-	-	map01210	2-Oxocarboxylic acid metabolism	Metabolism	Global and overview maps	HMDB0304681	Organic oxygen compounds	Organooxygen compounds	Carbohydrates and carbohydrate conjugates	26888-03-9;_	387.0100028	0.405916667	M-H2O-H	C11H20NO9S3-	0	55.2	metab_4649	neg_651	neg	44.7	3.08	0.0129	4.561	0.3191
2-Oxobutanoic Acid	1.47E-10	4.01E-09	2.0633	2.0566	0.6294	-0.668	yes	down	B(i)	C00109	Organic acids	Carboxylic acids	map01100;map00640;map00290;map01210;map00270;map01230;map00260	Metabolic pathways;Propanoate metabolism;Valine, leucine and isoleucine biosynthesis;2-Oxocarboxylic acid metabolism;Cysteine and methionine metabolism;Biosynthesis of amino acids;Glycine, serine and threonine metabolism	Metabolism;Metabolism;Metabolism;Metabolism;Metabolism;Metabolism;Metabolism	Global and overview maps;Carbohydrate metabolism;Amino acid metabolism;Global and overview maps;Amino acid metabolism;Global and overview maps;Amino acid metabolism	HMDB0000005	Organic acids and derivatives	Keto acids and derivatives	Short-chain keto acids and derivatives	600-18-0	161.0456153	0.373883333	M+Hac-H	C4H6O3	42.2	0	metab_4563	neg_554	neg	47.5	2.437	0.07311	3.872	0.112
Citrulline	0.0001029	0.0005333	2.0631	2.0551	0.6817	-0.5527	yes	down	B(i)	C00327	Peptides	Amino acids	map01100;map00220;map01230	Metabolic pathways;Arginine biosynthesis;Biosynthesis of amino acids	Metabolism;Metabolism;Metabolism	Global and overview maps;Amino acid metabolism;Global and overview maps	HMDB0000904;PW_C000723	Organic acids and derivatives	Carboxylic acids and derivatives	Amino acids, peptides, and analogues	372-75-8	174.0884759	0.38455	M-H	C6H13N3O3	96.8	0	metab_4579	neg_573	neg	58.5	3.41	0.5508	5.002	0.3064
Lpe(18:3)	2.59E-07	2.52E-06	2.0589	2.0504	0.6744	-0.5684	yes	down	B(i)	-	-	-	-	-	-	-	HMDB0011478	Lipids and lipid-like molecules	Glycerophospholipids	Glycerophosphoethanolamines	-	474.2630656	5.79335	M-H	C23H42NO7P	94.3	0	metab_6416	neg_2513	neg	55.4	3.03	0.0129	4.493	0.2946
Olpadronic Acid	2.56E-06	1.87E-05	2.0521	2.0383	0.754	-0.4074	yes	down	B(ii)	-	-	-	-	-	-	-	HMDB0255958	Organic acids and derivatives	Organic phosphonic acids and derivatives	Bisphosphonates	-	296.0655691	0.35745	M+CH3OH+H	C5H15NO7P2	0	44.5	metab_268	pos_304	pos	47.8	4.508	0.2903	5.979	0.2448
Carbamoyl (2R)-2,5-Diaminopentanoate	3.07E-05	0.000173	2.0487	2.0421	0.7097	-0.4948	yes	down	B(ii)	-	-	-	-	-	-	-	HMDB0257951	Organic acids and derivatives	Carboxylic acids and derivatives	Amino acids, peptides, and analogues	-	214.0585668	0.3733	M+Na, M+K	C6H13N3O3	0	50	metab_4032	pos_4447	pos	48.1	3.725	0.3791	5.249	0.3579
Valtrate	3.26E-06	2.34E-05	2.0417	2.0303	0.6537	-0.6134	yes	down	B(ii)	C09801	-	-	-	-	-	-	HMDB0034493	Lipids and lipid-like molecules	Prenol lipids	Monoterpenoids	18296-44-1	233.0432396	4.360433333	M+Na-2H	C10H12O5	0	46.5	metab_10035	neg_6406	neg	48.5	2.767	0.2509	4.233	0.2969
Caffeoylcholine	5.41E-06	3.58E-05	2.0379	2.0329	0.6892	-0.537	yes	down	B(i)	-	-	-	-	-	-	-	-	-	-	-	-	266.1382789	3.064783333	M+	C14H20NO4+	35.1	0	metab_600	pos_667	pos	44	3.273	0.008244	4.749	0.4138
Cytidine-3'-Monophosphate	4.08E-06	2.85E-05	2.0303	2.025	0.6706	-0.5764	yes	down	B(i)	C05822	-	-	map00240;map01100	Pyrimidine metabolism;Metabolic pathways	Metabolism;Metabolism	Nucleotide metabolism;Global and overview maps	HMDB0240312	Organic oxygen compounds	Organooxygen compounds	Carbohydrates and carbohydrate conjugates	84-52-6	322.0446803	0.43805	M-H	C9H14N3O8P	36.7	0	metab_11115	neg_7529	neg	44.8	2.975	0.02311	4.436	0.3963
Adenosine Diphosphate Ribose	1.26E-06	1.02E-05	2.0284	2.0198	1.5739	0.6543	yes	up	B(i)	C00301	-	-	map01100;map00230	Metabolic pathways;Purine metabolism	Metabolism;Metabolism	Global and overview maps;Nucleotide metabolism	HMDB0001178;PW_C000914	Nucleosides, nucleotides, and analogues	Purine nucleotides	Purine nucleotide sugars	-;20762-30-5	558.0646624	0.703866667	M-H	C15H23N5O14P2	82.1	0	metab_4946	neg_978	neg	53.8	3.941	0.343	2.504	0.01423
L-Rhamnulose	4.63E-06	3.19E-05	2.0271	2.018	0.5676	-0.8169	yes	down	B(ii)	C00861	-	-	map01100;map00051	Metabolic pathways;Fructose and mannose metabolism	Metabolism;Metabolism	Global and overview maps;Carbohydrate metabolism	HMDB0010207	Organic oxygen compounds	Organooxygen compounds	Carbohydrates and carbohydrate conjugates	-;470-21-3	185.0431891	2.545983333	M+Na-2H	C6H12O5	0	47.9	metab_10438	neg_6815	neg	48.9	1.909	0.294	3.363	0.2722
Pc(20:3/0:0)	8.82E-05	0.0004619	2.0256	2.0202	0.7606	-0.3948	yes	down	B(i)	-	-	-	-	-	-	-	-	-	-	-	-	546.3546257	5.945216667	M+H	C28H52NO7P	60	0	metab_1303	pos_1450	pos	49.7	4.864	0.4881	6.395	0.3394
L-Tyrosine	7.39E-10	1.12E-08	2.0227	2.0169	0.7914	-0.3376	yes	down	B(i)	C00082	Peptides	Amino acids	map01100;map00350;map01240;map00730;map00130;map01230;map01210;map00360;map00970;map00400;map04916	Metabolic pathways;Tyrosine metabolism;Biosynthesis of cofactors;Thiamine metabolism;Ubiquinone and other terpenoid-quinone biosynthesis;Biosynthesis of amino acids;2-Oxocarboxylic acid metabolism;Phenylalanine metabolism;Aminoacyl-tRNA biosynthesis;Phenylalanine, tyrosine and tryptophan biosynthesis;Melanogenesis	Metabolism;Metabolism;Metabolism;Metabolism;Metabolism;Metabolism;Metabolism;Metabolism;Genetic Information Processing;Metabolism;Organismal Systems	Global and overview maps;Amino acid metabolism;Global and overview maps;Metabolism of cofactors and vitamins;Metabolism of cofactors and vitamins;Global and overview maps;Global and overview maps;Amino acid metabolism;Translation;Amino acid metabolism;Endocrine system	HMDB0000158;PW_C000103	Organic acids and derivatives	Carboxylic acids and derivatives	Amino acids, peptides, and analogues	60-18-4	182.0809468	1.01635	M+H	C9H11NO3	98.4	0	metab_527	pos_594	pos	59.1	5.238	0.08787	6.619	0.1237
Dihydrocaffeic Acid	4.72E-10	7.54E-09	2.0192	2.0132	0.7761	-0.3656	yes	down	B(i)	C10447	-	-	map01100;map00350	Metabolic pathways;Tyrosine metabolism	Metabolism;Metabolism	Global and overview maps;Amino acid metabolism	HMDB0000423	Phenylpropanoids and polyketides	Phenylpropanoic acids	Not Available	1078-61-1	165.0544056	1.02695	M+H-H2O	C9H10O4	89.8	0	metab_3460	pos_3807	pos	57.3	4.767	0.07823	6.142	0.1213
Oxolinic Acid	1.74E-06	1.34E-05	2.0153	2.0042	0.7177	-0.4786	yes	down	B(ii)	C11342	-	-	-	-	-	-	HMDB0255996	Organoheterocyclic compounds	Quinolines and derivatives	Quinoline carboxylic acids	14698-29-4;_	282.0360892	0.352633333	M+Na-2H	C13H11NO5	0	50.7	metab_4501	neg_485	neg	46.2	3.61	0.3176	5.03	0.1501
Cefoxitin	0.0002942	0.001366	2.0023	2.001	0.6953	-0.5244	yes	down	B(ii)	C06887	-	-	-	-	-	-	HMDB0015426	Lipids and lipid-like molecules	Steroids and steroid derivatives	Steroid esters	35607-66-0	392.0338525	0.5681	M+H-2H2O	C16H17N3O7S2	0	40.2	metab_474	pos_540	pos	41.1	3.55	0.5475	5.106	0.4421
Pantothenic Acid	2.62E-06	1.93E-05	1.9883	1.981	0.6661	-0.5862	yes	down	B(i)	C00864;_	Vitamins and cofactors;-	Vitamins;-	map01100;map00770;map00410;map01240	Metabolic pathways;Pantothenate and CoA biosynthesis;beta-Alanine metabolism;Biosynthesis of cofactors	Metabolism;Metabolism;Metabolism;Metabolism	Global and overview maps;Metabolism of cofactors and vitamins;Metabolism of other amino acids;Global and overview maps	HMDB0000210;HMDB0250782;PW_C000136	Organic oxygen compounds	Organooxygen compounds	Alcohols and polyols	79-83-4;_	218.1035362	2.7655	M-H	C9H17NO5	77.9	0	metab_10388	neg_6764	neg	54.8	2.779	0.3311	4.172	0.1424
Sulindac	3.24E-10	7.87E-09	1.9613	1.953	0.6642	-0.5904	yes	down	B(ii)	C01531;_	-	-	-	-	-	-	HMDB0014743	Benzenoids	Indenes and isoindenes	Not Available	38194-50-2;_	391.0544314	0.703866667	M+Cl	C20H17FO3S	0	76	metab_10864	neg_7249	neg	48.4	2.561	0.05573	3.856	0.1184
Dcdp	2.93E-06	2.14E-05	1.9519	1.942	0.7695	-0.3781	yes	down	B(ii)	C00705	Nucleic acids	Nucleotides	map00240;map01100;map01232	Pyrimidine metabolism;Metabolic pathways;Nucleotide metabolism	Metabolism;Metabolism;Metabolism	Nucleotide metabolism;Global and overview maps;Global and overview maps	HMDB0001245	Organic oxygen compounds	Organic oxoanionic compounds	Organic pyrophosphates	800-73-7	432.017746	0.76755	M+FA-H	C9H15N3O10P2	0	53.9	metab_4979	neg_1013	neg	47.9	4.476	0.3102	5.817	0.1646
2-Aminoadipic Acid	4.33E-05	0.0002406	1.9477	1.9364	0.7092	-0.4957	yes	down	B(i)	C00956	-	-	map01100;map01210;map00310;map01230	Metabolic pathways;2-Oxocarboxylic acid metabolism;Lysine degradation;Biosynthesis of amino acids	Metabolism;Metabolism;Metabolism;Metabolism	Global and overview maps;Global and overview maps;Amino acid metabolism;Global and overview maps	HMDB0302754	Organic acids and derivatives	Carboxylic acids and derivatives	Amino acids, peptides, and analogues	-	160.0615631	0.411216667	M-H	C6H11NO4	97.8	0	metab_11151	neg_7569	neg	58.8	3.385	0.4461	4.773	0.2142
Periplocin	5.15E-10	1.16E-08	1.936	1.9293	0.7343	-0.4456	yes	down	B(ii)	-	-	-	-	-	-	-	HMDB0256343	Lipids and lipid-like molecules	Steroids and steroid derivatives	Steroid lactones	-	695.3678678	5.846666667	M-H	C36H56O13	0	54.3	metab_9344	neg_5690	neg	45	3.496	0.02577	4.761	0.1314
Pc(22:5/0:0)	0.0001044	0.0005355	1.9268	1.9232	0.7739	-0.3698	yes	down	B(i)	C04230	Lipids	Phospholipids	map00564	Glycerophospholipid metabolism	Metabolism	Lipid metabolism	HMDB0010403	Lipids and lipid-like molecules	Glycerophospholipids	Glycerophosphocholines	-	570.3536606	5.908183333	M+H	C30H52NO7P	37.4	0	metab_1285	pos_1431	pos	43.4	4.767	0.4926	6.16	0.2498
Armillarisin A	6.86E-16	1.54E-13	1.9157	1.9095	0.7221	-0.4697	yes	down	B(ii)	-	-	-	-	-	-	-	HMDB0248606	Phenylpropanoids and polyketides	Coumarins and derivatives	Hydroxycoumarins	-	279.0528579	0.416516667	M+FA-H	C12H10O5	0	57.7	metab_11144	neg_7561	neg	47.1	3.191	0.01291	4.419	0.03074
N-(3-Chloro-4-Methylphenyl)-2-(5-Pyrazin-2-Yl-1,3,4-Oxadiazol-2-Yl)Acetamide	2.48E-05	0.0001426	1.9039	1.9016	0.7598	-0.3964	yes	down	B(i)	-	-	-	-	-	-	-	-	-	-	-	-	330.0726834	0.605716667	M+H	C15H12ClN5O2	45.2	0	metab_3504	pos_3851	pos	40.8	4.181	0.4143	5.503	0.1509
D-3-Phenyllactic Acid	2.67E-06	1.96E-05	1.8956	1.8854	0.7245	-0.4649	yes	down	B(i)	C05607	-	-	map01100;map00360	Metabolic pathways;Phenylalanine metabolism	Metabolism;Metabolism	Global and overview maps;Amino acid metabolism	HMDB0000563	Phenylpropanoids and polyketides	Phenylpropanoic acids	Not Available	7326-19-4	165.0557934	4.365916667	M-H	C9H10O3	87.1	0	metab_10033	neg_6404	neg	56.9	3.319	0.1594	4.581	0.2856
Ascorbic Acid	5.98E-08	7.08E-07	1.8851	1.8806	0.7766	-0.3647	yes	down	B(i)	C00072;C01041	Vitamins and cofactors;-	Vitamins;-	map01100;map00480;map00053;map01240	Metabolic pathways;Glutathione metabolism;Ascorbate and aldarate metabolism;Biosynthesis of cofactors	Metabolism;Metabolism;Metabolism;Metabolism	Global and overview maps;Metabolism of other amino acids;Carbohydrate metabolism;Global and overview maps	-;HMDB0000044;PW_C000031	Organoheterocyclic compounds	Dihydrofurans	Furanones	50-81-7	175.0248706	0.454016667	M-H	C6H8O6	95.2	0	metab_11106	neg_7519	neg	58.7	4.242	0.01291	5.462	0.2103
5-Acetylamino-6-Formylamino-3-Methyluracil	3.24E-07	2.77E-06	1.8816	1.8741	0.7619	-0.3922	yes	down	B(ii)	C16365	-	-	map01100;map00232	Metabolic pathways;Caffeine metabolism	Metabolism;Metabolism	Global and overview maps;Biosynthesis of other secondary metabolites	HMDB0011105	Organoheterocyclic compounds	Diazines	Pyrimidines and pyrimidine derivatives	85438-96-6;_	227.078758	2.87865	M+H	C8H10N4O4	0	42.4	metab_3412	pos_3759	pos	46.5	3.908	0.143	5.129	0.2074
D-Alpha-Hydroxyglutaric Acid	0.0001468	0.0007374	1.8797	1.8738	0.6201	-0.6895	yes	down	B(i)	-	-	-	-	-	-	-	-	-	-	-	-	169.0119437	0.86895	M+Na-2H	C5H8O5	50.6	0	metab_10790	neg_7172	neg	48.7	2.182	0.3735	3.519	0.408
2,4-Thiazolidinedicarboxylic Acid, 2-Methyl-	3.91E-05	0.0002136	1.8421	1.8441	0.7468	-0.4213	yes	down	B(ii)	-	-	-	-	-	-	-	HMDB0244750	Organic acids and derivatives	Carboxylic acids and derivatives	Amino acids, peptides, and analogues	-	192.0322563	0.621683333	M+H	C6H9NO4S	0	58.3	metab_490	pos_557	pos	49.4	3.698	0.3362	4.952	0.2865
Pc(18:2/0:0)	5.83E-06	3.82E-05	1.8407	1.8324	0.8256	-0.2765	yes	down	B(i)	-	-	-	-	-	-	-	LMGP01050034	-	-	-	--	520.3389989	5.897483333	M+H	C26H50NO7P	69.1	0	metab_2733	pos_2983	pos	52.3	5.686	0.2387	6.887	0.2418
Acetoacetic Acid	2.15E-11	7.91E-10	1.8392	1.8332	0.6837	-0.5485	yes	down	B(i)	C00164	Organic acids	Carboxylic acids	map01100;map00310;map00280;map00350;map00650	Metabolic pathways;Lysine degradation;Valine, leucine and isoleucine degradation;Tyrosine metabolism;Butanoate metabolism	Metabolism;Metabolism;Metabolism;Metabolism;Metabolism	Global and overview maps;Amino acid metabolism;Amino acid metabolism;Amino acid metabolism;Carbohydrate metabolism	HMDB0000060;LMFA01060003;PW_C000042	Organic acids and derivatives	Keto acids and derivatives	Short-chain keto acids and derivatives	541-50-4;	101.0244195	0.373883333	M-H	C4H6O3	49.9	0	metab_4560	neg_550	neg	49.1	2.46	0.01287	3.598	0.08635
Inosinic Acid	6.51E-06	4.20E-05	1.8309	1.8252	0.8258	-0.2761	yes	down	B(i)	_;C00130	-	-	map01100;map01232;map00230;map01240	Metabolic pathways;Nucleotide metabolism;Purine metabolism;Biosynthesis of cofactors	Metabolism;Metabolism;Metabolism;Metabolism	Global and overview maps;Global and overview maps;Nucleotide metabolism;Global and overview maps	HMDB0000175;HMDB0257686;PW_C000114	Nucleosides, nucleotides, and analogues	Purine nucleotides	Purine ribonucleotides	131-99-7;_	349.0539473	0.765783333	M+H	C10H13N4O8P	95.2	0	metab_3477	pos_3824	pos	58.2	5.641	0.2878	6.831	0.1827
N-[4'-Hydroxy-(E)-Cinnamoyl]-L-Aspartic Acid	1.11E-05	6.95E-05	1.8287	1.8215	0.6921	-0.531	yes	down	B(ii)	-	-	-	-	-	-	-	HMDB0029234	Organic acids and derivatives	Carboxylic acids and derivatives	Amino acids, peptides, and analogues	-	300.0467346	2.540333333	M+Na-2H	C13H13NO6	0	41	metab_5371	neg_1414	neg	45.1	2.697	0.2392	3.897	0.2754
2-O-(6-Phospho-Alpha-Mannosyl)-D-Glycerate	4.20E-06	2.92E-05	1.8242	1.8152	0.8152	-0.2947	yes	down	B(ii)	C16699	-	-	-	-	-	-	HMDB0012152	Organic oxygen compounds	Organooxygen compounds	Carbohydrates and carbohydrate conjugates	-;_	369.0218224	0.762266667	M+Na-2H	C9H17O12P	0	68.2	metab_10832	neg_7216	neg	52.3	5.189	0.2789	6.365	0.1581
N'1-[1-(3-Phenyl-5-Isoxazolyl)Ethylidene]-4-Chloro-1-Benzenesulfonohydrazide	4.49E-09	5.72E-08	1.8231	1.8171	1.2051	0.2691	yes	up	B(i)	-	-	-	-	-	-	-	-	-	-	-	-	751.0943571	0.415783333	2M+H	C17H14ClN3O3S	51.8	0	metab_3579	pos_3933	pos	47	6.617	0.1482	5.491	0.0119
Indole-3-Carboxaldehyde	2.08E-07	1.85E-06	1.8056	1.7994	0.7459	-0.423	yes	down	B(i)	C08493	-	-	-	-	-	-	HMDB0029737	Organoheterocyclic compounds	Indoles and derivatives	Indoles	487-89-8	146.0598202	2.884	M+H	C9H7NO	71.3	0	metab_578	pos_645	pos	52.8	3.293	0.1111	4.415	0.191
Pc(20:5/0:0)	2.75E-05	0.0001568	1.8029	1.7945	0.8287	-0.2711	yes	down	B(i)	-	-	-	-	-	-	-	LMGP01050050	-	-	-	--	542.3229821	5.775516667	M+H	C28H48NO7P	64.8	0	metab_1149	pos_1283	pos	51	5.713	0.3042	6.894	0.2579
Floridin	3.92E-07	3.61E-06	1.797	1.7867	0.6683	-0.5815	yes	down	B(ii)	C11754	-	-	-	-	-	-	HMDB0303624	Organoheterocyclic compounds	Lactams	Beta lactams	-	396.0462167	0.698566667	M-H2O-H	C19H17N3O4S2	0	48.7	metab_4942	neg_973	neg	43	2.244	0.1861	3.358	0.143
(2-Mercaptomethyl-3-Phenyl-Propionyl)-Glycine	5.16E-06	3.43E-05	1.7941	1.7925	0.8213	-0.2841	yes	down	B(ii)	C01619	-	-	-	-	-	-	HMDB0242473	Organic acids and derivatives	Carboxylic acids and derivatives	Amino acids, peptides, and analogues	-	308.0907559	0.722866667	M+CH3OH+Na	C12H15NO3S	0	54.3	metab_501	pos_568	pos	47.9	5.27	0.2775	6.417	0.159
Lpc(18:2)	1.26E-05	7.72E-05	1.7936	1.7841	0.8099	-0.3042	yes	down	B(i)	-	-	-	-	-	-	-	HMDB0010386	Lipids and lipid-like molecules	Glycerophospholipids	Glycerophosphocholines	22252-07-9	564.3311578	5.8945	M+FA-H	C26H50NO7P	98.8	0	metab_9318	neg_5660	neg	58.3	4.912	0.2694	6.065	0.2325
Glycolic Acid	5.63E-07	4.92E-06	1.7921	1.7878	0.7777	-0.3627	yes	down	B(i)	C03547;C00160	-	-	map01100;map00630;map01200;map00071	Metabolic pathways;Glyoxylate and dicarboxylate metabolism;Carbon metabolism;Fatty acid degradation	Metabolism;Metabolism;Metabolism;Metabolism	Global and overview maps;Carbohydrate metabolism;Global and overview maps;Lipid metabolism	-;HMDB0000115	Organic acids and derivatives	Hydroxy acids and derivatives	Alpha hydroxy acids and derivatives	79-14-1	135.0298876	0.416516667	M+Hac-H	C2H4O3	39.5	0	metab_4655	neg_657	neg	47.5	3.908	0.1503	5.025	0.1931
Pc(20:4/0:0)	0.0001182	0.0005979	1.7902	1.7808	0.8262	-0.2754	yes	down	B(i)	-	-	-	-	-	-	-	LMGP01050048	-	-	-	--	544.3383069	5.849816667	M+H	C28H50NO7P	35.3	0	metab_2788	pos_3044	pos	44.5	5.709	0.4011	6.91	0.2702
Lactose Citrate	5.17E-09	8.71E-08	1.7895	1.7834	1.3227	0.4035	yes	up	B(ii)	-	-	-	-	-	-	-	HMDB0253950	Organic oxygen compounds	Organooxygen compounds	Carbohydrates and carbohydrate conjugates	-	527.0883693	0.405916667	M-H	C18H24O18	0	53.7	metab_4652	neg_654	neg	46.7	4.451	0.1447	3.365	0.01584
D-(+)-Tryptophan	1.09E-07	1.03E-06	1.789	1.7832	0.8171	-0.2915	yes	down	B(i)	C00525	Peptides	Amino acids	-	-	-	-	HMDB0013609	Organoheterocyclic compounds	Indoles and derivatives	Indolyl carboxylic acids and derivatives	153-94-6	205.0968014	2.884	M+H	C11H12N2O2	99.1	0	metab_3411	pos_3758	pos	58.7	4.904	0.09851	6.002	0.1763
Arsenobetaine	3.88E-07	3.24E-06	1.7725	1.772	0.7624	-0.3914	yes	down	B(i)	C19331	-	-	-	-	-	-	HMDB0033206	Organometallic compounds	Organometalloid compounds	Organoarsenic compounds	64436-13-1	179.0045348	0.410483333	M+H	C5H11AsO2	58	0	metab_405	pos_468	pos	50.1	3.51	0.1485	4.604	0.1758
Monomethyl Phthalate	0.0008474	0.003613	1.7669	1.7541	0.6911	-0.533	yes	down	B(i)	-	-	-	-	-	-	-	HMDB0002130	Benzenoids	Benzene and substituted derivatives	Benzoic acids and derivatives	4376-18-5	179.0350959	2.742916667	M-H	C9H8O4	78.3	0	metab_5410	neg_1458	neg	55	2.788	0.5608	4.034	0.3292
Alpha-D-Glucose	1.01E-07	1.11E-06	1.7615	1.7523	0.8223	-0.2822	yes	down	B(i)	C00267	-	-	map01100;map01250;map00520;map01200;map00051;map00052;map00010	Metabolic pathways;Biosynthesis of nucleotide sugars;Amino sugar and nucleotide sugar metabolism;Carbon metabolism;Fructose and mannose metabolism;Galactose metabolism;Glycolysis / Gluconeogenesis	Metabolism;Metabolism;Metabolism;Metabolism;Metabolism;Metabolism;Metabolism	Global and overview maps;Global and overview maps;Carbohydrate metabolism;Global and overview maps;Carbohydrate metabolism;Carbohydrate metabolism;Carbohydrate metabolism	HMDB0003345;PW_C001851	Organic oxygen compounds	Organooxygen compounds	Carbohydrates and carbohydrate conjugates	492-62-6	215.0328271	0.3952	M+Cl	C6H12O6	43.8	0	metab_11203	neg_7627	neg	48.4	4.92	0.1479	5.983	0.1252
17-Aminogeldanamycin	6.66E-06	4.40E-05	1.7611	1.7487	0.8001	-0.3217	yes	down	B(ii)	-	-	-	-	-	-	-	HMDB0259661	Phenylpropanoids and polyketides	Macrolactams	Not Available	-	566.2505066	5.782683333	M+Na-2H	C28H39N3O8	0	65.8	metab_9386	neg_5737	neg	49.7	4.4	0.3073	5.499	0.07052
Pe(18:2/0:0)	8.06E-06	5.11E-05	1.7604	1.7523	0.8311	-0.2669	yes	down	B(i)	-	-	-	-	-	-	-	-	-	-	-	-	478.2923452	5.870983333	M+H	C23H44NO7P	69.4	0	metab_2761	pos_3013	pos	51.9	5.432	0.2868	6.536	0.1502
Retaspimycin	2.87E-05	0.0001652	1.7583	1.7501	0.8169	-0.2917	yes	down	B(ii)	-	-	-	-	-	-	-	HMDB0257169	Phenylpropanoids and polyketides	Macrolactams	Not Available	-	586.3151518	5.766733333	M-H	C31H45N3O8	0	75.3	metab_6383	neg_2477	neg	52.5	5.024	0.2794	6.15	0.2608
Trans-3-Indoleacrylic Acid	1.13E-07	1.06E-06	1.7566	1.7513	0.8256	-0.2765	yes	down	B(i)	-	-	-	-	-	-	-	HMDB0000734	Organoheterocyclic compounds	Indoles and derivatives	Indoles	29953-71-7	188.0702698	2.87865	M+H	C11H9NO2	88.9	0	metab_577	pos_644	pos	56.8	5.013	0.09422	6.072	0.1713
Gly-Phe	1.28E-07	1.38E-06	1.7483	1.7405	0.7812	-0.3562	yes	down	B(i)	-	-	-	-	-	-	-	HMDB0028848	Organic acids and derivatives	Carboxylic acids and derivatives	Amino acids, peptides, and analogues	-	203.0827179	2.871316667	M-H2O-H	C11H14N2O3	44.8	0	metab_10368	neg_6744	neg	48.3	3.749	0.1052	4.799	0.1658
N-Acetylaspartic Acid	3.30E-06	2.32E-05	1.7451	1.7407	0.7775	-0.3632	yes	down	B(i)	C01042	-	-	map01100;map00250	Metabolic pathways;Alanine, aspartate and glutamate metabolism	Metabolism;Metabolism	Global and overview maps;Amino acid metabolism	HMDB0000812	Organic acids and derivatives	Carboxylic acids and derivatives	Amino acids, peptides, and analogues	997-55-7	176.0551136	0.536133333	M+H	C6H9NO5	91.2	0	metab_3525	pos_3872	pos	57	3.759	0.2425	4.835	0.1511
Guanosine Diphosphate Mannose	1.26E-05	7.73E-05	1.7326	1.7308	0.6995	-0.5155	yes	down	B(i)	C00096	-	-	map01100;map01250;map01240;map00520;map00051;map00053;map00510	Metabolic pathways;Biosynthesis of nucleotide sugars;Biosynthesis of cofactors;Amino sugar and nucleotide sugar metabolism;Fructose and mannose metabolism;Ascorbate and aldarate metabolism;N-Glycan biosynthesis	Metabolism;Metabolism;Metabolism;Metabolism;Metabolism;Metabolism;Metabolism	Global and overview maps;Global and overview maps;Global and overview maps;Carbohydrate metabolism;Carbohydrate metabolism;Carbohydrate metabolism;Glycan biosynthesis and metabolism	HMDB0001163;PW_C000901	Nucleosides, nucleotides, and analogues	Purine nucleotides	Purine nucleotide sugars	3123-67-9	604.0703128	0.666433333	M-H	C16H25N5O16P2	95.6	0	metab_4928	neg_956	neg	56.7	2.526	0.2554	3.611	0.2166
Lpc(20:3)	0.000189	0.0009281	1.7252	1.7154	0.7976	-0.3263	yes	down	B(i)	-	-	-	-	-	-	-	HMDB0010393	Lipids and lipid-like molecules	Glycerophospholipids	Glycerophosphocholines	1199257-41-4	590.3465569	5.9372	M+FA-H	C28H52NO7P	91	0	metab_9279	neg_5616	neg	55.8	4.452	0.3705	5.582	0.3092
D-Lyxose	1.79E-05	0.0001067	1.7173	1.7129	0.7454	-0.424	yes	down	B(i)	C00476	Carbohydrates	Monosaccharides	map00040	Pentose and glucuronate interconversions	Metabolism	Carbohydrate metabolism	-	-	-	-	1114-34-7	149.0455801	0.443366667	M-H	C5H10O5	71.8	0	metab_11108	neg_7522	neg	53.1	3.129	0.2592	4.198	0.2254
Gdp-Man	0.0001655	0.0008223	1.7159	1.7126	0.7038	-0.5068	yes	down	B(i)	-	-	-	-	-	-	-	-	-	-	-	-	604.0707704	0.794233333	M-H	C16H25N5O16P2	37.5	0	metab_10815	neg_7199	neg	43	2.666	0.4013	3.788	0.2475
Lpc(20:4)	0.001042	0.004325	1.7139	1.7025	0.7959	-0.3293	yes	down	B(i)	C04230	Lipids	Phospholipids	map00564	Glycerophospholipid metabolism	Metabolism	Lipid metabolism	HMDB0010395	Lipids and lipid-like molecules	Glycerophospholipids	Glycerophosphocholines	60701-99-7	588.330856	5.85725	M+FA-H	C28H50NO7P	92.2	0	metab_6444	neg_2545	neg	56.6	4.633	0.5792	5.821	0.2679
Griseolic Acid	0.0006092	0.00271	1.7124	1.7083	0.6804	-0.5556	yes	down	B(ii)	-	-	-	-	-	-	-	HMDB0242674	Nucleosides, nucleotides, and analogues	Purine nucleosides	Not Available	-	414.0434027	2.034683333	M+Cl	C14H13N5O8	0	62.3	metab_5277	neg_1317	neg	48.9	2.484	0.4358	3.651	0.3849
1,1-Bis(2-Aminoethyl)-2-Hydroxy-3-Oxotriazane	0.0005057	0.002289	1.7027	1.6974	0.6954	-0.5242	yes	down	B(ii)	-	-	-	-	-	-	-	HMDB0251068	Organic nitrogen compounds	Organonitrogen compounds	Quaternary ammonium salts	-	198.0749223	1.1831	M+Cl	C4H13N5O2	0	45.4	metab_10694	neg_7073	neg	46.9	2.609	0.3998	3.752	0.3855
Lactic Acid	3.60E-07	3.35E-06	1.7016	1.695	0.8368	-0.257	yes	down	B(i)	C01432	-	-	-	-	-	-	-	-	-	-	50-21-5	89.02440207	0.735733333	M-H	C3H6O3	36.8	0	metab_10852	neg_7236	neg	47.3	5.128	0.1034	6.128	0.1815
3,7-Dihydropurin-6-One	1.04E-06	8.11E-06	1.6942	1.6899	0.8354	-0.2595	yes	down	B(i)	-	-	-	-	-	-	-	-	-	-	-	-	137.0456013	0.776433333	M+H	C5H4N4O	71.4	0	metab_513	pos_580	pos	52.7	5.079	0.1724	6.08	0.1586
Pe(20:5/0:0)	4.11E-06	2.79E-05	1.6855	1.6788	0.8556	-0.225	yes	down	B(i)	-	-	-	-	-	-	-	-	-	-	-	-	500.2762861	5.775516667	M+H	C25H42NO7P	62.8	0	metab_1148	pos_1282	pos	51.1	5.95	0.2646	6.954	0.0672
Gamma-Glutamylglutamine	0.0006281	0.002784	1.6817	1.68	0.7766	-0.3648	yes	down	B(i)	C05283	-	-	-	-	-	-	HMDB0011738	Organic acids and derivatives	Carboxylic acids and derivatives	Amino acids, peptides, and analogues	10148-81-9	274.1045453	0.454016667	M-H	C10H17N3O6	65.9	0	metab_4696	neg_702	neg	52.1	3.931	0.3899	5.062	0.4106
L-Ornithine	5.62E-05	0.0003023	1.6784	1.6822	0.7658	-0.385	yes	down	B(i)	C00077	Peptides	Amino acids	map01100;map00220;map02010;map01210;map00470;map00330;map00480;map01230	Metabolic pathways;Arginine biosynthesis;ABC transporters;2-Oxocarboxylic acid metabolism;D-Amino acid metabolism;Arginine and proline metabolism;Glutathione metabolism;Biosynthesis of amino acids	Metabolism;Metabolism;Environmental Information Processing;Metabolism;Metabolism;Metabolism;Metabolism;Metabolism	Global and overview maps;Amino acid metabolism;Membrane transport;Global and overview maps;Metabolism of other amino acids;Amino acid metabolism;Metabolism of other amino acids;Global and overview maps	HMDB0000214	Organic acids and derivatives	Carboxylic acids and derivatives	Amino acids, peptides, and analogues	70-26-8	133.0969285	0.272616667	M+H	C5H12N2O2	98.7	0	metab_3948	pos_4360	pos	58.5	3.433	0.2594	4.483	0.2858
Pc(18:1/0:0)	9.61E-05	0.0004988	1.6777	1.6679	0.8523	-0.2305	yes	down	B(i)	-	-	-	-	-	-	-	LMGP01050029	-	-	-	--	522.3547338	6.051416667	M+H	C26H52NO7P	81.8	0	metab_1372	pos_1529	pos	55	6.048	0.3137	7.096	0.266
Ergothioneine	0.004599	0.01554	1.6711	1.6778	0.6959	-0.5231	yes	down	B(i)	C05570	-	-	map01100;map00340	Metabolic pathways;Histidine metabolism	Metabolism;Metabolism	Global and overview maps;Amino acid metabolism	HMDB0003045	Organic acids and derivatives	Carboxylic acids and derivatives	Amino acids, peptides, and analogues	497-30-3	230.0954966	0.445583333	M+H	C9H15N3O2S	94.2	0	metab_3568	pos_3922	pos	55.5	2.867	0.008238	4.12	0.8453
L-Aspartic Acid	5.58E-07	4.88E-06	1.6684	1.6644	0.8107	-0.3028	yes	down	B(i)	C00049	Peptides;Hormones and transmitters	Amino acids;Neurotransmitters	map01100;map00220;map01200;map00770;map00260;map01240;map01210;map00270;map02010;map01230;map00760;map04080;map00250;map00470;map00970;map00340;map00410	Metabolic pathways;Arginine biosynthesis;Carbon metabolism;Pantothenate and CoA biosynthesis;Glycine, serine and threonine metabolism;Biosynthesis of cofactors;2-Oxocarboxylic acid metabolism;Cysteine and methionine metabolism;ABC transporters;Biosynthesis of amino acids;Nicotinate and nicotinamide metabolism;Neuroactive ligand-receptor interaction;Alanine, aspartate and glutamate metabolism;D-Am…	Metabolism;Metabolism;Metabolism;Metabolism;Metabolism;Metabolism;Metabolism;Metabolism;Environmental Information Processing;Metabolism;Metabolism;Environmental Information Processing;Metabolism;Metabolism;Genetic Information Processing;Metabolism;Metabolism	Global and overview maps;Amino acid metabolism;Global and overview maps;Metabolism of cofactors and vitamins;Amino acid metabolism;Global and overview maps;Global and overview maps;Amino acid metabolism;Membrane transport;Global and overview maps;Metabolism of cofactors and vitamins;Signaling molecules and interaction;Amino acid metabolism;Metabolism of other amino acids;Translation;Amino acid me…	HMDB0000191;PW_C000123	Organic acids and derivatives	Carboxylic acids and derivatives	Amino acids, peptides, and analogues	56-84-8	132.0302809	0.38455	M-H	C4H7NO4	77.5	0	metab_11239	neg_7668	neg	54.8	4.149	0.1711	5.118	0.1249
Pe(20:4/0:0)	0.0001545	0.0007715	1.6661	1.6526	0.7821	-0.3546	yes	down	B(i)	-	-	-	-	-	-	-	HMDB0011517	Lipids and lipid-like molecules	Glycerophospholipids	Glycerophosphoethanolamines	652149-09-2	500.278799	7.073066667	M-H	C25H44NO7P	81.7	0	metab_8340	neg_4565	neg	54.4	3.747	0.4251	4.791	0.09074
Lpe(20:5)	3.35E-06	2.39E-05	1.6594	1.6485	0.8565	-0.2234	yes	down	B(i)	-	-	-	-	-	-	-	HMDB0011489	Lipids and lipid-like molecules	Glycerophospholipids	Glycerophosphoethanolamines	-	498.2630668	5.772033333	M-H	C25H42NO7P	83.6	0	metab_6389	neg_2484	neg	55.7	5.779	0.2501	6.747	0.06008
Deoxyguanylic Acid	2.93E-05	0.0001658	1.6564	1.6531	0.7604	-0.3952	yes	down	B(i)	C00362	Nucleic acids	Nucleotides	map01100;map01232;map00230	Metabolic pathways;Nucleotide metabolism;Purine metabolism	Metabolism;Metabolism;Metabolism	Global and overview maps;Global and overview maps;Nucleotide metabolism	HMDB0001044	Nucleosides, nucleotides, and analogues	Purine nucleotides	Purine deoxyribonucleotides	902-04-5	348.0702253	7.140866667	M+H	C10H14N5O7P	63.3	0	metab_2038	pos_2238	pos	49.9	3.186	0.1946	4.19	0.2805
N-Carboxyacetyl-D-Phenylalanine	6.96E-06	4.56E-05	1.6534	1.6473	0.7936	-0.3336	yes	down	B(ii)	-	-	-	-	-	-	-	HMDB0039102	Organic acids and derivatives	Carboxylic acids and derivatives	Amino acids, peptides, and analogues	-	232.0592445	2.523416667	M-H2O-H	C12H13NO5	0	53.8	metab_10441	neg_6819	neg	47.7	3.744	0.1203	4.718	0.2539
Lpc(22:5)	0.001568	0.006185	1.6521	1.6363	0.786	-0.3475	yes	down	B(i)	C04230	Lipids	Phospholipids	map00564	Glycerophospholipid metabolism	Metabolism	Lipid metabolism	HMDB0010402	Lipids and lipid-like molecules	Glycerophospholipids	Glycerophosphocholines	-	614.3455622	5.910516667	M+FA-H	C30H52NO7P	86.8	0	metab_6483	neg_2591	neg	53.6	4.109	0.6006	5.228	0.2155
Cefoselis	0.001913	0.007317	1.6518	1.6441	0.6726	-0.5722	yes	down	B(ii)	C11210;_	-	-	-	-	-	-	HMDB0259411	Organoheterocyclic compounds	Lactams	Beta lactams	122841-10-5;_	521.1046966	0.661133333	M-H	C19H22N8O6S2	0	49	metab_4925	neg_953	neg	43.1	2.344	0.01286	3.485	0.6696
N-Methyl-D-Aspartic Acid	0.004503	0.01526	1.6471	1.6572	0.7548	-0.4059	yes	down	B(i)	C12269	-	-	-	-	-	-	HMDB0002393	Organic acids and derivatives	Carboxylic acids and derivatives	Amino acids, peptides, and analogues	-;6384-92-5	148.0602107	0.389166667	M+H	C5H9NO4	60.7	0	metab_390	pos_451	pos	50.5	3.678	0.6165	4.873	0.5155
D-Ribulose 5-Phosphate	0.0004279	0.001972	1.6459	1.6502	0.7798	-0.3588	yes	down	B(i)	C00199	-	-	map01100;map01250;map01240;map00040;map01200;map01230;map00030;map00740	Metabolic pathways;Biosynthesis of nucleotide sugars;Biosynthesis of cofactors;Pentose and glucuronate interconversions;Carbon metabolism;Biosynthesis of amino acids;Pentose phosphate pathway;Riboflavin metabolism	Metabolism;Metabolism;Metabolism;Metabolism;Metabolism;Metabolism;Metabolism;Metabolism	Global and overview maps;Global and overview maps;Global and overview maps;Carbohydrate metabolism;Global and overview maps;Global and overview maps;Carbohydrate metabolism;Metabolism of cofactors and vitamins	HMDB0000618;PW_C000479	Organic oxygen compounds	Organooxygen compounds	Carbohydrates and carbohydrate conjugates	551-85-9;4151-19-3	229.0119027	0.405916667	M-H	C5H11O8P	78	0	metab_4643	neg_645	neg	54.4	3.79	0.4832	4.86	0.1573
L-Histidine	2.05E-06	1.53E-05	1.6447	1.6415	0.8178	-0.2902	yes	down	B(i)	C00135	Peptides	Amino acids	map01100;map02010;map00340;map00470;map01230;map00970;map00410	Metabolic pathways;ABC transporters;Histidine metabolism;D-Amino acid metabolism;Biosynthesis of amino acids;Aminoacyl-tRNA biosynthesis;beta-Alanine metabolism	Metabolism;Environmental Information Processing;Metabolism;Metabolism;Metabolism;Genetic Information Processing;Metabolism	Global and overview maps;Membrane transport;Amino acid metabolism;Metabolism of other amino acids;Global and overview maps;Translation;Metabolism of other amino acids	HMDB0000177;PW_C000116	Organic acids and derivatives	Carboxylic acids and derivatives	Amino acids, peptides, and analogues	71-00-1	156.0765018	0.277966667	M+H	C6H9N3O2	99.2	0	metab_3946	pos_4358	pos	58.5	4.272	0.1941	5.224	0.1406
Levonordefrin	8.44E-06	5.43E-05	1.6376	1.6318	0.7761	-0.3658	yes	down	B(ii)	C11768	-	-	-	-	-	-	HMDB0015652	Benzenoids	Benzene and substituted derivatives	Phenylpropanes	829-74-3	164.071781	2.523416667	M-H2O-H	C9H13NO3	0	43.3	metab_5367	neg_1410	neg	48	3.32	0.1082	4.278	0.261
Nicotinamide	2.75E-06	1.98E-05	1.6329	1.6301	0.823	-0.281	yes	down	B(i)	C00153;_	Vitamins and cofactors;-	Vitamins;-	map01100;map00760;map01240	Metabolic pathways;Nicotinate and nicotinamide metabolism;Biosynthesis of cofactors	Metabolism;Metabolism;Metabolism	Global and overview maps;Metabolism of cofactors and vitamins;Global and overview maps	HMDB0001406;HMDB0303717	Organoheterocyclic compounds	Pyridines and derivatives	Pyridinecarboxylic acids and derivatives	98-92-0;_	123.0550845	0.765783333	M+H	C6H6N2O	41.9	0	metab_511	pos_578	pos	47.4	4.371	0.1885	5.311	0.1558
Indoline	7.31E-06	4.69E-05	1.63	1.625	0.8261	-0.2756	yes	down	B(i)	-	-	-	-	-	-	-	HMDB0253472	Organoheterocyclic compounds	Indoles and derivatives	Indolines	-	120.0805574	2.519883333	M+H	C8H9N	66	0	metab_556	pos_623	pos	52.6	4.494	0.09022	5.44	0.2589
Pipecolic Acid	0.0001381	0.0006892	1.6289	1.6335	0.7865	-0.3465	yes	down	B(i)	C00408	-	-	map01100;map00310	Metabolic pathways;Lysine degradation	Metabolism;Metabolism	Global and overview maps;Amino acid metabolism	HMDB0000070;HMDB0000716;HMDB0000070	Organic acids and derivatives	Carboxylic acids and derivatives	Amino acids, peptides, and analogues	3105-95-1;535-75-1	130.086013	0.272616667	M+H	C6H11NO2	77.2	0	metab_43	pos_44	pos	54.2	3.706	0.2482	4.712	0.3302
L-Methionine	5.26E-06	3.49E-05	1.6178	1.6152	0.8299	-0.269	yes	down	B(i)	C00073	Peptides	Amino acids	map01100;map01240;map01210;map00270;map00470;map01230;map00970	Metabolic pathways;Biosynthesis of cofactors;2-Oxocarboxylic acid metabolism;Cysteine and methionine metabolism;D-Amino acid metabolism;Biosynthesis of amino acids;Aminoacyl-tRNA biosynthesis	Metabolism;Metabolism;Metabolism;Metabolism;Metabolism;Metabolism;Genetic Information Processing	Global and overview maps;Global and overview maps;Global and overview maps;Amino acid metabolism;Metabolism of other amino acids;Global and overview maps;Translation	HMDB0000696;PW_C000548	Organic acids and derivatives	Carboxylic acids and derivatives	Amino acids, peptides, and analogues	63-68-3	150.0581401	0.722866667	M+H	C5H11NO2S	92.5	0	metab_3488	pos_3835	pos	57.3	4.533	0.09403	5.462	0.2421
Lpc(18:1)	4.87E-05	0.0002673	1.6175	1.6079	0.8487	-0.2366	yes	down	B(i)	-	-	-	-	-	-	-	HMDB0002815	Lipids and lipid-like molecules	Glycerophospholipids	Glycerophosphocholines	19420-56-5	566.3467834	6.0494	M+FA-H	C26H52NO7P	97.6	0	metab_9192	neg_5516	neg	58.6	5.392	0.2619	6.353	0.2279
2-Hydroxypentanoic Acid	9.03E-07	7.54E-06	1.6155	1.6092	0.778	-0.3622	yes	down	B(i)	-	-	-	-	-	-	-	HMDB0001863	Lipids and lipid-like molecules	Fatty Acyls	Fatty acids and conjugates	617-31-2	117.0557561	3.01205	M-H	C5H10O3	65.6	0	metab_10299	neg_6672	neg	52.5	3.185	0.0953	4.094	0.1865
Spermidine	3.59E-06	2.50E-05	1.6147	1.6102	0.8382	-0.2547	yes	down	B(i)	C00315	-	-	map01100;map00480;map02010;map00330;map00410	Metabolic pathways;Glutathione metabolism;ABC transporters;Arginine and proline metabolism;beta-Alanine metabolism	Metabolism;Metabolism;Environmental Information Processing;Metabolism;Metabolism	Global and overview maps;Metabolism of other amino acids;Membrane transport;Amino acid metabolism;Metabolism of other amino acids	HMDB0001257;PW_C000971	Organic nitrogen compounds	Organonitrogen compounds	Amines	124-20-9	146.1649445	0.240666667	M+H	C7H19N3	88.8	0	metab_7	pos_8	pos	57	4.775	0.2113	5.697	0.1281
L-Proline	8.71E-06	5.45E-05	1.6087	1.6085	0.7815	-0.3556	yes	down	B(i)	C00148	Peptides	Amino acids	map01100;map02010;map00470;map00330;map01230;map00970	Metabolic pathways;ABC transporters;D-Amino acid metabolism;Arginine and proline metabolism;Biosynthesis of amino acids;Aminoacyl-tRNA biosynthesis	Metabolism;Environmental Information Processing;Metabolism;Metabolism;Metabolism;Genetic Information Processing	Global and overview maps;Membrane transport;Metabolism of other amino acids;Amino acid metabolism;Global and overview maps;Translation	HMDB0000162;PW_C000106	Organic acids and derivatives	Carboxylic acids and derivatives	Amino acids, peptides, and analogues	147-85-3	116.0703607	0.272616667	M+H	C5H9NO2	97.1	0	metab_42	pos_43	pos	58	3.32	0.1058	4.248	0.2532
Carnitine	5.92E-05	0.0003169	1.6061	1.6001	0.817	-0.2915	yes	down	B(i)	C00487	-	-	map01100;map00310;map02010	Metabolic pathways;Lysine degradation;ABC transporters	Metabolism;Metabolism;Environmental Information Processing	Global and overview maps;Amino acid metabolism;Membrane transport	-	-	-	-	406-76-8	162.11223	0.352166667	M+H	C7H15NO3	98.4	0	metab_229	pos_263	pos	58.4	4.256	0.3171	5.209	0.1546
Pe(20:3/0:0)	5.99E-05	0.0003198	1.6035	1.5928	0.8457	-0.2418	yes	down	B(i)	-	-	-	-	-	-	-	-	-	-	-	-	504.307008	5.908183333	M+H	C25H46NO7P	71	0	metab_2722	pos_2971	pos	51.4	5.179	0.3462	6.124	0.05131
Bisnoryangonin	0.001502	0.005878	1.5998	1.6104	0.6908	-0.5336	yes	down	B(ii)	C12085	-	-	-	-	-	-	HMDB0303165	Benzenoids	Benzene and substituted derivatives	Styrenes	-	231.0649626	0.277966667	M+H	C13H10O4	0	51.7	metab_3945	pos_4357	pos	47.3	2.364	0.1668	3.422	0.5754
Spermine	0.000653	0.002827	1.5978	1.5958	0.8218	-0.2832	yes	down	B(i)	C00750	-	-	map01100;map00480;map00770;map01240;map00330;map00410	Metabolic pathways;Glutathione metabolism;Pantothenate and CoA biosynthesis;Biosynthesis of cofactors;Arginine and proline metabolism;beta-Alanine metabolism	Metabolism;Metabolism;Metabolism;Metabolism;Metabolism;Metabolism	Global and overview maps;Metabolism of other amino acids;Metabolism of cofactors and vitamins;Global and overview maps;Amino acid metabolism;Metabolism of other amino acids	HMDB0001256;PW_C000970	Organic nitrogen compounds	Organonitrogen compounds	Amines	71-44-3	203.2227168	0.272616667	M+H	C10H26N4	97.1	0	metab_3947	pos_4359	pos	58.3	4.698	0.431	5.717	0.2778
L-Phenylalanine	1.03E-05	6.35E-05	1.5976	1.5928	0.8508	-0.2331	yes	down	B(i)	C00079	Peptides	Amino acids	map01100;map02010;map01210;map00470;map01230;map00360;map00970;map00400	Metabolic pathways;ABC transporters;2-Oxocarboxylic acid metabolism;D-Amino acid metabolism;Biosynthesis of amino acids;Phenylalanine metabolism;Aminoacyl-tRNA biosynthesis;Phenylalanine, tyrosine and tryptophan biosynthesis	Metabolism;Environmental Information Processing;Metabolism;Metabolism;Metabolism;Metabolism;Genetic Information Processing;Metabolism	Global and overview maps;Membrane transport;Global and overview maps;Metabolism of other amino acids;Global and overview maps;Amino acid metabolism;Translation;Amino acid metabolism	HMDB0000159;PW_C000104	Organic acids and derivatives	Carboxylic acids and derivatives	Amino acids, peptides, and analogues	63-91-2	166.0860074	2.519883333	M+H	C9H11NO2	99.6	0	metab_3433	pos_3780	pos	59.3	5.2	0.08429	6.112	0.2618
Pc(18:3/0:0)	2.64E-05	0.0001512	1.5947	1.5897	0.8307	-0.2675	yes	down	B(i)	-	-	-	-	-	-	-	HMDB0010388	Lipids and lipid-like molecules	Glycerophospholipids	Glycerophosphocholines	-	518.3229438	5.812716667	M+H	C26H48NO7P	81.7	0	metab_1185	pos_1322	pos	54.7	4.545	0.1872	5.471	0.2486
Sn-Glycero-3-Phosphoethanolamine	1.73E-06	1.34E-05	1.589	1.5807	0.8526	-0.2301	yes	down	B(ii)	C01233;_	-	-	map00565;map00564;map01100	Ether lipid metabolism;Glycerophospholipid metabolism;Metabolic pathways	Metabolism;Metabolism;Metabolism	Lipid metabolism;Lipid metabolism;Global and overview maps	HMDB0059660	Lipids and lipid-like molecules	Glycerophospholipids	Glycerophosphoethanolamines	-;_	214.0486401	0.373883333	M-H	C5H14NO6P	0	63.7	metab_11251	neg_7683	neg	52.1	5.112	0.1551	5.996	0.1538
Pe(20:2/0:0)	0.0007303	0.003105	1.5887	1.5833	0.8066	-0.31	yes	down	B(i)	-	-	-	-	-	-	-	-	-	-	-	-	506.323269	5.998283333	M+H	C25H48NO7P	73.3	0	metab_2666	pos_2911	pos	49.1	4.205	0.4011	5.213	0.3229
4-Trimethylammoniobutanoic Acid	4.30E-06	2.90E-05	1.5854	1.5845	0.8485	-0.2371	yes	down	B(i)	C01181	-	-	map01100;map00310;map02010	Metabolic pathways;Lysine degradation;ABC transporters	Metabolism;Metabolism;Environmental Information Processing	Global and overview maps;Amino acid metabolism;Membrane transport	HMDB0001161;PW_C000899	Lipids and lipid-like molecules	Fatty Acyls	Fatty acids and conjugates	407-64-7	146.1173518	0.3733	M+H	C7H15NO2	87.4	0	metab_356	pos_413	pos	56.5	5.011	0.2267	5.906	0.09199
Xanthine	0.0004811	0.002192	1.5764	1.5811	0.7407	-0.433	yes	down	B(i)	C00385	-	-	map01100;map01232;map00230;map00232	Metabolic pathways;Nucleotide metabolism;Purine metabolism;Caffeine metabolism	Metabolism;Metabolism;Metabolism;Metabolism	Global and overview maps;Global and overview maps;Nucleotide metabolism;Biosynthesis of other secondary metabolites	HMDB0000292;PW_C000198	Organoheterocyclic compounds	Imidazopyrimidines	Purines and purine derivatives	69-89-6	151.0261952	0.86895	M-H	C5H4N4O2	84	0	metab_5015	neg_1051	neg	55.7	2.817	0.2182	3.803	0.4229
Lycorine	0.001568	0.006106	1.5731	1.5694	0.7654	-0.3858	yes	down	B(ii)	C08532;_	-	-	-	-	-	-	HMDB0254256	Alkaloids and derivatives	Amaryllidaceae alkaloids	Lycorine-type amaryllidaceae alkaloids	476-28-8;_	305.1476785	0.235333333	M+NH4	C16H17NO4	0	52.8	metab_6	pos_7	pos	45.6	3.353	0.5619	4.381	0.1666
Pyruvic Acid	9.86E-06	6.23E-05	1.5699	1.5654	0.8204	-0.2856	yes	down	B(i)	C00022	Organic acids	Carboxylic acids	map01240;map00270;map00040;map01200;map00330;map00250;map00440;map00350;map00020;map00630;map00770;map00430;map00730;map00470;map00900;map01100;map01210;map00785;map01230;map00010;map00360;map00053;map00260;map00030;map00760;map00650;map00620;map00290	Biosynthesis of cofactors;Cysteine and methionine metabolism;Pentose and glucuronate interconversions;Carbon metabolism;Arginine and proline metabolism;Alanine, aspartate and glutamate metabolism;Phosphonate and phosphinate metabolism;Tyrosine metabolism;Citrate cycle (TCA cycle);Glyoxylate and dicarboxylate metabolism;Pantothenate and CoA biosynthesis;Taurine and hypotaurine metabolism;Thiamine …	Metabolism;Metabolism;Metabolism;Metabolism;Metabolism;Metabolism;Metabolism;Metabolism;Metabolism;Metabolism;Metabolism;Metabolism;Metabolism;Metabolism;Metabolism;Metabolism;Metabolism;Metabolism;Metabolism;Metabolism;Metabolism;Metabolism;Metabolism;Metabolism;Metabolism;Metabolism;Metabolism;Metabolism	Global and overview maps;Amino acid metabolism;Carbohydrate metabolism;Global and overview maps;Amino acid metabolism;Amino acid metabolism;Metabolism of other amino acids;Amino acid metabolism;Carbohydrate metabolism;Carbohydrate metabolism;Metabolism of cofactors and vitamins;Metabolism of other amino acids;Metabolism of cofactors and vitamins;Metabolism of other amino acids;Metabolism of terpe…	HMDB0000243;LMFA01060077;PW_C000164	Organic acids and derivatives	Keto acids and derivatives	Alpha-keto acids and derivatives	127-17-3;	87.00874661	0.528716667	M-H	C3H4O3	82.5	0	metab_10996	neg_7393	neg	56.1	4.043	0.1079	4.928	0.2426
3-Ethoxypropanoic Acid	1.33E-06	1.06E-05	1.5646	1.5574	0.7969	-0.3276	yes	down	B(i)	-	-	-	-	-	-	-	-	-	-	-	-	117.0557666	2.7485	M-H	C5H10O3	58.8	0	metab_5413	neg_1461	neg	51.2	3.35	0.101	4.204	0.1786
Lintitript	2.75E-06	2.02E-05	1.5618	1.5586	0.7139	-0.4862	yes	down	B(ii)	-	-	-	-	-	-	-	HMDB0254108	Organoheterocyclic compounds	Indoles and derivatives	Indolyl carboxylic acids and derivatives	-	432.0176321	2.211433333	M+Na-2H	C20H14ClN3O3S	0	68.8	metab_5307	neg_1347	neg	45.1	2.151	0.01282	3.013	0.2238
Fumaric Acid	1.32E-06	1.05E-05	1.5556	1.5502	0.8272	-0.2737	yes	down	B(i)	C00122	-	-	map01100;map00220;map00350;map00760;map01200;map00620;map00250;map00360;map00020;map00650;map00190	Metabolic pathways;Arginine biosynthesis;Tyrosine metabolism;Nicotinate and nicotinamide metabolism;Carbon metabolism;Pyruvate metabolism;Alanine, aspartate and glutamate metabolism;Phenylalanine metabolism;Citrate cycle (TCA cycle);Butanoate metabolism;Oxidative phosphorylation	Metabolism;Metabolism;Metabolism;Metabolism;Metabolism;Metabolism;Metabolism;Metabolism;Metabolism;Metabolism;Metabolism	Global and overview maps;Amino acid metabolism;Amino acid metabolism;Metabolism of cofactors and vitamins;Global and overview maps;Carbohydrate metabolism;Amino acid metabolism;Amino acid metabolism;Carbohydrate metabolism;Carbohydrate metabolism;Energy metabolism	HMDB0000134;PW_C000088	Organic acids and derivatives	Carboxylic acids and derivatives	Dicarboxylic acids and derivatives	110-17-8	115.0036899	0.4647	M-H	C4H4O4	87.2	0	metab_11081	neg_7490	neg	57	4.05	0.1386	4.896	0.1486
Pe(16:1/0:0)	0.0001757	0.0008678	1.5551	1.5419	0.8071	-0.3091	yes	down	B(i)	-	-	-	-	-	-	-	-	-	-	-	-	450.2628603	5.8732	M-H	C21H42NO7P	92.6	0	metab_9333	neg_5678	neg	54.8	3.821	0.2975	4.734	0.246
P-Coumaric Acid Glucuronide	1.93E-05	0.0001142	1.5542	1.5455	0.785	-0.3492	yes	down	B(ii)	-	-	-	-	-	-	-	HMDB0240550	Organic oxygen compounds	Organooxygen compounds	Carbohydrates and carbohydrate conjugates	-	321.0637751	0.496666667	M-H2O-H	C15H16O9	0	45.8	metab_4766	neg_783	neg	44.3	3.184	0.01291	4.056	0.2823
1,4,10,13-Tetraoxa-7,16-Diazacyclooctadecane	9.68E-10	1.40E-08	1.5535	1.5511	0.8568	-0.2229	yes	down	B(ii)	-	-	-	-	-	-	-	HMDB0244223	Organic nitrogen compounds	Organonitrogen compounds	Amines	-	263.1961511	0.378566667	M+H	C12H26N2O4	0	49.2	metab_372	pos_429	pos	48.2	4.896	0.008249	5.714	0.09194
Lpe(18:2)	1.44E-05	8.77E-05	1.5527	1.5421	0.8672	-0.2055	yes	down	B(i)	-	-	-	-	-	-	-	HMDB0011477	Lipids and lipid-like molecules	Glycerophospholipids	Glycerophosphoethanolamines	-	476.2785141	5.878483333	M-H	C23H44NO7P	94.9	0	metab_9330	neg_5675	neg	57.9	5.637	0.2352	6.5	0.1338
Hypoxanthine	7.93E-06	5.14E-05	1.5518	1.548	0.8299	-0.2689	yes	down	B(i)	C00262	-	-	map01100;map01232;map00230	Metabolic pathways;Nucleotide metabolism;Purine metabolism	Metabolism;Metabolism;Metabolism	Global and overview maps;Global and overview maps;Nucleotide metabolism	HMDB0000157;PW_C000102	Organoheterocyclic compounds	Imidazopyrimidines	Purines and purine derivatives	68-94-0	135.0314042	0.788933333	M-H	C5H4N4O	87.7	0	metab_4987	neg_1021	neg	56.6	4.202	0.1563	5.063	0.198
L-Glutathione	7.11E-05	0.0003768	1.5438	1.5442	0.8536	-0.2284	yes	down	B(i)	C00051	Vitamins and cofactors	Cofactors	map01100;map00480;map01240;map00270;map02010;map04216	Metabolic pathways;Glutathione metabolism;Biosynthesis of cofactors;Cysteine and methionine metabolism;ABC transporters;Ferroptosis	Metabolism;Metabolism;Metabolism;Metabolism;Environmental Information Processing;Cellular Processes	Global and overview maps;Metabolism of other amino acids;Global and overview maps;Amino acid metabolism;Membrane transport;Cell growth and death	HMDB0000125	Organic acids and derivatives	Carboxylic acids and derivatives	Amino acids, peptides, and analogues	70-18-8	308.0907718	0.466816667	M+H	C10H17N3O6S	99	0	metab_439	pos_504	pos	58.3	5.183	0.3048	6.072	0.1424
Creatinine	2.94E-06	2.10E-05	1.5391	1.5361	0.8219	-0.283	yes	down	B(i)	C00791	-	-	map01100;map00330	Metabolic pathways;Arginine and proline metabolism	Metabolism;Metabolism	Global and overview maps;Amino acid metabolism	HMDB0000562	Organic acids and derivatives	Carboxylic acids and derivatives	Amino acids, peptides, and analogues	60-27-5	114.0659889	0.362733333	M+H	C4H7N3O	75.8	0	metab_3678	pos_4051	pos	53.7	3.858	0.1454	4.694	0.1639
2-Hydroxyisovaleric Acid	1.72E-05	0.0001027	1.5335	1.5311	0.7719	-0.3735	yes	down	B(i)	-	-	-	-	-	-	-	HMDB0000407	Lipids and lipid-like molecules	Fatty Acyls	Fatty acids and conjugates	4026-18-0	117.0557612	2.557283333	M-H	C5H10O3	75.6	0	metab_10436	neg_6813	neg	54.5	2.88	0.1084	3.731	0.2495
Pc(22:6/0:0)	0.0006406	0.002781	1.5318	1.5241	0.87	-0.2009	yes	down	B(i)	-	-	-	-	-	-	-	LMGP01050056	-	-	-	--	568.3389604	5.828616667	M+H	C30H50NO7P	83.9	0	metab_1197	pos_1334	pos	55.3	6.205	0.3946	7.132	0.2468
Choline	2.53E-05	0.0001455	1.5268	1.5264	0.8577	-0.2215	yes	down	B(i)	C00114	-	-	map01100;map00564;map02010;map00260	Metabolic pathways;Glycerophospholipid metabolism;ABC transporters;Glycine, serine and threonine metabolism	Metabolism;Metabolism;Environmental Information Processing;Metabolism	Global and overview maps;Lipid metabolism;Membrane transport;Amino acid metabolism	HMDB0000097;PW_C000065	Organic nitrogen compounds	Organonitrogen compounds	Quaternary ammonium salts	62-49-7	104.1067693	0.341583333	M+	C5H14NO+	43.7	0	metab_182	pos_209	pos	45.9	5.116	0.08905	5.965	0.2699
N-Acetyl-L-Aspartic Acid	4.03E-06	2.82E-05	1.5249	1.5209	0.8641	-0.2108	yes	down	B(i)	C01042	-	-	map01100;map00250	Metabolic pathways;Alanine, aspartate and glutamate metabolism	Metabolism;Metabolism	Global and overview maps;Amino acid metabolism	HMDB0000812;PW_C000649	Organic acids and derivatives	Carboxylic acids and derivatives	Amino acids, peptides, and analogues	997-55-7	174.0408629	0.534016667	M-H	C6H9NO5	83.2	0	metab_4810	neg_830	neg	56.3	5.244	0.1629	6.069	0.1534
L-3-Cyanoalanine	4.17E-07	3.47E-06	1.5225	1.5209	0.8869	-0.1731	yes	down	B(ii)	C02512	-	-	map01100	Metabolic pathways	Metabolism	Global and overview maps	HMDB0060245	Organic acids and derivatives	Carboxylic acids and derivatives	Amino acids, peptides, and analogues	6232-19-5	132.0765383	0.394466667	M+NH4	C4H6N2O2	0	64.9	metab_3591	pos_3947	pos	51.7	6.321	0.1087	7.127	0.1317
N-Methyl-L-Glutamic Acid	3.24E-05	0.0001817	1.5203	1.5185	0.8313	-0.2665	yes	down	B(i)	C01046	-	-	map01100	Metabolic pathways	Metabolism	Global and overview maps	HMDB0062660	Organic acids and derivatives	Carboxylic acids and derivatives	Amino acids, peptides, and analogues	-;35989-16-3	162.075873	0.4233	M+H	C6H11NO4	97.4	0	metab_3577	pos_3931	pos	57.8	4.179	0.2019	5.027	0.2112
Cytidine	0.0001291	0.0006549	1.5051	1.5001	0.8324	-0.2646	yes	down	B(i)	C00475;_	Nucleic acids;-	Nucleosides;-	map00240;map01100;map02010;map01232	Pyrimidine metabolism;Metabolic pathways;ABC transporters;Nucleotide metabolism	Metabolism;Metabolism;Environmental Information Processing;Metabolism	Nucleotide metabolism;Global and overview maps;Membrane transport;Global and overview maps	HMDB0000089;HMDB0248553;PW_C000061	Nucleosides, nucleotides, and analogues	Pyrimidine nucleosides	Not Available	65-46-3;_	302.1010887	0.36855	M+Hac-H	C9H13N3O5	95.8	0	metab_4553	neg_542	neg	56.7	4.217	0.1807	5.066	0.2943
Proline Betaine	7.87E-06	5.01E-05	1.5025	1.5023	0.8375	-0.2559	yes	down	B(i)	C10172	-	-	-	-	-	-	HMDB0004827	Organic acids and derivatives	Carboxylic acids and derivatives	Amino acids, peptides, and analogues	471-87-4	144.1017128	0.440233333	M+H	C7H13NO2	41.3	0	metab_414	pos_478	pos	46.8	4.184	0.2042	4.996	0.1209
3-Feruloylquinic Acid	9.87E-10	2.01E-08	1.5024	1.4967	0.8365	-0.2576	yes	down	B(ii)	C02572	-	-	-	-	-	-	HMDB0030669	Organic oxygen compounds	Organooxygen compounds	Alcohols and polyols	62929-69-5	367.103902	0.405916667	M-H	C17H20O9	0	45.2	metab_4648	neg_650	neg	45	3.898	0.01291	4.66	0.08529
L-Lysine	0.0002831	0.001322	1.4967	1.5028	0.8363	-0.2579	yes	down	B(i)	C00047	Peptides	Amino acids	map01100;map00310;map02010;map01210;map00780;map00470;map01230;map00970	Metabolic pathways;Lysine degradation;ABC transporters;2-Oxocarboxylic acid metabolism;Biotin metabolism;D-Amino acid metabolism;Biosynthesis of amino acids;Aminoacyl-tRNA biosynthesis	Metabolism;Metabolism;Environmental Information Processing;Metabolism;Metabolism;Metabolism;Metabolism;Genetic Information Processing	Global and overview maps;Amino acid metabolism;Membrane transport;Global and overview maps;Metabolism of cofactors and vitamins;Metabolism of other amino acids;Global and overview maps;Translation	HMDB0000182;PW_C000118	Organic acids and derivatives	Carboxylic acids and derivatives	Amino acids, peptides, and analogues	56-87-1	147.1125737	0.272616667	M+H	C6H14N2O2	96.4	0	metab_44	pos_45	pos	58.3	4.44	0.2141	5.309	0.327
Beta-Guanidinopropionic Acid	1.89E-07	1.94E-06	1.4961	1.4929	0.8446	-0.2437	yes	down	B(ii)	C03065	-	-	-	-	-	-	HMDB0013222	Organic nitrogen compounds	Organonitrogen compounds	Guanidines	-	166.038933	0.400566667	M+Cl	C4H9N3O2	0	62.2	metab_11185	neg_7607	neg	51.7	4.196	0.01291	4.968	0.1501
L-Valine	4.39E-06	2.95E-05	1.4944	1.4935	0.8851	-0.1761	yes	down	B(i)	C00183	Peptides	Amino acids	map01100;map00770;map00290;map01210;map01240;map02010;map01230;map00970;map00280	Metabolic pathways;Pantothenate and CoA biosynthesis;Valine, leucine and isoleucine biosynthesis;2-Oxocarboxylic acid metabolism;Biosynthesis of cofactors;ABC transporters;Biosynthesis of amino acids;Aminoacyl-tRNA biosynthesis;Valine, leucine and isoleucine degradation	Metabolism;Metabolism;Metabolism;Metabolism;Metabolism;Environmental Information Processing;Metabolism;Genetic Information Processing;Metabolism	Global and overview maps;Metabolism of cofactors and vitamins;Amino acid metabolism;Global and overview maps;Global and overview maps;Membrane transport;Global and overview maps;Translation;Amino acid metabolism	HMDB0000883;PW_C000704	Organic acids and derivatives	Carboxylic acids and derivatives	Amino acids, peptides, and analogues	72-18-4	118.0860456	0.394466667	M+H	C5H11NO2	76.9	0	metab_395	pos_457	pos	53.8	6.13	0.2017	6.926	0.08249
Citric Acid	0.0001667	0.0008281	1.4939	1.4909	0.8329	-0.2638	yes	down	B(i)	C00158	Organic acids	Carboxylic acids	map01100;map00630;map01240;map01210;map01200;map01230;map00250;map00020	Metabolic pathways;Glyoxylate and dicarboxylate metabolism;Biosynthesis of cofactors;2-Oxocarboxylic acid metabolism;Carbon metabolism;Biosynthesis of amino acids;Alanine, aspartate and glutamate metabolism;Citrate cycle (TCA cycle)	Metabolism;Metabolism;Metabolism;Metabolism;Metabolism;Metabolism;Metabolism;Metabolism	Global and overview maps;Carbohydrate metabolism;Global and overview maps;Global and overview maps;Global and overview maps;Global and overview maps;Amino acid metabolism;Carbohydrate metabolism	HMDB0000094;PW_C000063	Organic acids and derivatives	Carboxylic acids and derivatives	Tricarboxylic acids and derivatives	77-92-9	226.9965051	0.4647	M+Cl	C6H8O7	69.1	0	metab_11077	neg_7485	neg	52.8	4.236	0.288	5.086	0.2117
Sarcosine	9.32E-07	7.30E-06	1.4873	1.4867	0.8814	-0.1821	yes	down	B(i)	C00213	-	-	map01100;map00330;map00260	Metabolic pathways;Arginine and proline metabolism;Glycine, serine and threonine metabolism	Metabolism;Metabolism;Metabolism	Global and overview maps;Amino acid metabolism;Amino acid metabolism	HMDB0000271;PW_C000185	Organic acids and derivatives	Carboxylic acids and derivatives	Amino acids, peptides, and analogues	107-97-1	90.05479861	0.378566667	M+H	C3H7NO2	96.4	0	metab_3616	pos_3979	pos	58.1	5.759	0.1298	6.534	0.1235
Diglykokoll	0.0002312	0.001111	1.486	1.4863	0.7416	-0.4313	yes	down	B(i)	-	-	-	-	-	-	-	-	-	-	-	-	132.030289	0.735733333	M-H	C4H7NO4	46.1	0	metab_4960	neg_993	neg	46.8	2.442	0.3443	3.293	0.1435
Tolmetin	0.0002858	0.001357	1.4843	1.4749	0.8219	-0.2829	yes	down	B(ii)	C07149	-	-	-	-	-	-	HMDB0014643	Organic oxygen compounds	Organooxygen compounds	Carbonyl compounds	26171-23-3	292.0723392	0.400566667	M+Cl	C15H15NO3	0	54.6	metab_11177	neg_7598	neg	46.4	3.882	0.2611	4.723	0.2745
Propionic Acid	1.24E-05	7.62E-05	1.4836	1.4788	0.8075	-0.3085	yes	down	B(i)	C00163	Organic acids	Carboxylic acids	map01100;map00640;map00760	Metabolic pathways;Propanoate metabolism;Nicotinate and nicotinamide metabolism	Metabolism;Metabolism;Metabolism	Global and overview maps;Carbohydrate metabolism;Metabolism of cofactors and vitamins	HMDB0000237;LMFA01010003;PW_C000159	Organic acids and derivatives	Carboxylic acids and derivatives	Carboxylic acids	1979/9/4;79-09-4;	73.02949231	1.358233333	M-H	C3H6O2	46.3	0	metab_5147	neg_1186	neg	48.8	3.318	0.07123	4.109	0.233
Cimicifugoside	0.0001319	0.000668	1.4711	1.4572	0.8521	-0.2309	yes	down	B(ii)	C08935;_	-	-	-	-	-	-	HMDB0250252	Lipids and lipid-like molecules	Steroids and steroid derivatives	Cycloartanols and derivatives	66176-93-0;_	719.3679412	5.825266667	M+FA-H	C37H54O11	0	45.6	metab_6433	neg_2533	neg	45.2	4.65	0.3172	5.457	0.0887
Pe(18:1/0:0)	0.0001858	0.0009026	1.4699	1.4605	0.8744	-0.1936	yes	down	B(i)	-	-	-	-	-	-	-	LMGP02050004	-	-	-	--	480.3081576	5.97705	M+H	C23H46NO7P	65.1	0	metab_1327	pos_1477	pos	51.5	5.697	0.3223	6.515	0.1326
Cer[Ns](D36:2)	4.43E-07	3.99E-06	1.4445	1.439	0.8573	-0.2222	yes	down	B(i)	-	-	-	-	-	-	-	-	-	-	-	-	608.5265276	6.91865	M+FA-H	C36H69NO3	75.8	0	metab_8602	neg_4852	neg	52.3	4.343	0.133	5.066	0.07821
Norophthalmic Acid	0.01018	0.03152	1.4417	1.4341	0.7253	-0.4633	yes	down	B(ii)	-	-	-	-	-	-	-	HMDB0005766	Organic acids and derivatives	Carboxylic acids and derivatives	Amino acids, peptides, and analogues	1116-21-8	296.0865182	0.45935	M+Na-2H	C10H17N3O6	0	52.9	metab_11094	neg_7505	neg	47.9	2.588	0.01288	3.568	0.7598
2-[(4-Chlorophenyl)Sulfonyl]-3-[(4,6-Dimethylpyrimidin-2-Yl)Amino]Acrylonitrile	0.002041	0.007746	1.4357	1.4448	0.8178	-0.2902	yes	down	B(i)	-	-	-	-	-	-	-	-	-	-	-	-	695.0861677	0.597416667	2M-H	C15H13ClN4O2S	88	0	metab_10935	neg_7326	neg	50.5	3.905	0.01291	4.775	0.516
Betaine	0.000225	0.001079	1.4233	1.4247	0.8521	-0.2309	yes	down	B(i)	_;C00719	-	-	map01100;map02010;map00260	Metabolic pathways;ABC transporters;Glycine, serine and threonine metabolism	Metabolism;Environmental Information Processing;Metabolism	Global and overview maps;Membrane transport;Amino acid metabolism	-;HMDB0000043;PW_C000030	Organic acids and derivatives	Carboxylic acids and derivatives	Amino acids, peptides, and analogues	107-43-7;6915-17-9	140.0679842	0.9098	M+Na	C5H11NO2	64.3	0	metab_522	pos_589	pos	51.6	4.511	0.326	5.294	0.1033
Glycerol 3-Phosphate	0.0001996	0.0009767	1.4198	1.4217	0.861	-0.216	yes	down	B(i)	C00093	-	-	map01100;map00564;map02010;map00561	Metabolic pathways;Glycerophospholipid metabolism;ABC transporters;Glycerolipid metabolism	Metabolism;Metabolism;Environmental Information Processing;Metabolism	Global and overview maps;Lipid metabolism;Membrane transport;Lipid metabolism	HMDB0000126;PW_C000081	Lipids and lipid-like molecules	Glycerophospholipids	Glycerophosphates	57-03-4;17989-41-2	171.0064724	0.416516667	M-H	C3H9O6P	85.5	0	metab_4656	neg_658	neg	55.5	4.781	0.1015	5.553	0.3161
Piperidine	0.0004625	0.002078	1.4152	1.4139	0.8564	-0.2236	yes	down	B(i)	C01746	-	-	-	-	-	-	HMDB0034301	Organoheterocyclic compounds	Piperidines	Not Available	110-89-4	86.09629787	1.197683333	M+H	C5H11N	61	0	metab_3457	pos_3804	pos	50.7	4.664	0.1302	5.446	0.3524
Galactaric Acid	0.0004958	0.002249	1.4146	1.4093	0.8102	-0.3036	yes	down	B(i)	C00879;_	-	-	map01100;map00053	Metabolic pathways;Ascorbate and aldarate metabolism	Metabolism;Metabolism	Global and overview maps;Carbohydrate metabolism	HMDB0000639;LMFA01170107	Organic oxygen compounds	Organooxygen compounds	Carbohydrates and carbohydrate conjugates	526-99-8;	191.0198188	0.4647	M-H2O-H	C6H10O8	56	0	metab_4721	neg_731	neg	49.5	3.36	0.3393	4.147	0.1749
L-Isoleucine	0.0004858	0.002177	1.4107	1.4096	0.8696	-0.2016	yes	down	B(i)	C00407	Peptides	Amino acids	map01100;map00280;map00290;map01210;map02010;map01230;map00970	Metabolic pathways;Valine, leucine and isoleucine degradation;Valine, leucine and isoleucine biosynthesis;2-Oxocarboxylic acid metabolism;ABC transporters;Biosynthesis of amino acids;Aminoacyl-tRNA biosynthesis	Metabolism;Metabolism;Metabolism;Metabolism;Environmental Information Processing;Metabolism;Genetic Information Processing	Global and overview maps;Amino acid metabolism;Amino acid metabolism;Global and overview maps;Membrane transport;Global and overview maps;Translation	HMDB0000172;PW_C000112	Organic acids and derivatives	Carboxylic acids and derivatives	Amino acids, peptides, and analogues	73-32-5	132.1017052	1.197683333	M+H	C6H13NO2	67.2	0	metab_3456	pos_3803	pos	51.6	5.193	0.1337	5.972	0.3519
L-Threonine	7.53E-05	0.0003989	1.4087	1.4121	0.8259	-0.276	yes	down	B(i)	C00188	Peptides	Amino acids	map01100;map02010;map00260;map00290;map00470;map00860;map01230;map00970	Metabolic pathways;ABC transporters;Glycine, serine and threonine metabolism;Valine, leucine and isoleucine biosynthesis;D-Amino acid metabolism;Porphyrin metabolism;Biosynthesis of amino acids;Aminoacyl-tRNA biosynthesis	Metabolism;Environmental Information Processing;Metabolism;Metabolism;Metabolism;Metabolism;Metabolism;Genetic Information Processing	Global and overview maps;Membrane transport;Amino acid metabolism;Amino acid metabolism;Metabolism of other amino acids;Metabolism of cofactors and vitamins;Global and overview maps;Translation	HMDB0000167;PW_C000109	Organic acids and derivatives	Carboxylic acids and derivatives	Amino acids, peptides, and analogues	72-19-5	118.0509768	0.373883333	M-H	C4H9NO3	91.7	0	metab_4561	neg_551	neg	57.8	3.519	0.01291	4.261	0.2823
Begacestat	2.58E-12	8.27E-11	1.4057	1.4021	1.1365	0.1846	yes	up	B(ii)	-	-	-	-	-	-	-	HMDB0248931	Organoheterocyclic compounds	Thiophenes	2,5-disubstituted thiophenes	-	373.9475963	0.341583333	M+H-H2O	C9H8ClF6NO3S2	0	62.8	metab_3791	pos_4189	pos	43.8	5.519	0.03934	4.856	0.0119
Pe(20:1/0:0)	0.002924	0.01057	1.3979	1.398	0.8163	-0.2929	yes	down	B(i)	-	-	-	-	-	-	-	-	-	-	-	-	508.3388581	6.141466667	M+H	C25H50NO7P	84.6	0	metab_2590	pos_2832	pos	54.4	3.745	0.08978	4.588	0.5204
Choline Phosphate	3.04E-08	3.19E-07	1.3945	1.3895	0.8937	-0.1622	yes	down	B(i)	C00588	-	-	map01100;map00564	Metabolic pathways;Glycerophospholipid metabolism	Metabolism;Metabolism	Global and overview maps;Lipid metabolism	HMDB0001565	Organic nitrogen compounds	Organonitrogen compounds	Quaternary ammonium salts	107-73-3	184.0730656	0.378566667	M+	C5H15NO4P+	94.5	0	metab_370	pos_427	pos	57.3	5.573	0.08244	6.236	0.06776
Beta-D-Ribosylnicotinate	2.22E-09	3.01E-08	1.3945	1.3889	1.1685	0.2246	yes	up	B(ii)	C05841;_	-	-	map01100;map00760	Metabolic pathways;Nicotinate and nicotinamide metabolism	Metabolism;Metabolism	Global and overview maps;Metabolism of cofactors and vitamins	HMDB0304540	Organic oxygen compounds	Organooxygen compounds	Carbohydrates and carbohydrate conjugates	-;_	294.0393276	0.8724	M+K	C11H13NO6	0	61.8	metab_518	pos_585	pos	48.1	4.557	0.0798	3.9	0.01189
L-Malic Acid	4.09E-05	0.0002292	1.3939	1.3874	0.8752	-0.1924	yes	down	B(i)	C00149	Organic acids	Carboxylic acids	map01100;map00020;map01200;map00620;map00630	Metabolic pathways;Citrate cycle (TCA cycle);Carbon metabolism;Pyruvate metabolism;Glyoxylate and dicarboxylate metabolism	Metabolism;Metabolism;Metabolism;Metabolism;Metabolism	Global and overview maps;Carbohydrate metabolism;Global and overview maps;Carbohydrate metabolism;Carbohydrate metabolism	HMDB0000156;PW_C000101	Organic acids and derivatives	Hydroxy acids and derivatives	Beta hydroxy acids and derivatives	97-67-6	133.014281	0.4647	M-H	C4H6O5	90.6	0	metab_4718	neg_728	neg	57.9	4.991	0.1124	5.703	0.2255
N6-Methyl-2'-Deoxyadenosine	8.28E-06	5.34E-05	1.3911	1.3843	0.7854	-0.3486	yes	down	B(ii)	_;C03795	-	-	-	-	-	-	HMDB0255300	Nucleosides, nucleotides, and analogues	Purine nucleosides	Purine 2''-deoxyribonucleosides	2002-35-9;_	286.0911115	2.7655	M+Na-2H	C11H15N5O3	0	40.1	metab_5418	neg_1466	neg	46.3	2.521	0.0123	3.21	0.2024
3,3',5,5'-Tetrahydroxy-6,7-Methyleneoxy-4'-Methoxyflavone 3-Glucuronide	3.33E-09	4.35E-08	1.3904	1.386	1.1065	0.146	yes	up	B(ii)	-	-	-	-	-	-	-	HMDB0038030	Phenylpropanoids and polyketides	Flavonoids	Flavonoid glycosides	-	501.0651741	0.399816667	M+H-2H2O	C23H20O15	0	62.9	metab_401	pos_464	pos	48.6	6.795	0.08296	6.141	0.0119
3'-Adenylic Acid	0.0005322	0.002398	1.3878	1.3854	0.8884	-0.1707	yes	down	B(i)	C01367;_	-	-	map01100;map00230	Metabolic pathways;Purine metabolism	Metabolism;Metabolism	Global and overview maps;Nucleotide metabolism	HMDB0003540;HMDB0258140	Nucleosides, nucleotides, and analogues	Ribonucleoside 3''-phosphates	Not Available	84-21-9;_	346.0558207	0.45935	M-H	C10H14N5O7P	94.2	0	metab_11093	neg_7504	neg	57.6	6.065	0.1909	6.827	0.3205
Lpe(20:4)	6.40E-05	0.0003436	1.3797	1.3695	0.9	-0.152	yes	down	B(i)	-	-	-	-	-	-	-	HMDB0011487	Lipids and lipid-like molecules	Glycerophospholipids	Glycerophosphoethanolamines	-	500.2785313	5.85725	M-H	C25H44NO7P	96	0	metab_6443	neg_2544	neg	58.1	6.319	0.2557	7.021	0.05653
1-Oleoylglycerophosphoserine	0.0006143	0.00273	1.3668	1.3536	0.8576	-0.2216	yes	down	B(ii)	-	-	-	-	-	-	-	HMDB0061694	Lipids and lipid-like molecules	Glycerophospholipids	Glycerophosphoserines	-	544.2667016	5.8732	M+Na-2H	C24H46NO9P	0	66.4	metab_9331	neg_5676	neg	49.4	4.403	0.3361	5.134	0.1412
N-Desmethyl-O-O-Sulfate Rosiglitazone	3.91E-07	3.60E-06	1.3627	1.3588	0.8558	-0.2246	yes	down	B(ii)	-	-	-	-	-	-	-	HMDB0060837	Organic acids and derivatives	Organic sulfuric acids and derivatives	Arylsulfates	-	460.0280987	0.4647	M+Na-2H	C17H17N3O7S2	0	59.1	metab_4728	neg_739	neg	45.2	3.817	0.01291	4.46	0.1348
Lpc(22:6)	0.001592	0.006242	1.3611	1.3518	0.8774	-0.1886	yes	down	B(i)	C04230	Lipids	Phospholipids	map00564	Glycerophospholipid metabolism	Metabolism	Lipid metabolism	HMDB0010404	Lipids and lipid-like molecules	Glycerophospholipids	Glycerophosphocholines	162440-05-3	612.3309911	5.825266667	M+FA-H	C30H50NO7P	94.4	0	metab_9349	neg_5696	neg	57.6	5.462	0.3555	6.225	0.2516
Lpe(20:3)	3.47E-05	0.0001973	1.3566	1.345	0.895	-0.16	yes	down	B(i)	-	-	-	-	-	-	-	HMDB0011484	Lipids and lipid-like molecules	Glycerophospholipids	Glycerophosphoethanolamines	-	502.2946937	5.899866667	M-H	C25H46NO7P	83.1	0	metab_9310	neg_5651	neg	55.2	5.695	0.2267	6.363	0.0479
Glu-Gln	0.003151	0.01126	1.3512	1.3607	0.8466	-0.2403	yes	down	B(i)	-	-	-	-	-	-	-	HMDB0028817	Organic acids and derivatives	Carboxylic acids and derivatives	Amino acids, peptides, and analogues	26848-14-6	276.1187171	0.466816667	M+H	C10H17N3O6	56.2	0	metab_3549	pos_3899	pos	49.8	4.437	0.3004	5.241	0.4114
N-Acetyl-L-Methionine	0.000771	0.003318	1.3483	1.3571	0.8284	-0.2716	yes	down	B(i)	C02712	-	-	-	-	-	-	HMDB0011745	Organic acids and derivatives	Carboxylic acids and derivatives	Amino acids, peptides, and analogues	65-82-7	190.0544692	3.076116667	M-H	C7H13NO3S	82.6	0	metab_5525	neg_1576	neg	55.2	3.524	0.193	4.254	0.3226
(1S,4R)-1,4,6,8-Tetrahydroxy-1,2,3,4-Tetrahydroxanthen-9-One	9.38E-07	7.82E-06	1.3225	1.3194	0.8741	-0.194	yes	down	B(i)	-	-	-	-	-	-	-	-	-	-	-	-	323.0791702	0.416516667	M+Hac-H	C13H12O6	38.6	0	metab_4659	neg_661	neg	43.4	4.237	0.01291	4.847	0.1406
Butyrylcarnitine	0.01717	0.04715	1.3212	1.3299	0.8216	-0.2834	yes	down	B(i)	C02862	-	-	-	-	-	-	HMDB0002013;LMFA07070054	Lipids and lipid-like molecules	Fatty Acyls	Fatty acid esters	25576-40-3;	232.1540194	2.606316667	M+H	C11H21NO4	91	0	metab_3431	pos_3778	pos	57	4.063	0.6702	4.945	0.3522
2-Aminobutan-1-Ol	5.58E-09	6.90E-08	1.3088	1.3035	0.8782	-0.1874	yes	down	B(ii)	-	-	-	-	-	-	-	HMDB0245012	Organic nitrogen compounds	Organonitrogen compounds	Amines	-	72.08067068	0.2567	M+H-H2O	C4H11NO	0	53.2	metab_25	pos_26	pos	49.9	4.182	0.06388	4.762	0.04534
Nitrefazole	5.20E-10	8.07E-09	1.2978	1.2936	1.1115	0.1525	yes	up	B(ii)	-	-	-	-	-	-	-	HMDB0255633	Organoheterocyclic compounds	Azoles	Imidazoles	-	253.0322284	0.399816667	M+Na-H2O	C10H8N4O4	0	46.5	metab_399	pos_462	pos	45.4	5.664	0.05898	5.096	0.0119
N-Acetyl-L-Alanine	4.49E-05	0.0002488	1.2929	1.2915	0.8582	-0.2207	yes	down	B(i)	-	-	-	-	-	-	-	HMDB0000766	Organic acids and derivatives	Carboxylic acids and derivatives	Amino acids, peptides, and analogues	97-69-8	130.0509785	0.528716667	M-H	C5H9NO3	92.6	0	metab_4806	neg_826	neg	57.5	3.733	0.151	4.35	0.1611
Oxiglutatione	0.0007005	0.003052	1.2913	1.2999	0.8612	-0.2155	yes	down	B(i)	C00127	-	-	map01100;map00480;map04216;map01240	Metabolic pathways;Glutathione metabolism;Ferroptosis;Biosynthesis of cofactors	Metabolism;Metabolism;Cellular Processes;Metabolism	Global and overview maps;Metabolism of other amino acids;Cell growth and death;Global and overview maps	HMDB0003337;HMDB0011691	Organic acids and derivatives	Carboxylic acids and derivatives	Amino acids, peptides, and analogues	27025-41-8	611.144773	0.45935	M-H	C20H32N6O12S2	97.8	0	metab_11086	neg_7497	neg	56.3	4.14	0.01291	4.807	0.3388
(+/-)8-Hepe	0.01448	0.04244	1.2904	1.2908	1.2144	0.2803	yes	up	B(i)	-	-	-	-	-	-	-	-	-	-	-	-	317.2123341	5.899866667	M-H	C20H30O3	65.8	0	metab_9312	neg_5654	neg	50.1	4.633	0.2652	3.815	0.6252
2-Deoxy-D-Ribose	4.30E-06	2.98E-05	1.2847	1.2796	0.8268	-0.2744	yes	down	B(i)	C01801;_	Carbohydrates;-	Monosaccharides;-	map01100;map00030	Metabolic pathways;Pentose phosphate pathway	Metabolism;Metabolism	Global and overview maps;Carbohydrate metabolism	HMDB0003224;HMDB0245099	Organic oxygen compounds	Organooxygen compounds	Carbohydrates and carbohydrate conjugates	533-67-5;_	133.0507009	1.420133333	M-H	C5H10O4	54.7	0	metab_10649	neg_7028	neg	49.6	2.788	0.04059	3.372	0.1545
1-(4-Methylphenyl)Sulfonyl-3-(3-Sulfamoylphenyl)Urea	0.002234	0.008357	1.2838	1.2859	0.8616	-0.2149	yes	down	B(i)	-	-	-	-	-	-	-	-	-	-	-	-	414.0433704	0.671733333	M+FA-H	C14H15N3O5S2	35.1	0	metab_10877	neg_7264	neg	43.4	4.351	0.2435	5.05	0.3426
Cytosine Arabinoside Monophosphate	0.001031	0.004233	1.2719	1.27	0.8386	-0.2539	yes	down	B(i)	-	-	-	-	-	-	-	-	-	-	-	-	324.0588618	0.445583333	M+H	C9H14N3O8P	99.8	0	metab_418	pos_482	pos	57.4	3.409	0.008246	4.065	0.3516
S-Adenosyl-L-Homocysteine	0.003591	0.01256	1.2713	1.2812	0.8476	-0.2386	yes	down	B(i)	C00021	-	-	map01100;map00270;map01230;map01240	Metabolic pathways;Cysteine and methionine metabolism;Biosynthesis of amino acids;Biosynthesis of cofactors	Metabolism;Metabolism;Metabolism;Metabolism	Global and overview maps;Amino acid metabolism;Global and overview maps;Global and overview maps	HMDB0000939	Organoheterocyclic compounds	Lactones	Gamma butyrolactones	979-92-0	385.1284172	0.466816667	M+H	C14H20N6O5S	75.9	0	metab_442	pos_507	pos	51	3.914	0.3801	4.618	0.2512
(24E)-3Alpha,15Alpha-Diacetoxy-23-Oxo-7,9(11),24-Lanostatrien-26-Oic Acid	0.001791	0.006924	1.2623	1.261	0.8341	-0.2617	yes	down	B(ii)	-	-	-	-	-	-	-	HMDB0035388	Lipids and lipid-like molecules	Prenol lipids	Triterpenoids	117383-36-5	603.3059087	5.766733333	M+Cl	C34H48O7	0	47.9	metab_9405	neg_5757	neg	41.7	3.368	0.01291	4.038	0.389
Phosphatidylcholine Lyso 18:0	0.01712	0.04703	1.2621	1.2629	0.8732	-0.1956	yes	down	B(i)	-	-	-	-	-	-	-	-	-	-	-	-	524.3703001	6.428216667	M+H	C26H54NO7P	96.8	0	metab_2485	pos_2711	pos	56.4	5.399	0.5368	6.183	0.4064
Fructose 6-Phosphate	1.22E-06	9.81E-06	1.2575	1.2541	0.9145	-0.129	yes	down	B(i)	C00085;_	-	-	map01100;map01250;map01240;map00520;map01200;map00051;map01230;map00052;map00010;map00500;map00030	Metabolic pathways;Biosynthesis of nucleotide sugars;Biosynthesis of cofactors;Amino sugar and nucleotide sugar metabolism;Carbon metabolism;Fructose and mannose metabolism;Biosynthesis of amino acids;Galactose metabolism;Glycolysis / Gluconeogenesis;Starch and sucrose metabolism;Pentose phosphate pathway	Metabolism;Metabolism;Metabolism;Metabolism;Metabolism;Metabolism;Metabolism;Metabolism;Metabolism;Metabolism;Metabolism	Global and overview maps;Global and overview maps;Global and overview maps;Carbohydrate metabolism;Global and overview maps;Carbohydrate metabolism;Global and overview maps;Carbohydrate metabolism;Carbohydrate metabolism;Carbohydrate metabolism;Carbohydrate metabolism	HMDB0000124;HMDB0257695;PW_C000079	Organic oxygen compounds	Organooxygen compounds	Carbohydrates and carbohydrate conjugates	643-13-0;_	259.0224903	0.3952	M-H	C6H13O9P	46.8	0	metab_11200	neg_7624	neg	49	5.923	0.1106	6.477	0.07173
Aldobiouronic Acid D3	0.01986	0.05325	1.2542	1.2549	0.8332	-0.2633	yes	down	B(ii)	-	-	-	-	-	-	-	HMDB0040737	Organic oxygen compounds	Organooxygen compounds	Carbohydrates and carbohydrate conjugates	17676-51-6	291.0696635	1.5359	M+H-2H2O	C11H18O11	0	40.2	metab_536	pos_603	pos	45.5	4.016	0.5897	4.82	0.3983
D-Fucitol	8.99E-09	1.07E-07	1.2523	1.2484	1.1278	0.1735	yes	up	B(ii)	-	-	-	-	-	-	-	HMDB0304954	Organic oxygen compounds	Organooxygen compounds	Carbohydrates and carbohydrate conjugates	-	167.0911974	0.466816667	M+H	C6H14O5	0	51.8	metab_3554	pos_3904	pos	48.7	4.695	0.0746	4.163	0.0119
2',3'-Didehydro-2',3'-Dideoxyguanosine	6.57E-11	1.45E-09	1.2348	1.2319	1.1256	0.1707	yes	up	B(ii)	-	-	-	-	-	-	-	HMDB0245542	Organoheterocyclic compounds	Imidazopyrimidines	Purines and purine derivatives	-	214.0731685	0.680316667	M+H-2H2O	C10H11N5O3	0	45.8	metab_3494	pos_3841	pos	45.9	4.598	0.04245	4.085	0.0119
Tigemonam	0.01347	0.03992	1.2314	1.244	0.7528	-0.4096	yes	down	B(ii)	-	-	-	-	-	-	-	HMDB0259088	Organoheterocyclic compounds	Lactams	Beta lactams	-	472.0024361	0.7836	M+Cl	C12H15N5O9S2	0	48.7	metab_4986	neg_1020	neg	43.9	2.251	0.3195	2.99	0.5129
Lps(20:5)	3.73E-05	0.0002108	1.2291	1.2199	0.8859	-0.1748	yes	down	B(i)	-	-	-	-	-	-	-	LMGP03050027	-	-	-	--	542.2530391	7.067733333	M-H	C26H42NO9P	83.2	0	metab_7412	neg_3622	neg	54.4	4.263	0.1529	4.812	0.1163
N-Acetylneuraminic Acid	0.0001399	0.0007051	1.227	1.2235	0.8852	-0.176	yes	down	B(i)	C19910;C00270;C19909	-;Carbohydrates;-	-;Monosaccharides;-	map01100;map00520;map01250	Metabolic pathways;Amino sugar and nucleotide sugar metabolism;Biosynthesis of nucleotide sugars	Metabolism;Metabolism;Metabolism	Global and overview maps;Carbohydrate metabolism;Global and overview maps	-;HMDB0000230;HMDB0000773;PW_C000155	Organic oxygen compounds	Organooxygen compounds	Carbohydrates and carbohydrate conjugates	131-48-6;19342-33-7;21646-00-4	308.0988751	0.43805	M-H	C11H19NO9	66.2	0	metab_11116	neg_7530	neg	51.5	4.371	0.1099	4.938	0.2058
Guanosine 5'-Monophosphate	9.90E-08	1.10E-06	1.2122	1.2083	0.9106	-0.1351	yes	down	B(i)	C00144	Nucleic acids	Nucleotides	map01100;map01232;map00230;map04744	Metabolic pathways;Nucleotide metabolism;Purine metabolism;Phototransduction	Metabolism;Metabolism;Metabolism;Organismal Systems	Global and overview maps;Global and overview maps;Nucleotide metabolism;Sensory system	HMDB0001397	Nucleosides, nucleotides, and analogues	Purine nucleotides	Purine ribonucleotides	85-32-5	362.0507559	0.4647	M-H	C10H14N5O8P	91.9	0	metab_11072	neg_7480	neg	57.2	5.143	0.06354	5.648	0.06644
Triacetic Acid	0.001847	0.007095	1.2006	1.2076	0.887	-0.1729	yes	down	B(ii)	C01757	-	-	-	-	-	-	HMDB0259137	Organic acids and derivatives	Keto acids and derivatives	Medium-chain keto acids and derivatives	-	203.0561867	0.45935	M+Hac-H	C6H8O4	0	50.6	metab_4702	neg_711	neg	49.8	4.798	0.2455	5.409	0.2591
Adenine	0.0006958	0.002976	1.1984	1.1962	1.1431	0.1929	yes	up	B(i)	C00147	Nucleic acids	Bases	map01100;map01232;map00230	Metabolic pathways;Nucleotide metabolism;Purine metabolism	Metabolism;Metabolism;Metabolism	Global and overview maps;Global and overview maps;Nucleotide metabolism	HMDB0000034;PW_C000024	Organoheterocyclic compounds	Imidazopyrimidines	Purines and purine derivatives	73-24-5	136.0616941	0.461516667	M+H	C5H5N5	56.7	0	metab_422	pos_487	pos	50	4.594	0.2344	4.019	0.1736
Lpe(18:1)	0.0002046	0.0009947	1.1979	1.1868	0.9186	-0.1225	yes	down	B(i)	-	-	-	-	-	-	-	HMDB0011475	Lipids and lipid-like molecules	Glycerophospholipids	Glycerophosphoethanolamines	-	478.2943029	5.98535	M-H	C23H46NO7P	95.9	0	metab_6546	neg_2664	neg	58.2	6.128	0.1929	6.671	0.1328
Aspirin	0.001464	0.005763	1.1923	1.1822	0.8676	-0.2048	yes	down	B(i)	C01405	-	-	-	-	-	-	HMDB0001879;PW_C001251	Benzenoids	Benzene and substituted derivatives	Benzoic acids and derivatives	50-78-2	219.0050724	0.445583333	M+K	C9H8O4	44.9	0	metab_417	pos_481	pos	46.5	3.815	0.008248	4.397	0.3279
Ribavirin 5'-Triphosphate	0.0007583	0.003273	1.1825	1.1838	0.88	-0.1845	yes	down	B(ii)	-	-	-	-	-	-	-	HMDB0257207	Nucleosides, nucleotides, and analogues	Triazole ribonucleosides and ribonucleotides	Not Available	-	542.993551	0.4647	M-H2O-H, M+Hac-H	C8H15N4O14P3	0	45.4	metab_11791	neg_8273	neg	47	4.128	0.0819	4.691	0.2777
2-Beta-D-Ribofuranosyl Thiazole-4-Carboxamide	0.001658	0.006462	1.1759	1.1686	1.2396	0.3099	yes	up	B(ii)	-	-	-	-	-	-	-	HMDB0245037	Organic oxygen compounds	Organooxygen compounds	Carbohydrates and carbohydrate conjugates	-	321.0377013	0.73045	M+FA-H	C9H12N2O6S	0	43.2	metab_4956	neg_989	neg	44.1	2.964	0.3287	2.391	0.01578
6-Methylhept-5-En-2-Ol	1.38E-05	8.40E-05	1.175	1.1743	0.8755	-0.1918	yes	down	B(i)	C07288	-	-	-	-	-	-	HMDB0030030;LMFA05000566	Lipids and lipid-like molecules	Fatty Acyls	Fatty alcohols	1569-60-4;4630-06-2;	111.1166023	0.198683333	M+H-H2O	C8H16O	39.1	0	metab_4	pos_5	pos	30.9	3.503	0.07291	4.001	0.1373
Leu-Glu	0.007712	0.02486	1.1678	1.1766	0.773	-0.3714	yes	down	B(i)	-	-	-	-	-	-	-	HMDB0028928	Organic acids and derivatives	Carboxylic acids and derivatives	Amino acids, peptides, and analogues	-	259.130119	3.065933333	M-H	C11H20N2O5	35.4	0	metab_10287	neg_6660	neg	45.7	2.166	0.01283	2.802	0.4689
Mometasone	0.04242	0.09841	1.1642	1.1547	0.8239	-0.2794	yes	down	B(ii)	C07816	-	-	-	-	-	-	HMDB0014902	Lipids and lipid-like molecules	Steroids and steroid derivatives	Pregnane steroids	105102-22-5	391.1211389	0.352166667	M+H-2H2O	C22H28Cl2O4	0	52.4	metab_246	pos_280	pos	38.9	3.472	0.3814	4.214	0.6814
5-Hete	0.01127	0.03431	1.1583	1.1572	1.1519	0.204	yes	up	B(i)	C04805	-	-	map00590;map01100	Arachidonic acid metabolism;Metabolic pathways	Metabolism;Metabolism	Lipid metabolism;Global and overview maps	HMDB0011134;LMFA03060084;PW_C006773	Lipids and lipid-like molecules	Fatty Acyls	Eicosanoids	70608-72-9;	319.2280386	5.98535	M-H	C20H32O3	92.6	0	metab_9245	neg_5576	neg	56.1	4.854	0.2253	4.214	0.4531
5-Amino-1-[Carboxy(Methyl)Amino]Pentane-1,1,2,2,3,3,4,4,5-Nonacarboxylic Acid	9.62E-05	0.0004997	1.1531	1.1537	1.1224	0.1666	yes	up	B(ii)	-	-	-	-	-	-	-	HMDB0260380	Organic acids and derivatives	Carboxylic acids and derivatives	Amino acids, peptides, and analogues	-	537.0083233	0.36325	M-H2O-H	C16H16N2O20	0	47.6	metab_11272	neg_7708	neg	44.8	4.611	0.1848	4.108	0.06845
Choline Glycerophosphate	0.001047	0.004291	1.153	1.1575	1.0916	0.1265	yes	up	B(i)	C00670	-	-	map00565;map00564	Ether lipid metabolism;Glycerophospholipid metabolism	Metabolism;Metabolism	Lipid metabolism;Lipid metabolism	HMDB0000086	Lipids and lipid-like molecules	Glycerophospholipids	Glycerophosphocholines	28319-77-9	258.1097893	0.378566667	M+H	C8H20NO6P	97.9	0	metab_3614	pos_3977	pos	58.7	6.516	0.1284	5.969	0.2647
Pe(22:6/0:0)	3.11E-05	0.0001749	1.1365	1.1306	0.9393	-0.0903	yes	down	B(i)	-	-	-	-	-	-	-	-	-	-	-	-	526.2920885	5.823316667	M+H	C27H44NO7P	73.6	0	metab_2816	pos_3073	pos	53.6	7.278	0.1395	7.748	0.08049
N1-(5-Phospho-D-Ribosyl)-Amp	0.01398	0.04118	1.1336	1.1285	1.1682	0.2243	yes	up	B(i)	C02741	-	-	map01100;map00340;map01230	Metabolic pathways;Histidine metabolism;Biosynthesis of amino acids	Metabolism;Metabolism;Metabolism	Global and overview maps;Amino acid metabolism;Global and overview maps	HMDB0012276	Nucleosides, nucleotides, and analogues	Purine nucleotides	Purine ribonucleotides	-	558.064633	0.4647	M-H	C15H23N5O14P2	61.3	0	metab_11068	neg_7475	neg	48.3	4.348	0.5153	3.722	0.01584
Glycerol Glutamate	0.0006767	0.002967	1.1323	1.1282	0.8318	-0.2657	yes	down	B(ii)	-	-	-	-	-	-	-	HMDB0252840	Organic acids and derivatives	Carboxylic acids and derivatives	Amino acids, peptides, and analogues	-	270.036335	0.858316667	M+Cl	C8H13NO7	0	86.2	metab_10793	neg_7175	neg	53.1	2.532	0.01288	3.044	0.2584
Lpe(20:2)	0.001579	0.006216	1.1299	1.1203	0.907	-0.1408	yes	down	B(i)	-	-	-	-	-	-	-	HMDB0011483	Lipids and lipid-like molecules	Glycerophospholipids	Glycerophosphoethanolamines	-	504.310276	5.990683333	M-H	C25H48NO7P	82.2	0	metab_9232	neg_5562	neg	54.1	5.113	0.2499	5.637	0.164
Lpe(22:6)	2.72E-05	0.0001566	1.1207	1.1122	0.94	-0.0892	yes	down	B(i)	-	-	-	-	-	-	-	HMDB0011496	Lipids and lipid-like molecules	Glycerophospholipids	Glycerophosphoethanolamines	-	524.2784747	5.819933333	M-H	C27H44NO7P	90.7	0	metab_9353	neg_5700	neg	57.3	7.116	0.1361	7.57	0.06984
Adenosine Monophosphate	0.005036	0.01678	1.1108	1.115	0.9201	-0.1201	yes	down	B(i)	C00020	Nucleic acids	Nucleotides	map01100;map00230;map01240;map01232;map04068;map04150	Metabolic pathways;Purine metabolism;Biosynthesis of cofactors;Nucleotide metabolism;FoxO signaling pathway;mTOR signaling pathway	Metabolism;Metabolism;Metabolism;Metabolism;Environmental Information Processing;Environmental Information Processing	Global and overview maps;Nucleotide metabolism;Global and overview maps;Global and overview maps;Signal transduction;Signal transduction	HMDB0000045;PW_C000032	Nucleosides, nucleotides, and analogues	Purine nucleotides	Purine ribonucleotides	61-19-8	348.0699946	0.461516667	M+H	C10H14N5O7P	97	0	metab_3559	pos_3910	pos	58.2	6.417	0.2042	6.974	0.322
2-Amino-2-Methylpropan-1-Ol	0.001911	0.007267	1.1082	1.1093	0.8854	-0.1757	yes	down	B(i)	-	-	-	-	-	-	-	HMDB0244974	Organic nitrogen compounds	Organonitrogen compounds	Amines	-	72.08069816	0.59505	M+H-H2O	C4H11NO	74.4	0	metab_481	pos_547	pos	54.1	3.954	0.06642	4.466	0.293
5-Hydroxyeicosapentaenoic Acid	0.04284	0.1035	1.1065	1.1116	1.1889	0.2496	yes	up	B(i)	-	-	-	-	-	-	-	HMDB0005081	Lipids and lipid-like molecules	Fatty Acyls	Eicosanoids	92008-51-0	317.2123276	5.788033333	M-H	C20H30O3	77.8	0	metab_6411	neg_2506	neg	52.6	4.368	0.3349	3.674	0.6528
L-(+)-Citrulline	0.005266	0.01747	1.1009	1.1157	0.8933	-0.1628	yes	down	B(i)	-	-	-	-	-	-	-	-	-	-	-	-	176.1027203	0.383883333	M+H	C6H13N3O3	95.9	0	metab_382	pos_442	pos	57.4	4.554	0.1733	5.098	0.3329
Glucoheptonic Acid	0.001346	0.005422	1.0967	1.1085	0.874	-0.1942	yes	down	B(ii)	-	-	-	-	-	-	-	HMDB0252766	Organic oxygen compounds	Organooxygen compounds	Carbohydrates and carbohydrate conjugates	-	247.0450086	0.7729	M+Na-2H	C7H14O8	0	55.6	metab_10825	neg_7209	neg	47.8	3.449	0.01291	3.946	0.2764
Epicylindrospermopsin	0.00365	0.01293	1.0841	1.0759	0.8415	-0.249	yes	down	B(ii)	-	-	-	-	-	-	-	HMDB0247246	Organoheterocyclic compounds	Pyridopyrimidines	Not Available	-	450.0882518	2.75405	M+Cl	C15H21N5O7S	0	76.6	metab_5415	neg_1463	neg	51.3	2.702	0.01289	3.211	0.33
Sabarubicin	0.0002999	0.00142	1.0825	1.0734	0.9255	-0.1117	yes	down	B(ii)	-	-	-	-	-	-	-	HMDB0257433	Phenylpropanoids and polyketides	Anthracyclines	Not Available	-	624.2037107	5.819933333	M-H2O-H	C32H37NO13	0	72.8	metab_6430	neg_2530	neg	51.9	5.566	0.1802	6.014	0.09319
4-Oxo-4-(4-Toluidino)But-2-Enoic Acid	0.01147	0.03324	1.0821	1.085	0.8583	-0.2205	yes	down	B(i)	-	-	-	-	-	-	-	-	-	-	-	-	206.0808873	4.481733333	M+H	C11H11NO3	67.5	0	metab_654	pos_721	pos	51.6	3.433	0.008246	4	0.4492
L-Threonic Acid	2.45E-05	0.0001424	1.082	1.0812	0.8454	-0.2423	yes	down	B(i)	C01620	-	-	map01100;map00053	Metabolic pathways;Ascorbate and aldarate metabolism	Metabolism;Metabolism	Global and overview maps;Carbohydrate metabolism	HMDB0000943	Organic oxygen compounds	Organooxygen compounds	Carbohydrates and carbohydrate conjugates	7306-96-9	157.0118613	2.714966667	M+Na-2H	C4H8O5	51.9	0	metab_5402	neg_1450	neg	50.1	2.335	0.07523	2.762	0.121
Lpe(22:4)	0.003555	0.01263	1.0709	1.0595	0.9163	-0.1261	yes	down	B(i)	-	-	-	-	-	-	-	HMDB0011493	Lipids and lipid-like molecules	Glycerophospholipids	Glycerophosphoethanolamines	-	528.3101456	5.94255	M-H	C27H48NO7P	76.1	0	metab_9275	neg_5612	neg	53.7	5.385	0.3109	5.877	0.06914
Glycerol 2-Phosphate	0.006338	0.02036	1.0709	1.0855	0.8849	-0.1765	yes	down	B(i)	C02979	-	-	-	-	-	-	HMDB0002520	Lipids and lipid-like molecules	Glycerophospholipids	Glycerophosphates	17181-54-3	173.0207331	0.429566667	M+H	C3H9O6P	88.2	0	metab_3573	pos_3927	pos	56.4	4.042	0.1883	4.568	0.3232
Dihydrolipoate	0.0212	0.05823	1.0692	1.0682	0.8749	-0.1927	yes	down	B(ii)	C02147	-	-	map01100;map00785	Metabolic pathways;Lipoic acid metabolism	Metabolism;Metabolism	Global and overview maps;Metabolism of cofactors and vitamins	HMDB0012210	Lipids and lipid-like molecules	Fatty Acyls	Fatty acids and conjugates	462-20-4	267.0736588	1.505	M+Hac-H	C8H16O2S2	0	40.4	metab_5174	neg_1213	neg	45.3	4.107	0.3471	4.694	0.3968
Cyclo(Leucylprolyl)	1.67E-10	3.04E-09	1.0667	1.0648	1.101	0.1388	yes	up	B(i)	-	-	-	-	-	-	-	-	-	-	-	-	211.1437753	4.108366667	M+H	C11H18N2O2	62.4	0	metab_3357	pos_3700	pos	50.3	4.185	0.03424	3.801	0.01189
O-Acetylcarnitine	0.002948	0.01065	1.0604	1.0559	0.9147	-0.1287	yes	down	B(i)	C02571	-	-	-	-	-	-	-	-	-	-	-	204.1227992	0.466816667	M+H	C9H17NO4	92.5	0	metab_435	pos_500	pos	57.6	5.145	0.2707	5.625	0.1326
Phe-Phe-Pro-Arg	0.005075	0.01729	1.0565	1.04	0.8985	-0.1543	yes	down	B(ii)	-	-	-	-	-	-	-	HMDB0304807	Organic acids and derivatives	Carboxylic acids and derivatives	Amino acids, peptides, and analogues	-	546.2820792	5.990683333	M-H2O-H	C29H39N7O5	0	60.1	metab_6559	neg_2677	neg	46.5	4.304	0.3158	4.79	0.1072
Pe(P-16:0/0:0)	0.0268	0.06773	1.0551	1.0539	0.8722	-0.1973	yes	down	B(i)	-	-	-	-	-	-	-	LMGP02070001	-	-	-	--	438.2975661	6.035516667	M+H	C21H44NO6P	57.3	0	metab_1363	pos_1518	pos	49.2	3.958	0.4359	4.538	0.3313
Inosine	0.02075	0.0573	1.055	1.0538	0.8826	-0.1802	yes	down	B(i)	C00294;_	-	-	map01100;map02010;map01232;map00230	Metabolic pathways;ABC transporters;Nucleotide metabolism;Purine metabolism	Metabolism;Environmental Information Processing;Metabolism;Metabolism	Global and overview maps;Membrane transport;Global and overview maps;Nucleotide metabolism	HMDB0000195;HMDB0247301;PW_C000127	Nucleosides, nucleotides, and analogues	Purine nucleosides	Not Available	58-63-9;_	267.0736332	1.926683333	M-H	C10H12N4O5	91.1	0	metab_5259	neg_1299	neg	57.3	4.284	0.3325	4.854	0.3861
N6-(1,2-Dicarboxyethyl)-Amp	0.00977	0.02922	1.0526	1.0521	0.8981	-0.155	yes	down	B(i)	C03794	-	-	map01100;map00250;map01232;map00230;map01240	Metabolic pathways;Alanine, aspartate and glutamate metabolism;Nucleotide metabolism;Purine metabolism;Biosynthesis of cofactors	Metabolism;Metabolism;Metabolism;Metabolism;Metabolism	Global and overview maps;Amino acid metabolism;Global and overview maps;Nucleotide metabolism;Global and overview maps	HMDB0000536	Benzenoids	Benzene and substituted derivatives	Biphenyls and derivatives	19046-78-7	464.0805247	2.557183333	M+H	C14H18N5O11P	94.4	0	metab_3432	pos_3779	pos	56.7	4.629	0.008249	5.154	0.4037
Fusaric Acid	0.009083	0.02766	1.0437	1.0503	0.8463	-0.2407	yes	down	B(i)	C10146	-	-	-	-	-	-	HMDB0252556	Organoheterocyclic compounds	Pyridines and derivatives	Pyridinecarboxylic acids and derivatives	536-69-6;_	197.1281265	2.944716667	M+NH4	C10H13NO2	68	0	metab_3403	pos_3750	pos	51	2.853	0.008237	3.371	0.3934
6-Methylthioguanosine Monophosphate	2.95E-07	2.57E-06	1.0291	1.0253	1.0627	0.0877	yes	up	B(ii)	C16620	-	-	map00983	Drug metabolism - other enzymes	Metabolism	Xenobiotics biodegradation and metabolism	HMDB0060413	Nucleosides, nucleotides, and analogues	Purine nucleotides	Purine ribonucleotides	34020-33-2;_	376.0507927	0.394466667	M+H-H2O	C11H16N5O7PS	0	43.5	metab_3588	pos_3944	pos	43.9	6.186	0.07369	5.821	0.0119
7H-Benzimidazo(2,1-A)Benz(De)Isoquinolin-7-One	0.003121	0.01117	1.0195	1.0292	0.8756	-0.1917	yes	down	B(ii)	-	-	-	-	-	-	-	HMDB0254203	Organoheterocyclic compounds	Isoquinolines and derivatives	Isoquinolones and derivatives	-	271.0840823	2.916	M+H	C18H10N2O	0	65.2	metab_584	pos_651	pos	47.7	3.195	0.008244	3.649	0.2879
3A,21-Dihydroxy-5B-Pregnane-11,20-Dione	0.00022	0.001061	1.0111	1.0091	1.0879	0.1216	yes	up	B(ii)	C05478;_	-	-	map00140	Steroid hormone biosynthesis	Metabolism	Lipid metabolism	HMDB0006755	Lipids and lipid-like molecules	Steroids and steroid derivatives	Hydroxysteroids	566-03-0;	369.2047934	5.990683333	M+Na-2H	C21H32O4	0	56.4	metab_6555	neg_2673	neg	49.6	4.876	0.0899	4.482	0.1459
Guanidylic Acid (Guanosine Monophosphate)	2.18E-05	0.0001269	1.0027	1.0032	0.9365	-0.0946	yes	down	B(i)	-	-	-	-	-	-	-	-	-	-	-	-	364.0648871	0.73355	M+H	C10H14N5O8P	89.6	0	metab_505	pos_572	pos	56.1	5.415	0.07007	5.782	0.09809
