# Supplementary material for: From Molecular Perturbations to Functional Decline: Multi-Omics Reveals Sperm Cryodamage in Sichuan Bream (Sinibrama taeniatus)
Source: Animals (Basel). 2026 Mar 26;16(7):1014. doi: 10.3390/ani16071014 (PMC13072233; doi:10.3390/ani16071014)
Supplement: Supplementary file 1 [file animals-16-01014-s001.zip › Supplementary Table S6.csv]

Num	First Category	Second Category	Pathway Description	Í¨Â·ÃèÊö	Pathway_ID	Database	Enrich Factor	DA Score	Ratio_in_study	Ratio_in_pop	P_value	P_adjust
1	Metabolism	Lipid metabolism	Sphingolipid metabolism	ÇÊÖ¬´úÐ»	map00600	KEGG PATHWAY	0.028571428571429	-0.1429	1/104	35/4286	0.5782	0.6938
1	Metabolism	Lipid metabolism	Fatty acid degradation	Ö¬·¾Ëá½µ½â	map00071	KEGG PATHWAY	0.02	-0.3333	1/104	50/4286	0.7093	0.7979
1	Metabolism	Metabolism of cofactors and vitamins	Biotin metabolism	ÉúÎïËØ´úÐ»	map00780	KEGG PATHWAY	0.03448275862069	-0.3333	1/104	29/4286	0.5107	0.6451
1	Metabolism	Biosynthesis of other secondary metabolites	Neomycin, kanamycin and gentamicin biosynthesis	ÐÂÃ¹ËØ¡¢¿¨ÄÇÃ¹ËØºÍÇì´óÃ¹ËØµÄÉúÎïºÏ³É	map00524	KEGG PATHWAY	0.012345679012346	-0.5	1/104	81/4286	0.8658	0.8906
1	Metabolism	Metabolism of cofactors and vitamins	Riboflavin metabolism	ºË»ÆËØ´úÐ»	map00740	KEGG PATHWAY	0.041666666666667	-0.5	1/104	24/4286	0.4463	0.5738
1	Metabolism	Metabolism of cofactors and vitamins	Folate biosynthesis	Ò¶ËáÉúÎïºÏ³É	map00790	KEGG PATHWAY	0.017241379310345	-0.5	1/104	58/4286	0.7617	0.8186
1	Cellular Processes	Cellular community - eukaryotes	Gap junction	¼äÏ¶Á¬½Ó	map04540	KEGG PATHWAY	0.090909090909091	-0.5	1/104	11/4286	0.237	0.3346
1	Organismal Systems	Endocrine system	Melanogenesis	ºÚÉ«ËØÉú³É	map04916	KEGG PATHWAY	0.16666666666667	-0.5	1/104	6/4286	0.1371	0.2194
1	Metabolism	Metabolism of cofactors and vitamins	Ubiquinone and other terpenoid-quinone biosynthesis	·ºõ«ºÍÆäËûÝÆÀàõ«ÉúÎïºÏ³É	map00130	KEGG PATHWAY	0.014084507042254	-1	1/104	71/4286	0.8277	0.8764
1	Metabolism	Metabolism of other amino acids	Phosphonate and phosphinate metabolism	ì¢ËáÑÎºÍ´Îì¢ËáÑÎ´úÐ»	map00440	KEGG PATHWAY	0.017857142857143	-1	1/104	56/4286	0.7496	0.8177
1	Metabolism	Glycan biosynthesis and metabolism	N-Glycan biosynthesis	N-¾ÛÌÇÉúÎïºÏ³É	map00510	KEGG PATHWAY	0.071428571428571	-1	1/104	14/4286	0.2914	0.3885
1	Metabolism	Carbohydrate metabolism	Inositol phosphate metabolism	Á×Ëá¼¡´¼´úÐ»	map00562	KEGG PATHWAY	0.021276595744681	-1	1/104	47/4286	0.6868	0.7975
1	Metabolism	Metabolism of cofactors and vitamins	Vitamin B6 metabolism	Î¬ÉúËØB6´úÐ»	map00750	KEGG PATHWAY	0.03448275862069	-1	1/104	29/4286	0.5107	0.6451
1	Metabolism	Metabolism of terpenoids and polyketides	Terpenoid backbone biosynthesis	ÝÆÀà¹Ç¼ÜÉúÎïºÏ³É	map00900	KEGG PATHWAY	0.021739130434783	-1	1/104	46/4286	0.6789	0.8013
1	Metabolism	Energy metabolism	Nitrogen metabolism	µª´úÐ»	map00910	KEGG PATHWAY	0.052631578947368	-1	1/104	19/4286	0.3736	0.489
1	Environmental Information Processing	Signal transduction	Phosphatidylinositol signaling system	Á×Ö¬õ£¼¡´¼ÐÅºÅÏµÍ³	map04070	KEGG PATHWAY	0.03448275862069	-1	1/104	29/4286	0.5107	0.6451
1	Environmental Information Processing	Signal transduction	mTOR signaling pathway	mTORÐÅºÅÍ¨Â·	map04150	KEGG PATHWAY	0.25	-1	1/104	4/4286	0.09362	0.1644
1	Organismal Systems	Sensory system	Phototransduction	¹â×ªµ¼	map04744	KEGG PATHWAY	0.125	-1	1/104	8/4286	0.1785	0.2678
1	Metabolism	Lipid metabolism	Arachidonic acid metabolism	»¨ÉúËÄÏ©Ëá´úÐ»	map00590	KEGG PATHWAY	0.012658227848101	0.08333	1/104	79/4286	0.859	0.8963
1	Metabolism	Lipid metabolism	Steroid hormone biosynthesis	Àà¹Ì´¼¼¤ËØÉúÎïºÏ³É	map00140	KEGG PATHWAY	0.01010101010101	0.3333	1/104	99/4286	0.9146	0.9146
1	Metabolism	Xenobiotics biodegradation and metabolism	Drug metabolism - other enzymes	Ò©Îï´úÐ»-ÆäËüÃ¸	map00983	KEGG PATHWAY	0.019230769230769	0.5	1/104	52/4286	0.7234	0.8013
1	Metabolism	Lipid metabolism	Primary bile acid biosynthesis	³õ¼¶µ¨Ö­ËáÉúÎïºÏ³É	map00120	KEGG PATHWAY	0.021276595744681	1	1/104	47/4286	0.6868	0.7975
2	Metabolism	Metabolism of cofactors and vitamins	Lipoic acid metabolism	ÁòÐÁËá´úÐ»	map00785	KEGG PATHWAY	0.045454545454545	-0.6667	2/104	44/4286	0.2895	0.3933
2	Metabolism	Metabolism of cofactors and vitamins	Porphyrin metabolism	ß²ßøÓëÒ¶ÂÌËØ´úÐ»	map00860	KEGG PATHWAY	0.013422818791946	-0.6667	2/104	149/4286	0.8833	0.8958
2	Metabolism	Energy metabolism	Oxidative phosphorylation	Ñõ»¯Á×Ëá»¯	map00190	KEGG PATHWAY	0.125	-1	2/104	16/4286	0.0561	0.1063
2	Metabolism	Biosynthesis of other secondary metabolites	Caffeine metabolism	¿§·ÈÒò´úÐ»	map00232	KEGG PATHWAY	0.090909090909091	-1	2/104	22/4286	0.0984	0.1687
2	Metabolism	Carbohydrate metabolism	Propanoate metabolism	±ûËá´úÐ»	map00640	KEGG PATHWAY	0.048780487804878	-1	2/104	41/4286	0.2623	0.3631
2	Metabolism	Metabolism of cofactors and vitamins	Thiamine metabolism	Áò°·ËØ´úÐ»	map00730	KEGG PATHWAY	0.064516129032258	-1	2/104	31/4286	0.1727	0.2645
2	Environmental Information Processing	Signal transduction	FoxO signaling pathway	FoxOÐÅºÅÍ¨Â·	map04068	KEGG PATHWAY	0.4	-1	2/104	5/4286	0.00556	0.0154
2	Metabolism	Carbohydrate metabolism	Starch and sucrose metabolism	µí·ÛºÍÕáÌÇ´úÐ»	map00500	KEGG PATHWAY	0.054054054054054	0	2/104	37/4286	0.226	0.3255
2	Metabolism	Lipid metabolism	Ether lipid metabolism	ÃÑÖ¬´úÐ»	map00565	KEGG PATHWAY	0.08	0	2/104	25/4286	0.122	0.1997
3	Metabolism	Metabolism of other amino acids	Taurine and hypotaurine metabolism	Å£»ÇËáºÍÑÇÅ£»ÇËá´úÐ»	map00430	KEGG PATHWAY	0.125	-0.25	3/104	24/4286	0.0194	0.04989
3	Cellular Processes	Cell growth and death	Ferroptosis	ÌúËÀÍö	map04216	KEGG PATHWAY	0.10344827586207	-0.6	3/104	29/4286	0.03211	0.07706
3	Metabolism	Carbohydrate metabolism	Pyruvate metabolism	±ûÍªËá´úÐ»	map00620	KEGG PATHWAY	0.09375	-0.75	3/104	32/4286	0.04138	0.09027
3	Metabolism	Carbohydrate metabolism	Glycolysis / Gluconeogenesis	ÌÇ½Í½â/ÌÇÔ­ÒìÉú	map00010	KEGG PATHWAY	0.09375	-1	3/104	32/4286	0.04138	0.09027
3	Metabolism	Nucleotide metabolism	Pyrimidine metabolism	à×à¤´úÐ»	map00240	KEGG PATHWAY	0.046875	-1	3/104	64/4286	0.2022	0.2971
3	Metabolism	Amino acid metabolism	Valine, leucine and isoleucine degradation	çÓ°±Ëá¡¢ÁÁ°±ËáºÍÒìÁÁ°±Ëá½µ½â	map00280	KEGG PATHWAY	0.071428571428571	-1	3/104	42/4286	0.08065	0.1452
3	Metabolism	Amino acid metabolism	Phenylalanine, tyrosine and tryptophan biosynthesis	±½±û°±Ëá¡¢ÀÒ°±ËáºÍÉ«°±ËáÉúÎïºÏ³É	map00400	KEGG PATHWAY	0.085714285714286	-1	3/104	35/4286	0.05184	0.1009
3	Metabolism	Lipid metabolism	Glycerolipid metabolism	¸ÊÓÍÖ¬´úÐ»	map00561	KEGG PATHWAY	0.078947368421053	0.25	3/104	38/4286	0.06346	0.1172
3	Metabolism	Energy metabolism	Sulfur metabolism	Áò´úÐ»	map00920	KEGG PATHWAY	0.090909090909091	0.3333	3/104	33/4286	0.04473	0.09202
4	Environmental Information Processing	Signaling molecules and interaction	Neuroactive ligand-receptor interaction	Éñ¾­»îÐÔÅäÌå-ÊÜÌåÏà»¥×÷ÓÃ	map04080	KEGG PATHWAY	0.075471698113208	-0.2857	4/104	53/4286	0.03863	0.08972
4	Metabolism	Carbohydrate metabolism	Pentose and glucuronate interconversions	ÎìÌÇºÍÆÏÌÑÌÇÈ©ËáÏà»¥×ª»¯	map00040	KEGG PATHWAY	0.068965517241379	-0.4	4/104	58/4286	0.05111	0.1022
4	Metabolism	Carbohydrate metabolism	Butanoate metabolism	¶¡Ëá´úÐ»	map00650	KEGG PATHWAY	0.085106382978723	-0.8	4/104	47/4286	0.02625	0.06518
4	Metabolism	Carbohydrate metabolism	Citrate cycle (TCA cycle)	ÄûÃÊËáÑÎÑ­»·£¨TCAÑ­»·£©	map00020	KEGG PATHWAY	0.2	-1	4/104	20/4286	0.001175	0.00423
5	Metabolism	Carbohydrate metabolism	Amino sugar and nucleotide sugar metabolism	°±»ùÌÇºÍºËÜÕËáÌÇ´úÐ»	map00520	KEGG PATHWAY	0.042016806722689	-0.5	5/104	119/4286	0.1614	0.2526
5	Metabolism	Carbohydrate metabolism	Galactose metabolism	°ëÈéÌÇ´úÐ»	map00052	KEGG PATHWAY	0.10869565217391	-0.6	5/104	46/4286	0.004751	0.01425
5	Metabolism	Amino acid metabolism	Histidine metabolism	×é°±Ëá´úÐ»	map00340	KEGG PATHWAY	0.1063829787234	-0.6	5/104	47/4286	0.005216	0.01502
5	Metabolism	Amino acid metabolism	Tyrosine metabolism	ÀÒ°±Ëá´úÐ»	map00350	KEGG PATHWAY	0.064102564102564	-0.8333	5/104	78/4286	0.03988	0.08974
5	Metabolism	Carbohydrate metabolism	Fructose and mannose metabolism	¹ûÌÇºÍ¸ÊÂ¶ÌÇ´úÐ»	map00051	KEGG PATHWAY	0.089285714285714	-1	5/104	56/4286	0.01094	0.02917
5	Metabolism	Amino acid metabolism	Arginine biosynthesis	¾«°±ËáÉúÎïºÏ³É	map00220	KEGG PATHWAY	0.21739130434783	-1	5/104	23/4286	0.0001815	0.0009335
5	Metabolism	Metabolism of cofactors and vitamins	Pantothenate and CoA biosynthesis	·ºËáºÍCoAÉúÎïºÏ³É	map00770	KEGG PATHWAY	0.16666666666667	-1	5/104	30/4286	0.0006716	0.002844
6	Metabolism	Metabolism of cofactors and vitamins	Nicotinate and nicotinamide metabolism	ÑÌËáºÍÑÌõ£°·´úÐ»	map00760	KEGG PATHWAY	0.10909090909091	-0.6667	6/104	55/4286	0.001952	0.006694
6	Metabolism	Carbohydrate metabolism	Pentose phosphate pathway	Á×ËáÎìÌÇÍ¾¾¶	map00030	KEGG PATHWAY	0.16216216216216	-0.8571	6/104	37/4286	0.0002229	0.00107
6	Metabolism	Carbohydrate metabolism	Ascorbate and aldarate metabolism	¿¹»µÑªËáºÍÈ©Ëá´úÐ»	map00053	KEGG PATHWAY	0.12280701754386	-0.8571	7/104	57/4286	0.0003945	0.001775
6	Metabolism	Amino acid metabolism	Lysine degradation	Àµ°±Ëá½µ½â	map00310	KEGG PATHWAY	0.10714285714286	-0.8571	6/104	56/4286	0.002144	0.007018
6	Metabolism	Amino acid metabolism	Phenylalanine metabolism	±½±û°±Ëá´úÐ»	map00360	KEGG PATHWAY	0.12244897959184	-0.8571	6/104	49/4286	0.001059	0.004237
6	Metabolism	Carbohydrate metabolism	Glyoxylate and dicarboxylate metabolism	ÒÒÈ©ËáºÍ¶þôÈËá´úÐ»	map00630	KEGG PATHWAY	0.09375	-0.8571	6/104	64/4286	0.004235	0.01326
6	Metabolism	Amino acid metabolism	Valine, leucine and isoleucine biosynthesis	çÓ°±Ëá¡¢ÁÁ°±ËáºÍÒìÁÁ°±ËáÉúÎïºÏ³É	map00290	KEGG PATHWAY	0.26086956521739	-1	6/104	23/4286	1.275E-5	8.348E-5
6	Metabolism	Metabolism of other amino acids	beta-Alanine metabolism	¦Â-±û°±Ëá´úÐ»	map00410	KEGG PATHWAY	0.1875	-1	6/104	32/4286	9.587E-5	0.000531
7	Metabolism	Amino acid metabolism	Cysteine and methionine metabolism	°ëë×°±ËáºÍµ°°±Ëá´úÐ»	map00270	KEGG PATHWAY	0.1044776119403	-0.875	7/104	67/4286	0.001064	0.004032
8	Metabolism	Global and overview maps	Biosynthesis of nucleotide sugars	ºËÜÕËáÌÇµÄÉúÎïºÏ³É	map01250	KEGG PATHWAY	0.039800995024876	-0.6667	8/104	201/4286	0.1131	0.1895
8	Metabolism	Metabolism of other amino acids	Glutathione metabolism	¹Èë×¸ÊëÄ´úÐ»	map00480	KEGG PATHWAY	0.21052631578947	-1	8/104	38/4286	2.454E-6	1.963E-5
9	Metabolism	Amino acid metabolism	Alanine, aspartate and glutamate metabolism	±û°±Ëá¡¢Ìì¶¬°±ËáºÍ¹È°±Ëá´úÐ»	map00250	KEGG PATHWAY	0.25	-1	7/104	28/4286	3.15E-6	2.268E-5
10	Metabolism	Amino acid metabolism	Glycine, serine and threonine metabolism	¸Ê°±Ëá¡¢Ë¿°±ËáºÍËÕ°±Ëá´úÐ»	map00260	KEGG PATHWAY	0.20833333333333	-0.7692	10/104	48/4286	1.389E-7	2.0E-6
11	Metabolism	Lipid metabolism	Glycerophospholipid metabolism	¸ÊÓÍÁ×Ö¬´úÐ»	map00564	KEGG PATHWAY	0.14285714285714	-0.2903	8/104	56/4286	4.964E-5	0.0002979
11	Metabolism	Amino acid metabolism	Arginine and proline metabolism	¾«°±ËáºÍ¸¬°±Ëá´úÐ»	map00330	KEGG PATHWAY	0.15942028985507	-0.9167	11/104	69/4286	5.691E-7	6.83E-6
12	Genetic Information Processing	Translation	Aminoacyl-tRNA biosynthesis	°±õ£»ùtRNAÉúÎïºÏ³É	map00970	KEGG PATHWAY	0.23076923076923	-0.9231	12/104	52/4286	2.021E-9	7.274E-8
12	Metabolism	Metabolism of other amino acids	D-Amino acid metabolism	D-°±»ùËá´úÐ»	map00470	KEGG PATHWAY	0.17391304347826	-1	12/104	69/4286	6.127E-8	1.103E-6
14	Metabolism	Global and overview maps	Nucleotide metabolism	ºËÜÕËá´úÐ»	map01232	KEGG PATHWAY	0.20689655172414	-0.7059	12/104	58/4286	7.737E-9	1.857E-7
15	Metabolism	Nucleotide metabolism	Purine metabolism	àÑßÊ´úÐ»	map00230	KEGG PATHWAY	0.12871287128713	-0.45	13/104	101/4286	6.575E-7	6.763E-6
24	Environmental Information Processing	Membrane transport	ABC transporters	ABC×ªÔËÆ÷	map02010	KEGG PATHWAY	0.17391304347826	-0.7407	24/104	138/4286	5.601E-15	4.033E-13
25	Metabolism	Global and overview maps	Biosynthesis of cofactors	¸¨ÖúÒò×ÓµÄÉúÎïºÏ³É	map01240	KEGG PATHWAY	0.069908814589666	-0.8065	23/104	329/4286	2.316E-6	2.084E-5
