# Supplementary material for: From Molecular Perturbations to Functional Decline: Multi-Omics Reveals Sperm Cryodamage in Sichuan Bream (Sinibrama taeniatus)
Source: Animals (Basel). 2026 Mar 26;16(7):1014. doi: 10.3390/ani16071014 (PMC13072233; doi:10.3390/ani16071014)
Supplement: Supplementary file 1 [file animals-16-01014-s001.zip › Supplementary Table S7.csv]

Metabolome	Proteome ID	Proteome symbol	Correlation	P_value	P_adjust
Pe(22:6/0:0)	Sin0131440.1	HDDC2	0.942857143	0.004804665	0.080077745
Pe(22:6/0:0)	Sin0144580.1	CYP1	0.942857143	0.004804665	0.080077745
Pe(22:6/0:0)	Sin0028250.1	PPIA	0.942857143	0.004804665	0.080077745
Pe(22:6/0:0)	Sin0078610.1	HPX	0.942857143	0.004804665	0.080077745
Pe(22:6/0:0)	Sin0046090.1	TXN	0.942857143	0.004804665	0.080077745
Lpe(22:6)	Sin0131440.1	HDDC2	0.942857143	0.004804665	0.080077745
Lpe(22:6)	Sin0144580.1	CYP1	0.942857143	0.004804665	0.080077745
Lpe(22:6)	Sin0028250.1	PPIA	0.942857143	0.004804665	0.080077745
Lpe(22:6)	Sin0078610.1	HPX	0.942857143	0.004804665	0.080077745
Lpe(22:6)	Sin0046090.1	TXN	0.942857143	0.004804665	0.080077745
Pe(22:6/0:0)	Sin0169670.1	CFL2	0.885714286	0.018845481	0.221711542
Pe(22:6/0:0)	Sin0109320.1	TPI1A	0.885714286	0.018845481	0.221711542
Lpe(22:6)	Sin0169670.1	CFL2	0.885714286	0.018845481	0.221711542
Lpe(22:6)	Sin0109320.1	TPI1A	0.885714286	0.018845481	0.221711542
Pe(22:6/0:0)	Sin0144670.1	DUSP26	0.828571429	0.041562682	0.325981821
Pe(22:6/0:0)	Sin0068430.1	PRDX1	0.828571429	0.041562682	0.325981821
Pe(22:6/0:0)	Sin0080410.1	UCHL3	0.828571429	0.041562682	0.325981821
Pe(22:6/0:0)	Sin0136830.1	AKR1B1	0.828571429	0.041562682	0.325981821
3-Methyl-1-Butylamine	Sin0144580.1	CYP1	0.828571429	0.041562682	0.325981821
3-Methyl-1-Butylamine	Sin0078610.1	HPX	0.828571429	0.041562682	0.325981821
Kainic Acid	Sin0032550.1	HIST1H1B	0.828571429	0.041562682	0.325981821
Kainic Acid	Sin0103120.1	PHB2	0.828571429	0.041562682	0.325981821
Lpe(22:6)	Sin0144670.1	DUSP26	0.828571429	0.041562682	0.325981821
Lpe(22:6)	Sin0068430.1	PRDX1	0.828571429	0.041562682	0.325981821
Lpe(22:6)	Sin0080410.1	UCHL3	0.828571429	0.041562682	0.325981821
Lpe(22:6)	Sin0136830.1	AKR1B1	0.828571429	0.041562682	0.325981821
Pe(22:6/0:0)	Sin0126510.1	PRDX6	0.771428571	0.072396501	0.402202786
Pe(22:6/0:0)	Sin0114850.1	CFAD	0.771428571	0.072396501	0.402202786
Pe(22:6/0:0)	Sin0004760.1	PGLS	0.771428571	0.072396501	0.402202786
3-Methyl-1-Butylamine	Sin0144670.1	DUSP26	0.771428571	0.072396501	0.402202786
3-Methyl-1-Butylamine	Sin0068430.1	PRDX1	0.771428571	0.072396501	0.402202786
Kainic Acid	Sin0032590.1	HIST1H1B	0.771428571	0.072396501	0.402202786
Lpe(22:6)	Sin0126510.1	PRDX6	0.771428571	0.072396501	0.402202786
Lpe(22:6)	Sin0114850.1	CFAD	0.771428571	0.072396501	0.402202786
Lpe(22:6)	Sin0004760.1	PGLS	0.771428571	0.072396501	0.402202786
Kainic Acid	Sin0182870.1	DYDC1	0.714285714	0.110787172	0.521351398
Pe(22:6/22:6)	Sin0032590.1	HIST1H1B	0.657142857	0.156174927	0.606504571
Hexadecanamide	Sin0032590.1	HIST1H1B	0.657142857	0.156174927	0.606504571
Gpcho(16:0/20:5)	Sin0032590.1	HIST1H1B	0.6	0.208	0.65
Pe(22:6/0:0)	Sin0087300.1	UBE2N	0.6	0.208	0.65
3-Methyl-1-Butylamine	Sin0114850.1	CFAD	0.6	0.208	0.65
3-Methyl-1-Butylamine	Sin0004760.1	PGLS	0.6	0.208	0.65
Lpe(22:6)	Sin0087300.1	UBE2N	0.6	0.208	0.65
Hexadecanamide	Sin0032550.1	HIST1H1B	0.6	0.208	0.65
Hexadecanamide	Sin0103120.1	PHB2	0.6	0.208	0.65
Hexadecanamide	Sin0182870.1	DYDC1	0.6	0.208	0.65
Sm(D14:1/20:0)	Sin0032590.1	HIST1H1B	0.542857143	0.265702624	0.66425656
Gpcho(22:6/16:0)	Sin0032590.1	HIST1H1B	0.542857143	0.265702624	0.66425656
Gpcho(16:0/20:5)	Sin0032550.1	HIST1H1B	0.542857143	0.265702624	0.66425656
Gpcho(16:0/20:5)	Sin0103120.1	PHB2	0.542857143	0.265702624	0.66425656
Pe(22:6/0:0)	Sin0118670.1	CHP	0.542857143	0.265702624	0.66425656
3-Methyl-1-Butylamine	Sin0131440.1	HDDC2	0.542857143	0.265702624	0.66425656
3-Methyl-1-Butylamine	Sin0028250.1	PPIA	0.542857143	0.265702624	0.66425656
3-Methyl-1-Butylamine	Sin0046090.1	TXN	0.542857143	0.265702624	0.66425656
Lpe(22:6)	Sin0118670.1	CHP	0.542857143	0.265702624	0.66425656
Gpetn(22:6/22:6)	Sin0032590.1	HIST1H1B	0.542857143	0.265702624	0.66425656
Pe(22:6/22:6)	Sin0182870.1	DYDC1	0.542857143	0.265702624	0.66425656
Gpcho(18:2/22:6)	Sin0182870.1	DYDC1	0.485714286	0.328723032	0.730495627
3-Methyl-1-Butylamine	Sin0118670.1	CHP	0.485714286	0.328723032	0.730495627
3-Methyl-1-Butylamine	Sin0080410.1	UCHL3	0.485714286	0.328723032	0.730495627
3-Methyl-1-Butylamine	Sin0136830.1	AKR1B1	0.485714286	0.328723032	0.730495627
3-Amino-2-Methoxynonadec-5-En-4-Ol	Sin0182870.1	DYDC1	0.485714286	0.328723032	0.730495627
Dg(6 Keto-Pgf1Alpha/19:0/0:0)	Sin0182870.1	DYDC1	0.485714286	0.328723032	0.730495627
4-Dodecylbenzenesulfonic Acid	Sin0046090.1	TXN	0.485714286	0.328723032	0.730495627
Pe(22:6/22:6)	Sin0032550.1	HIST1H1B	0.485714286	0.328723032	0.730495627
Pe(22:6/22:6)	Sin0103120.1	PHB2	0.485714286	0.328723032	0.730495627
Sm(D14:1/20:0)	Sin0032550.1	HIST1H1B	0.428571429	0.396501458	0.755240872
Sm(D14:1/20:0)	Sin0103120.1	PHB2	0.428571429	0.396501458	0.755240872
Gpcho(22:6/16:0)	Sin0032550.1	HIST1H1B	0.428571429	0.396501458	0.755240872
Gpcho(22:6/16:0)	Sin0103120.1	PHB2	0.428571429	0.396501458	0.755240872
3-Ketosphingosine	Sin0182870.1	DYDC1	0.428571429	0.396501458	0.755240872
Pc(34:1)	Sin0032590.1	HIST1H1B	0.428571429	0.396501458	0.755240872
Dg(6 Keto-Pgf1Alpha/19:0/0:0)	Sin0032590.1	HIST1H1B	0.428571429	0.396501458	0.755240872
4-Dodecylbenzenesulfonic Acid	Sin0131440.1	HDDC2	0.428571429	0.396501458	0.755240872
4-Dodecylbenzenesulfonic Acid	Sin0028250.1	PPIA	0.428571429	0.396501458	0.755240872
4-Dodecylbenzenesulfonic Acid	Sin0078610.1	HPX	0.428571429	0.396501458	0.755240872
Gpcho(18:2/22:6)	Sin0032550.1	HIST1H1B	0.371428571	0.468478134	0.76486226
Gpcho(18:2/22:6)	Sin0103120.1	PHB2	0.371428571	0.468478134	0.76486226
3-Methyl-1-Butylamine	Sin0169670.1	CFL2	0.371428571	0.468478134	0.76486226
3-Methyl-1-Butylamine	Sin0109320.1	TPI1A	0.371428571	0.468478134	0.76486226
3-Methyl-1-Butylamine	Sin0087300.1	UBE2N	0.371428571	0.468478134	0.76486226
3-Amino-2-Methoxynonadec-5-En-4-Ol	Sin0032550.1	HIST1H1B	0.371428571	0.468478134	0.76486226
3-Amino-2-Methoxynonadec-5-En-4-Ol	Sin0103120.1	PHB2	0.371428571	0.468478134	0.76486226
Dg(6 Keto-Pgf1Alpha/19:0/0:0)	Sin0032550.1	HIST1H1B	0.371428571	0.468478134	0.76486226
Dg(6 Keto-Pgf1Alpha/19:0/0:0)	Sin0103120.1	PHB2	0.371428571	0.468478134	0.76486226
4-Dodecylbenzenesulfonic Acid	Sin0169670.1	CFL2	0.371428571	0.468478134	0.76486226
4-Dodecylbenzenesulfonic Acid	Sin0109320.1	TPI1A	0.371428571	0.468478134	0.76486226
4-Dodecylbenzenesulfonic Acid	Sin0144580.1	CYP1	0.371428571	0.468478134	0.76486226
Cyclohexane	Sin0144580.1	CYP1	0.314285714	0.544093294	0.812079544
Cyclohexane	Sin0078610.1	HPX	0.314285714	0.544093294	0.812079544
3-Ketosphingosine	Sin0032590.1	HIST1H1B	0.314285714	0.544093294	0.812079544
Pc(34:1)	Sin0032550.1	HIST1H1B	0.314285714	0.544093294	0.812079544
Pc(34:1)	Sin0103120.1	PHB2	0.314285714	0.544093294	0.812079544
3-Methyl-1-Butylamine	Sin0126510.1	PRDX6	0.314285714	0.544093294	0.812079544
3-Amino-2-Methoxynonadec-5-En-4-Ol	Sin0032590.1	HIST1H1B	0.314285714	0.544093294	0.812079544
Gpetn(22:6/22:6)	Sin0032550.1	HIST1H1B	0.314285714	0.544093294	0.812079544
Gpetn(22:6/22:6)	Sin0103120.1	PHB2	0.314285714	0.544093294	0.812079544
4-Dodecylbenzenesulfonic Acid	Sin0080410.1	UCHL3	0.314285714	0.544093294	0.812079544
4-Dodecylbenzenesulfonic Acid	Sin0136830.1	AKR1B1	0.314285714	0.544093294	0.812079544
Sm(D14:1/20:0)	Sin0182870.1	DYDC1	0.257142857	0.622787172	0.853133112
Cyclohexane	Sin0004760.1	PGLS	0.257142857	0.622787172	0.853133112
3-Ketosphingosine	Sin0032550.1	HIST1H1B	0.257142857	0.622787172	0.853133112
3-Ketosphingosine	Sin0103120.1	PHB2	0.257142857	0.622787172	0.853133112
Gpcho(18:2/22:6)	Sin0004760.1	PGLS	0.257142857	0.622787172	0.853133112
Cyclohexane	Sin0144670.1	DUSP26	0.2	0.704	0.914285714
Cyclohexane	Sin0068430.1	PRDX1	0.2	0.704	0.914285714
Gpcho(18:2/22:6)	Sin0118670.1	CHP	0.2	0.704	0.914285714
Pc(34:1)	Sin0114850.1	CFAD	0.2	0.704	0.914285714
4-Dodecylbenzenesulfonic Acid	Sin0126510.1	PRDX6	0.2	0.704	0.914285714
Oleamide	Sin0182870.1	DYDC1	0.142857143	0.787172012	0.91521621
Bis(2-Ethylhexyl) Sebacate	Sin0182870.1	DYDC1	0.142857143	0.787172012	0.91521621
Gpcho(16:0/20:5)	Sin0182870.1	DYDC1	0.142857143	0.787172012	0.91521621
Dodemorph	Sin0182870.1	DYDC1	0.142857143	0.787172012	0.91521621
Gpcho(18:2/22:6)	Sin0032590.1	HIST1H1B	0.142857143	0.787172012	0.91521621
Gpcho(18:2/22:6)	Sin0087300.1	UBE2N	0.142857143	0.787172012	0.91521621
Pc(34:1)	Sin0118670.1	CHP	0.142857143	0.787172012	0.91521621
4-Dodecylbenzenesulfonic Acid	Sin0004760.1	PGLS	0.142857143	0.787172012	0.91521621
Oleamide	Sin0144580.1	CYP1	0.085714286	0.87174344	0.91521621
Oleamide	Sin0078610.1	HPX	0.085714286	0.87174344	0.91521621
Oleamide	Sin0046090.1	TXN	0.085714286	0.87174344	0.91521621
Bis(2-Ethylhexyl) Sebacate	Sin0144580.1	CYP1	0.085714286	0.87174344	0.91521621
Bis(2-Ethylhexyl) Sebacate	Sin0078610.1	HPX	0.085714286	0.87174344	0.91521621
Bis(2-Ethylhexyl) Sebacate	Sin0046090.1	TXN	0.085714286	0.87174344	0.91521621
Cyclohexane	Sin0080410.1	UCHL3	0.085714286	0.87174344	0.91521621
Cyclohexane	Sin0136830.1	AKR1B1	0.085714286	0.87174344	0.91521621
Gpcho(22:6/16:0)	Sin0182870.1	DYDC1	0.085714286	0.87174344	0.91521621
Dodemorph	Sin0144580.1	CYP1	0.085714286	0.87174344	0.91521621
Dodemorph	Sin0078610.1	HPX	0.085714286	0.87174344	0.91521621
Dodemorph	Sin0046090.1	TXN	0.085714286	0.87174344	0.91521621
Dg(6 Keto-Pgf1Alpha/19:0/0:0)	Sin0126510.1	PRDX6	0.085714286	0.87174344	0.91521621
Dg(6 Keto-Pgf1Alpha/19:0/0:0)	Sin0087300.1	UBE2N	0.085714286	0.87174344	0.91521621
4-Dodecylbenzenesulfonic Acid	Sin0144670.1	DUSP26	0.085714286	0.87174344	0.91521621
4-Dodecylbenzenesulfonic Acid	Sin0068430.1	PRDX1	0.085714286	0.87174344	0.91521621
Cyclohexane	Sin0118670.1	CHP	0.028571429	0.957154519	0.957154519
Cyclohexane	Sin0046090.1	TXN	0.028571429	0.957154519	0.957154519
Gpcho(16:0/20:5)	Sin0118670.1	CHP	0.028571429	0.957154519	0.957154519
Gpcho(18:2/22:6)	Sin0080410.1	UCHL3	0.028571429	0.957154519	0.957154519
Gpcho(18:2/22:6)	Sin0136830.1	AKR1B1	0.028571429	0.957154519	0.957154519
Dg(6 Keto-Pgf1Alpha/19:0/0:0)	Sin0169670.1	CFL2	0.028571429	0.957154519	0.957154519
Dg(6 Keto-Pgf1Alpha/19:0/0:0)	Sin0109320.1	TPI1A	0.028571429	0.957154519	0.957154519
Gpetn(22:6/22:6)	Sin0182870.1	DYDC1	0.028571429	0.957154519	0.957154519
4-Dodecylbenzenesulfonic Acid	Sin0114850.1	CFAD	0.028571429	0.957154519	0.957154519
Oleamide	Sin0080410.1	UCHL3	-0.028571429	0.957154519	0.957154519
Oleamide	Sin0136830.1	AKR1B1	-0.028571429	0.957154519	0.957154519
Bis(2-Ethylhexyl) Sebacate	Sin0080410.1	UCHL3	-0.028571429	0.957154519	0.957154519
Bis(2-Ethylhexyl) Sebacate	Sin0136830.1	AKR1B1	-0.028571429	0.957154519	0.957154519
Cyclohexane	Sin0182870.1	DYDC1	-0.028571429	0.957154519	0.957154519
Dodemorph	Sin0080410.1	UCHL3	-0.028571429	0.957154519	0.957154519
Dodemorph	Sin0136830.1	AKR1B1	-0.028571429	0.957154519	0.957154519
Pc(34:1)	Sin0078610.1	HPX	-0.028571429	0.957154519	0.957154519
Dg(6 Keto-Pgf1Alpha/19:0/0:0)	Sin0080410.1	UCHL3	-0.028571429	0.957154519	0.957154519
Dg(6 Keto-Pgf1Alpha/19:0/0:0)	Sin0136830.1	AKR1B1	-0.028571429	0.957154519	0.957154519
Oleamide	Sin0032590.1	HIST1H1B	-0.085714286	0.87174344	0.91521621
Oleamide	Sin0131440.1	HDDC2	-0.085714286	0.87174344	0.91521621
Oleamide	Sin0028250.1	PPIA	-0.085714286	0.87174344	0.91521621
Oleamide	Sin0004760.1	PGLS	-0.085714286	0.87174344	0.91521621
Bis(2-Ethylhexyl) Sebacate	Sin0032590.1	HIST1H1B	-0.085714286	0.87174344	0.91521621
Bis(2-Ethylhexyl) Sebacate	Sin0131440.1	HDDC2	-0.085714286	0.87174344	0.91521621
Bis(2-Ethylhexyl) Sebacate	Sin0028250.1	PPIA	-0.085714286	0.87174344	0.91521621
Bis(2-Ethylhexyl) Sebacate	Sin0004760.1	PGLS	-0.085714286	0.87174344	0.91521621
Cyclohexane	Sin0114850.1	CFAD	-0.085714286	0.87174344	0.91521621
Gpcho(22:6/16:0)	Sin0118670.1	CHP	-0.085714286	0.87174344	0.91521621
Gpcho(16:0/20:5)	Sin0114850.1	CFAD	-0.085714286	0.87174344	0.91521621
Dodemorph	Sin0032590.1	HIST1H1B	-0.085714286	0.87174344	0.91521621
Dodemorph	Sin0131440.1	HDDC2	-0.085714286	0.87174344	0.91521621
Dodemorph	Sin0028250.1	PPIA	-0.085714286	0.87174344	0.91521621
Dodemorph	Sin0004760.1	PGLS	-0.085714286	0.87174344	0.91521621
Gpcho(18:2/22:6)	Sin0144670.1	DUSP26	-0.085714286	0.87174344	0.91521621
Gpcho(18:2/22:6)	Sin0068430.1	PRDX1	-0.085714286	0.87174344	0.91521621
Pc(34:1)	Sin0126510.1	PRDX6	-0.085714286	0.87174344	0.91521621
Dg(6 Keto-Pgf1Alpha/19:0/0:0)	Sin0046090.1	TXN	-0.085714286	0.87174344	0.91521621
Dg(6 Keto-Pgf1Alpha/19:0/0:0)	Sin0004760.1	PGLS	-0.085714286	0.87174344	0.91521621
Gpetn(22:6/22:6)	Sin0114850.1	CFAD	-0.085714286	0.87174344	0.91521621
Oleamide	Sin0169670.1	CFL2	-0.142857143	0.787172012	0.91521621
Oleamide	Sin0109320.1	TPI1A	-0.142857143	0.787172012	0.91521621
Oleamide	Sin0032550.1	HIST1H1B	-0.142857143	0.787172012	0.91521621
Oleamide	Sin0103120.1	PHB2	-0.142857143	0.787172012	0.91521621
Bis(2-Ethylhexyl) Sebacate	Sin0169670.1	CFL2	-0.142857143	0.787172012	0.91521621
Bis(2-Ethylhexyl) Sebacate	Sin0109320.1	TPI1A	-0.142857143	0.787172012	0.91521621
Bis(2-Ethylhexyl) Sebacate	Sin0032550.1	HIST1H1B	-0.142857143	0.787172012	0.91521621
Bis(2-Ethylhexyl) Sebacate	Sin0103120.1	PHB2	-0.142857143	0.787172012	0.91521621
Cyclohexane	Sin0032550.1	HIST1H1B	-0.142857143	0.787172012	0.91521621
Cyclohexane	Sin0131440.1	HDDC2	-0.142857143	0.787172012	0.91521621
Cyclohexane	Sin0103120.1	PHB2	-0.142857143	0.787172012	0.91521621
Cyclohexane	Sin0087300.1	UBE2N	-0.142857143	0.787172012	0.91521621
Cyclohexane	Sin0028250.1	PPIA	-0.142857143	0.787172012	0.91521621
Gpcho(22:6/16:0)	Sin0114850.1	CFAD	-0.142857143	0.787172012	0.91521621
Gpcho(22:6/16:0)	Sin0078610.1	HPX	-0.142857143	0.787172012	0.91521621
Dodemorph	Sin0169670.1	CFL2	-0.142857143	0.787172012	0.91521621
Dodemorph	Sin0109320.1	TPI1A	-0.142857143	0.787172012	0.91521621
Dodemorph	Sin0032550.1	HIST1H1B	-0.142857143	0.787172012	0.91521621
Dodemorph	Sin0103120.1	PHB2	-0.142857143	0.787172012	0.91521621
Gpcho(18:2/22:6)	Sin0126510.1	PRDX6	-0.142857143	0.787172012	0.91521621
Gpcho(18:2/22:6)	Sin0144580.1	CYP1	-0.142857143	0.787172012	0.91521621
Pc(34:1)	Sin0131440.1	HDDC2	-0.142857143	0.787172012	0.91521621
Pc(34:1)	Sin0087300.1	UBE2N	-0.142857143	0.787172012	0.91521621
Pc(34:1)	Sin0028250.1	PPIA	-0.142857143	0.787172012	0.91521621
Pc(34:1)	Sin0182870.1	DYDC1	-0.142857143	0.787172012	0.91521621
Dg(6 Keto-Pgf1Alpha/19:0/0:0)	Sin0118670.1	CHP	-0.142857143	0.787172012	0.91521621
Gpetn(22:6/22:6)	Sin0131440.1	HDDC2	-0.142857143	0.787172012	0.91521621
Gpetn(22:6/22:6)	Sin0028250.1	PPIA	-0.142857143	0.787172012	0.91521621
Oleamide	Sin0144670.1	DUSP26	-0.2	0.704	0.914285714
Oleamide	Sin0068430.1	PRDX1	-0.2	0.704	0.914285714
Bis(2-Ethylhexyl) Sebacate	Sin0144670.1	DUSP26	-0.2	0.704	0.914285714
Bis(2-Ethylhexyl) Sebacate	Sin0068430.1	PRDX1	-0.2	0.704	0.914285714
Sm(D14:1/20:0)	Sin0078610.1	HPX	-0.2	0.704	0.914285714
Cyclohexane	Sin0126510.1	PRDX6	-0.2	0.704	0.914285714
Gpcho(22:6/16:0)	Sin0126510.1	PRDX6	-0.2	0.704	0.914285714
Dodemorph	Sin0144670.1	DUSP26	-0.2	0.704	0.914285714
Dodemorph	Sin0068430.1	PRDX1	-0.2	0.704	0.914285714
Gpcho(18:2/22:6)	Sin0046090.1	TXN	-0.2	0.704	0.914285714
Gpetn(22:6/22:6)	Sin0078610.1	HPX	-0.2	0.704	0.914285714
Oleamide	Sin0126510.1	PRDX6	-0.257142857	0.622787172	0.853133112
Bis(2-Ethylhexyl) Sebacate	Sin0126510.1	PRDX6	-0.257142857	0.622787172	0.853133112
Cyclohexane	Sin0169670.1	CFL2	-0.257142857	0.622787172	0.853133112
Cyclohexane	Sin0109320.1	TPI1A	-0.257142857	0.622787172	0.853133112
Gpcho(22:6/16:0)	Sin0080410.1	UCHL3	-0.257142857	0.622787172	0.853133112
Gpcho(22:6/16:0)	Sin0136830.1	AKR1B1	-0.257142857	0.622787172	0.853133112
Gpcho(16:0/20:5)	Sin0126510.1	PRDX6	-0.257142857	0.622787172	0.853133112
Gpcho(16:0/20:5)	Sin0087300.1	UBE2N	-0.257142857	0.622787172	0.853133112
Gpcho(16:0/20:5)	Sin0078610.1	HPX	-0.257142857	0.622787172	0.853133112
Dodemorph	Sin0126510.1	PRDX6	-0.257142857	0.622787172	0.853133112
Pc(34:1)	Sin0169670.1	CFL2	-0.257142857	0.622787172	0.853133112
Pc(34:1)	Sin0109320.1	TPI1A	-0.257142857	0.622787172	0.853133112
Pc(34:1)	Sin0080410.1	UCHL3	-0.257142857	0.622787172	0.853133112
Pc(34:1)	Sin0136830.1	AKR1B1	-0.257142857	0.622787172	0.853133112
Dg(6 Keto-Pgf1Alpha/19:0/0:0)	Sin0131440.1	HDDC2	-0.257142857	0.622787172	0.853133112
Dg(6 Keto-Pgf1Alpha/19:0/0:0)	Sin0028250.1	PPIA	-0.257142857	0.622787172	0.853133112
4-Dodecylbenzenesulfonic Acid	Sin0087300.1	UBE2N	-0.257142857	0.622787172	0.853133112
Pe(22:6/22:6)	Sin0169670.1	CFL2	-0.257142857	0.622787172	0.853133112
Pe(22:6/22:6)	Sin0109320.1	TPI1A	-0.257142857	0.622787172	0.853133112
Sm(D14:1/20:0)	Sin0080410.1	UCHL3	-0.314285714	0.544093294	0.812079544
Sm(D14:1/20:0)	Sin0136830.1	AKR1B1	-0.314285714	0.544093294	0.812079544
Cyclohexane	Sin0032590.1	HIST1H1B	-0.314285714	0.544093294	0.812079544
3-Ketosphingosine	Sin0144580.1	CYP1	-0.314285714	0.544093294	0.812079544
3-Ketosphingosine	Sin0078610.1	HPX	-0.314285714	0.544093294	0.812079544
Gpcho(18:2/22:6)	Sin0078610.1	HPX	-0.314285714	0.544093294	0.812079544
3-Amino-2-Methoxynonadec-5-En-4-Ol	Sin0144580.1	CYP1	-0.314285714	0.544093294	0.812079544
3-Amino-2-Methoxynonadec-5-En-4-Ol	Sin0078610.1	HPX	-0.314285714	0.544093294	0.812079544
Gpetn(22:6/22:6)	Sin0169670.1	CFL2	-0.314285714	0.544093294	0.812079544
Gpetn(22:6/22:6)	Sin0109320.1	TPI1A	-0.314285714	0.544093294	0.812079544
4-Dodecylbenzenesulfonic Acid	Sin0182870.1	DYDC1	-0.314285714	0.544093294	0.812079544
Pe(22:6/22:6)	Sin0126510.1	PRDX6	-0.314285714	0.544093294	0.812079544
Sm(D14:1/20:0)	Sin0126510.1	PRDX6	-0.371428571	0.468478134	0.76486226
Gpcho(22:6/16:0)	Sin0131440.1	HDDC2	-0.371428571	0.468478134	0.76486226
Gpcho(22:6/16:0)	Sin0087300.1	UBE2N	-0.371428571	0.468478134	0.76486226
Gpcho(22:6/16:0)	Sin0028250.1	PPIA	-0.371428571	0.468478134	0.76486226
Gpcho(22:6/16:0)	Sin0004760.1	PGLS	-0.371428571	0.468478134	0.76486226
Gpcho(16:0/20:5)	Sin0080410.1	UCHL3	-0.371428571	0.468478134	0.76486226
Gpcho(16:0/20:5)	Sin0136830.1	AKR1B1	-0.371428571	0.468478134	0.76486226
3-Ketosphingosine	Sin0131440.1	HDDC2	-0.371428571	0.468478134	0.76486226
3-Ketosphingosine	Sin0028250.1	PPIA	-0.371428571	0.468478134	0.76486226
3-Ketosphingosine	Sin0046090.1	TXN	-0.371428571	0.468478134	0.76486226
Gpcho(18:2/22:6)	Sin0169670.1	CFL2	-0.371428571	0.468478134	0.76486226
Gpcho(18:2/22:6)	Sin0109320.1	TPI1A	-0.371428571	0.468478134	0.76486226
Pc(34:1)	Sin0144670.1	DUSP26	-0.371428571	0.468478134	0.76486226
Pc(34:1)	Sin0068430.1	PRDX1	-0.371428571	0.468478134	0.76486226
Pc(34:1)	Sin0004760.1	PGLS	-0.371428571	0.468478134	0.76486226
Dg(6 Keto-Pgf1Alpha/19:0/0:0)	Sin0144670.1	DUSP26	-0.371428571	0.468478134	0.76486226
Dg(6 Keto-Pgf1Alpha/19:0/0:0)	Sin0068430.1	PRDX1	-0.371428571	0.468478134	0.76486226
Gpetn(22:6/22:6)	Sin0126510.1	PRDX6	-0.371428571	0.468478134	0.76486226
4-Dodecylbenzenesulfonic Acid	Sin0032590.1	HIST1H1B	-0.371428571	0.468478134	0.76486226
4-Dodecylbenzenesulfonic Acid	Sin0118670.1	CHP	-0.371428571	0.468478134	0.76486226
Pe(22:6/22:6)	Sin0131440.1	HDDC2	-0.371428571	0.468478134	0.76486226
Pe(22:6/22:6)	Sin0028250.1	PPIA	-0.371428571	0.468478134	0.76486226
Pe(22:6/22:6)	Sin0046090.1	TXN	-0.371428571	0.468478134	0.76486226
Oleamide	Sin0114850.1	CFAD	-0.428571429	0.396501458	0.755240872
Bis(2-Ethylhexyl) Sebacate	Sin0114850.1	CFAD	-0.428571429	0.396501458	0.755240872
Sm(D14:1/20:0)	Sin0118670.1	CHP	-0.428571429	0.396501458	0.755240872
Sm(D14:1/20:0)	Sin0114850.1	CFAD	-0.428571429	0.396501458	0.755240872
Sm(D14:1/20:0)	Sin0004760.1	PGLS	-0.428571429	0.396501458	0.755240872
Gpcho(22:6/16:0)	Sin0169670.1	CFL2	-0.428571429	0.396501458	0.755240872
Gpcho(22:6/16:0)	Sin0109320.1	TPI1A	-0.428571429	0.396501458	0.755240872
Gpcho(16:0/20:5)	Sin0131440.1	HDDC2	-0.428571429	0.396501458	0.755240872
Gpcho(16:0/20:5)	Sin0028250.1	PPIA	-0.428571429	0.396501458	0.755240872
Gpcho(16:0/20:5)	Sin0004760.1	PGLS	-0.428571429	0.396501458	0.755240872
Dodemorph	Sin0114850.1	CFAD	-0.428571429	0.396501458	0.755240872
Gpcho(18:2/22:6)	Sin0114850.1	CFAD	-0.428571429	0.396501458	0.755240872
Pc(34:1)	Sin0144580.1	CYP1	-0.428571429	0.396501458	0.755240872
Pc(34:1)	Sin0046090.1	TXN	-0.428571429	0.396501458	0.755240872
3-Amino-2-Methoxynonadec-5-En-4-Ol	Sin0144670.1	DUSP26	-0.428571429	0.396501458	0.755240872
3-Amino-2-Methoxynonadec-5-En-4-Ol	Sin0068430.1	PRDX1	-0.428571429	0.396501458	0.755240872
Dg(6 Keto-Pgf1Alpha/19:0/0:0)	Sin0144580.1	CYP1	-0.428571429	0.396501458	0.755240872
Dg(6 Keto-Pgf1Alpha/19:0/0:0)	Sin0114850.1	CFAD	-0.428571429	0.396501458	0.755240872
Pe(22:6/22:6)	Sin0080410.1	UCHL3	-0.428571429	0.396501458	0.755240872
Pe(22:6/22:6)	Sin0136830.1	AKR1B1	-0.428571429	0.396501458	0.755240872
Sm(D14:1/20:0)	Sin0131440.1	HDDC2	-0.485714286	0.328723032	0.730495627
Sm(D14:1/20:0)	Sin0028250.1	PPIA	-0.485714286	0.328723032	0.730495627
Sm(D14:1/20:0)	Sin0046090.1	TXN	-0.485714286	0.328723032	0.730495627
Gpcho(22:6/16:0)	Sin0046090.1	TXN	-0.485714286	0.328723032	0.730495627
Gpcho(16:0/20:5)	Sin0169670.1	CFL2	-0.485714286	0.328723032	0.730495627
Gpcho(16:0/20:5)	Sin0109320.1	TPI1A	-0.485714286	0.328723032	0.730495627
3-Ketosphingosine	Sin0169670.1	CFL2	-0.485714286	0.328723032	0.730495627
3-Ketosphingosine	Sin0144670.1	DUSP26	-0.485714286	0.328723032	0.730495627
3-Ketosphingosine	Sin0109320.1	TPI1A	-0.485714286	0.328723032	0.730495627
3-Ketosphingosine	Sin0068430.1	PRDX1	-0.485714286	0.328723032	0.730495627
Gpetn(22:6/22:6)	Sin0046090.1	TXN	-0.485714286	0.328723032	0.730495627
Sm(D14:1/20:0)	Sin0169670.1	CFL2	-0.542857143	0.265702624	0.66425656
Sm(D14:1/20:0)	Sin0109320.1	TPI1A	-0.542857143	0.265702624	0.66425656
Sm(D14:1/20:0)	Sin0144580.1	CYP1	-0.542857143	0.265702624	0.66425656
Gpcho(22:6/16:0)	Sin0144580.1	CYP1	-0.542857143	0.265702624	0.66425656
Gpcho(16:0/20:5)	Sin0144670.1	DUSP26	-0.542857143	0.265702624	0.66425656
Gpcho(16:0/20:5)	Sin0068430.1	PRDX1	-0.542857143	0.265702624	0.66425656
3-Ketosphingosine	Sin0080410.1	UCHL3	-0.542857143	0.265702624	0.66425656
3-Ketosphingosine	Sin0136830.1	AKR1B1	-0.542857143	0.265702624	0.66425656
Gpcho(18:2/22:6)	Sin0131440.1	HDDC2	-0.542857143	0.265702624	0.66425656
Gpcho(18:2/22:6)	Sin0028250.1	PPIA	-0.542857143	0.265702624	0.66425656
3-Amino-2-Methoxynonadec-5-En-4-Ol	Sin0131440.1	HDDC2	-0.542857143	0.265702624	0.66425656
3-Amino-2-Methoxynonadec-5-En-4-Ol	Sin0028250.1	PPIA	-0.542857143	0.265702624	0.66425656
3-Amino-2-Methoxynonadec-5-En-4-Ol	Sin0046090.1	TXN	-0.542857143	0.265702624	0.66425656
Gpetn(22:6/22:6)	Sin0118670.1	CHP	-0.542857143	0.265702624	0.66425656
Gpetn(22:6/22:6)	Sin0144580.1	CYP1	-0.542857143	0.265702624	0.66425656
Gpetn(22:6/22:6)	Sin0080410.1	UCHL3	-0.542857143	0.265702624	0.66425656
Gpetn(22:6/22:6)	Sin0136830.1	AKR1B1	-0.542857143	0.265702624	0.66425656
4-Dodecylbenzenesulfonic Acid	Sin0032550.1	HIST1H1B	-0.542857143	0.265702624	0.66425656
4-Dodecylbenzenesulfonic Acid	Sin0103120.1	PHB2	-0.542857143	0.265702624	0.66425656
Pe(22:6/22:6)	Sin0087300.1	UBE2N	-0.542857143	0.265702624	0.66425656
Hexadecanamide	Sin0078610.1	HPX	-0.542857143	0.265702624	0.66425656
Oleamide	Sin0087300.1	UBE2N	-0.6	0.208	0.65
Bis(2-Ethylhexyl) Sebacate	Sin0087300.1	UBE2N	-0.6	0.208	0.65
Gpcho(22:6/16:0)	Sin0144670.1	DUSP26	-0.6	0.208	0.65
Gpcho(22:6/16:0)	Sin0068430.1	PRDX1	-0.6	0.208	0.65
Gpcho(16:0/20:5)	Sin0144580.1	CYP1	-0.6	0.208	0.65
Gpcho(16:0/20:5)	Sin0046090.1	TXN	-0.6	0.208	0.65
3-Ketosphingosine	Sin0114850.1	CFAD	-0.6	0.208	0.65
3-Ketosphingosine	Sin0004760.1	PGLS	-0.6	0.208	0.65
Dodemorph	Sin0087300.1	UBE2N	-0.6	0.208	0.65
3-Amino-2-Methoxynonadec-5-En-4-Ol	Sin0114850.1	CFAD	-0.6	0.208	0.65
3-Amino-2-Methoxynonadec-5-En-4-Ol	Sin0004760.1	PGLS	-0.6	0.208	0.65
Dg(6 Keto-Pgf1Alpha/19:0/0:0)	Sin0078610.1	HPX	-0.6	0.208	0.65
Kainic Acid	Sin0114850.1	CFAD	-0.6	0.208	0.65
Gpetn(22:6/22:6)	Sin0144670.1	DUSP26	-0.6	0.208	0.65
Gpetn(22:6/22:6)	Sin0068430.1	PRDX1	-0.6	0.208	0.65
Pe(22:6/22:6)	Sin0114850.1	CFAD	-0.6	0.208	0.65
Pe(22:6/22:6)	Sin0004760.1	PGLS	-0.6	0.208	0.65
Oleamide	Sin0118670.1	CHP	-0.657142857	0.156174927	0.606504571
Bis(2-Ethylhexyl) Sebacate	Sin0118670.1	CHP	-0.657142857	0.156174927	0.606504571
Sm(D14:1/20:0)	Sin0087300.1	UBE2N	-0.657142857	0.156174927	0.606504571
3-Ketosphingosine	Sin0126510.1	PRDX6	-0.657142857	0.156174927	0.606504571
Dodemorph	Sin0118670.1	CHP	-0.657142857	0.156174927	0.606504571
3-Methyl-1-Butylamine	Sin0182870.1	DYDC1	-0.657142857	0.156174927	0.606504571
3-Amino-2-Methoxynonadec-5-En-4-Ol	Sin0080410.1	UCHL3	-0.657142857	0.156174927	0.606504571
3-Amino-2-Methoxynonadec-5-En-4-Ol	Sin0136830.1	AKR1B1	-0.657142857	0.156174927	0.606504571
Kainic Acid	Sin0144670.1	DUSP26	-0.657142857	0.156174927	0.606504571
Kainic Acid	Sin0068430.1	PRDX1	-0.657142857	0.156174927	0.606504571
Gpetn(22:6/22:6)	Sin0087300.1	UBE2N	-0.657142857	0.156174927	0.606504571
Pe(22:6/22:6)	Sin0144580.1	CYP1	-0.657142857	0.156174927	0.606504571
Pe(22:6/22:6)	Sin0078610.1	HPX	-0.657142857	0.156174927	0.606504571
Hexadecanamide	Sin0131440.1	HDDC2	-0.657142857	0.156174927	0.606504571
Hexadecanamide	Sin0144580.1	CYP1	-0.657142857	0.156174927	0.606504571
Hexadecanamide	Sin0028250.1	PPIA	-0.657142857	0.156174927	0.606504571
Sm(D14:1/20:0)	Sin0144670.1	DUSP26	-0.714285714	0.110787172	0.521351398
Sm(D14:1/20:0)	Sin0068430.1	PRDX1	-0.714285714	0.110787172	0.521351398
3-Methyl-1-Butylamine	Sin0032550.1	HIST1H1B	-0.714285714	0.110787172	0.521351398
3-Methyl-1-Butylamine	Sin0103120.1	PHB2	-0.714285714	0.110787172	0.521351398
3-Amino-2-Methoxynonadec-5-En-4-Ol	Sin0169670.1	CFL2	-0.714285714	0.110787172	0.521351398
3-Amino-2-Methoxynonadec-5-En-4-Ol	Sin0109320.1	TPI1A	-0.714285714	0.110787172	0.521351398
Kainic Acid	Sin0118670.1	CHP	-0.714285714	0.110787172	0.521351398
Pe(22:6/22:6)	Sin0144670.1	DUSP26	-0.714285714	0.110787172	0.521351398
Pe(22:6/22:6)	Sin0068430.1	PRDX1	-0.714285714	0.110787172	0.521351398
Pe(22:6/22:6)	Sin0118670.1	CHP	-0.714285714	0.110787172	0.521351398
Hexadecanamide	Sin0114850.1	CFAD	-0.714285714	0.110787172	0.521351398
Hexadecanamide	Sin0046090.1	TXN	-0.714285714	0.110787172	0.521351398
Kainic Acid	Sin0131440.1	HDDC2	-0.771428571	0.072396501	0.402202786
Kainic Acid	Sin0144580.1	CYP1	-0.771428571	0.072396501	0.402202786
Kainic Acid	Sin0087300.1	UBE2N	-0.771428571	0.072396501	0.402202786
Kainic Acid	Sin0028250.1	PPIA	-0.771428571	0.072396501	0.402202786
Kainic Acid	Sin0078610.1	HPX	-0.771428571	0.072396501	0.402202786
Gpetn(22:6/22:6)	Sin0004760.1	PGLS	-0.771428571	0.072396501	0.402202786
Hexadecanamide	Sin0169670.1	CFL2	-0.771428571	0.072396501	0.402202786
Hexadecanamide	Sin0144670.1	DUSP26	-0.771428571	0.072396501	0.402202786
Hexadecanamide	Sin0109320.1	TPI1A	-0.771428571	0.072396501	0.402202786
Hexadecanamide	Sin0068430.1	PRDX1	-0.771428571	0.072396501	0.402202786
Hexadecanamide	Sin0080410.1	UCHL3	-0.771428571	0.072396501	0.402202786
Hexadecanamide	Sin0136830.1	AKR1B1	-0.771428571	0.072396501	0.402202786
3-Methyl-1-Butylamine	Sin0032590.1	HIST1H1B	-0.828571429	0.041562682	0.325981821
3-Amino-2-Methoxynonadec-5-En-4-Ol	Sin0118670.1	CHP	-0.828571429	0.041562682	0.325981821
3-Amino-2-Methoxynonadec-5-En-4-Ol	Sin0126510.1	PRDX6	-0.828571429	0.041562682	0.325981821
Hexadecanamide	Sin0126510.1	PRDX6	-0.828571429	0.041562682	0.325981821
Hexadecanamide	Sin0004760.1	PGLS	-0.828571429	0.041562682	0.325981821
3-Ketosphingosine	Sin0087300.1	UBE2N	-0.885714286	0.018845481	0.221711542
Pe(22:6/0:0)	Sin0182870.1	DYDC1	-0.885714286	0.018845481	0.221711542
3-Amino-2-Methoxynonadec-5-En-4-Ol	Sin0087300.1	UBE2N	-0.885714286	0.018845481	0.221711542
Kainic Acid	Sin0169670.1	CFL2	-0.885714286	0.018845481	0.221711542
Kainic Acid	Sin0109320.1	TPI1A	-0.885714286	0.018845481	0.221711542
Lpe(22:6)	Sin0182870.1	DYDC1	-0.885714286	0.018845481	0.221711542
3-Ketosphingosine	Sin0118670.1	CHP	-0.942857143	0.004804665	0.080077745
Pe(22:6/0:0)	Sin0032590.1	HIST1H1B	-0.942857143	0.004804665	0.080077745
Kainic Acid	Sin0126510.1	PRDX6	-0.942857143	0.004804665	0.080077745
Kainic Acid	Sin0046090.1	TXN	-0.942857143	0.004804665	0.080077745
Kainic Acid	Sin0004760.1	PGLS	-0.942857143	0.004804665	0.080077745
Lpe(22:6)	Sin0032590.1	HIST1H1B	-0.942857143	0.004804665	0.080077745
Hexadecanamide	Sin0118670.1	CHP	-0.942857143	0.004804665	0.080077745
Pe(22:6/0:0)	Sin0032550.1	HIST1H1B	-1	0	0
Pe(22:6/0:0)	Sin0103120.1	PHB2	-1	0	0
Kainic Acid	Sin0080410.1	UCHL3	-1	0	0
Kainic Acid	Sin0136830.1	AKR1B1	-1	0	0
Lpe(22:6)	Sin0032550.1	HIST1H1B	-1	0	0
Lpe(22:6)	Sin0103120.1	PHB2	-1	0	0
Hexadecanamide	Sin0087300.1	UBE2N	-1	0	0
